# Supplementary material for: Raftlin is recruited by neuropilin-1 to the activated VEGFR2 complex to control proangiogenic signaling
Source: Angiogenesis. 2020 Apr 9;23(3):371–83. doi: 10.1007/s10456-020-09715-z (PMC7311514; doi:10.1007/s10456-020-09715-z)
Supplement: Supplementary file 4 — Supplementary file4 (XLS 1950 kb) [file 10456_2020_9715_MOESM4_ESM.xls]

## Sheet: Info
		Mass spec proteomic analyis was carried out on purified VEGFR2 complexes as described in the Methods section
		Cells expressing GFP-VEGFR2 were stimulated with 40ng/ml VEGF for 0, 10 and 30min
		A GFP control line was used to detect non-specific binding
		The results of three indepdent experiments are shown
		Area		Peptide peak area
		Score		The sum of the ion scores of all peptides that were identified
		Coverage		The percentage of the protein sequence covered by identified peptides
		PSM		The number of peptide spectrum matches
		Peptides		The total number of distinct peptide sequences identified in the protein group
				VEGFR2
				VEGF, Nrp1, βTrCP2, Raftlin
				In Exp1 raftlin is detected as Acession No. Q14699; in Exp2 it is B4E2S3; in Exp3 it is G3XAJ6
				βTrCP2 is detected as Acession No. B4DH70

## Sheet: Exp1
Accession	Description	GFP: Area	0min VEGF: Area	10min VEGF: Area	30min VEGF: Area	GFP: Score	GFP: coverage	GFP: # PSM	GFP: # Peptides	0 min: Score	0min: Coverage	0min: # PSM	10min: # Peptides	10 min: Score	10min: Coverage	10min: # PSM	10min: # Peptides	30 min: Score	30min: Coverage	30min: # PSM	30min: # Peptides
P35579	Myosin-9 OS=Homo sapiens GN=MYH9 PE=1 SV=4 - [MYH9_HUMAN]	6.73853e+08	1.29952e+08	2.38434e+08	3.23523e+08	1344.14	56.33	324	104	1834.23	60.15	478	125	2015.47	58.83	546	122	2491.13	60.97	675	131
Q8WVW5	Putative uncharacterized protein (Fragment) OS=Homo sapiens PE=2 SV=1 - [Q8WVW5_HUMAN]	2.43643e+09	9.22531e+08	8.9262e+08	2.30265e+09	740.32	64.74	183	19	866.806	76.03	224	29	745.201	66.94	194	20	1206.14	68.32	323	22
P35968	Vascular endothelial growth factor receptor 2 OS=Homo sapiens GN=KDR PE=1 SV=2 - [VGFR2_HUMAN]	0	1.55379e+08	1.88012e+08	2.18996e+08	0	0			731.317	40.12	174	42	743.806	39.9	179	43	708.495	39.38	177	42
P21333	Filamin-A OS=Homo sapiens GN=FLNA PE=1 SV=4 - [FLNA_HUMAN]	4.49782e+07	1.75646e+07	1.96932e+07	3.32724e+07	360.62	33.85	87	53	540.875	41.03	152	72	644.955	48.39	176	86	760.714	47.6	205	88
P02751	Fibronectin OS=Homo sapiens GN=FN1 PE=1 SV=4 - [FINC_HUMAN]	7.32052e+07	2.18921e+07	2.95887e+07	5.42932e+07	332.72	27.66	79	37	437.647	24.56	110	40	590.828	34.58	160	54	673.279	34.66	180	55
B7ZLF0	Fibronectin 1 OS=Homo sapiens GN=FN1 PE=2 SV=1 - [B7ZLF0_HUMAN]	7.32052e+07	2.18921e+07	2.95887e+07	5.42932e+07	335.303	30.28	79	37	443.078	27.11	111	41	590.302	36.76	159	54	656.871	36.26	174	54
Q14764	Major vault protein OS=Homo sapiens GN=MVP PE=1 SV=4 - [MVP_HUMAN]	1.06857e+08	1.69014e+08	1.40964e+08	2.50365e+08	245.333	41.21	61	27	764.688	56.1	194	45	554.1	53.42	149	40	757.747	55.99	205	45
Q6MZM7	Putative uncharacterized protein DKFZp686O12165 (Fragment) OS=Homo sapiens GN=DKFZp686O12165 PE=1 SV=1 - [Q6MZM7_HUMAN]	7.30187e+07	2.18921e+07	2.63026e+07	4.7612e+07	273.994	25.95	63	32	359.561	20.79	90	31	465.079	28	125	41	509.979	29.09	136	43
P12814	Alpha-actinin-1 OS=Homo sapiens GN=ACTN1 PE=1 SV=2 - [ACTN1_HUMAN]	2.36572e+08	3.79512e+07	5.75696e+07	8.36266e+07	332.989	47.42	78	33	447.843	53.7	115	38	456.638	59.64	123	41	564.594	61.1	146	42
O43707	Alpha-actinin-4 OS=Homo sapiens GN=ACTN4 PE=1 SV=2 - [ACTN4_HUMAN]	2.35871e+08	3.79512e+07	5.75696e+07	8.36266e+07	338.702	49.62	78	35	411.127	56.53	105	42	456.467	66.08	124	51	583.82	60.92	155	49
P35580	Myosin-10 OS=Homo sapiens GN=MYH10 PE=1 SV=3 - [MYH10_HUMAN]	1.70637e+08	5.48117e+07	1.29087e+08	1.23093e+08	210.259	17.66	54	28	292.153	19.59	80	34	398.259	29.15	112	47	485.045	34.67	130	57
P08670	Vimentin OS=Homo sapiens GN=VIM PE=1 SV=4 - [VIME_HUMAN]	1.12307e+09	3.89758e+08	7.46299e+07	5.17189e+08	530.272	70.6	130	37	976.42	82.83	270	49	362.763	67.17	110	37	850.153	71.46	253	44
Q6N084	Putative uncharacterized protein DKFZp686L11144 (Fragment) OS=Homo sapiens GN=DKFZp686L11144 PE=2 SV=1 - [Q6N084_HUMAN]	6.91153e+07	2.18921e+07	2.62096e+07	5.12828e+07	191.399	35.2	47	21	260.969	29.01	66	20	356.827	40.62	92	27	397.147	39.56	103	27
P02545	Prelamin-A/C OS=Homo sapiens GN=LMNA PE=1 SV=1 - [LMNA_HUMAN]	70052764	1.93733e+07	2.10213e+07	5.2422e+07	226.181	45.78	64	28	393.383	51.2	110	34	353.277	52.86	102	37	456.56	64.61	133	46
Q59G22	Fibronectin 1 variant (Fragment) OS=Homo sapiens PE=2 SV=1 - [Q59G22_HUMAN]	6.69051e+07	2.18921e+07	2.15315e+07	4.41745e+07	185.321	37.78	43	21	244.57	29.38	61	19	335.446	41.25	86	26	372.434	40.16	96	26
Q68CX6	Putative uncharacterized protein DKFZp686O13149 OS=Homo sapiens GN=DKFZp686O13149 PE=2 SV=1 - [Q68CX6_HUMAN]	6.69051e+07	2.18921e+07	2.15315e+07	4.41745e+07	182.748	35.88	42	21	238.152	26	59	18	329.419	37.19	83	25	358.628	37.37	91	26
Q6S8J3	POTE ankyrin domain family member E OS=Homo sapiens GN=POTEE PE=1 SV=3 - [POTEE_HUMAN]	1.27823e+09	5.91155e+08	4.57414e+08	1.11938e+09	358.928	10.42	91	10	382.012	10.6	101	11	324.478	9.77	89	9	558.761	10.42	169	10
P07355	Annexin A2 OS=Homo sapiens GN=ANXA2 PE=1 SV=2 - [ANXA2_HUMAN]	1.74799e+08	1.19111e+08	1.09329e+08	1.04394e+08	125.501	53.39	34	17	385.236	59.88	105	23	307.614	59.88	84	22	345.738	60.18	99	24
Q9UKK3	Poly [ADP-ribose] polymerase 4 OS=Homo sapiens GN=PARP4 PE=1 SV=3 - [PARP4_HUMAN]	1.48705e+07	1.77857e+07	2.90658e+07	3.71463e+07	25.4893	5.51	6	6	248.948	25.75	72	34	303.42	33	87	43	321.84	28.31	89	39
B4E337	cDNA FLJ58087, highly similar to Alpha-actinin-4 OS=Homo sapiens PE=2 SV=1 - [B4E337_HUMAN]	1.39145e+08	3.0463e+07	4.86835e+07	6.65426e+07	179.17	37.72	41	19	251.805	51.96	68	26	271.125	55.69	75	28	373.756	56.05	102	29
Q3BDU5	Rhabdomyosarcoma antigen MU-RMS-40.12 OS=Homo sapiens PE=2 SV=1 - [Q3BDU5_HUMAN]	6.01978e+07	1.80894e+07	2.0055e+07	5.13738e+07	147.851	40.66	42	21	291.995	50.72	82	27	257.16	50.31	76	29	362.2	58.52	107	35
O75369	Filamin-B OS=Homo sapiens GN=FLNB PE=1 SV=2 - [FLNB_HUMAN]	3.04005e+07	6.77621e+06	9.09968e+06	1.66524e+07	123.782	14.68	32	23	215.459	19.91	62	37	255.294	25.6	71	44	339.639	34.63	100	62
P68032	Actin, alpha cardiac muscle 1 OS=Homo sapiens GN=ACTC1 PE=1 SV=1 - [ACTC_HUMAN]	1.07529e+09	5.31418e+08	4.11484e+08	1.11958e+09	238.877	31.03	66	11	318.866	43.5	96	19	247.711	34.22	73	12	646.599	46.68	194	16
Q5TCI8	Lamin A/C OS=Homo sapiens GN=LMNA PE=2 SV=1 - [Q5TCI8_HUMAN]	70052764	1.93733e+07	2.10213e+07	5.2422e+07	143.473	41.14	44	21	264.349	52.95	76	27	230.888	55.8	71	30	348.614	59.67	105	35
P35749	Myosin-11 OS=Homo sapiens GN=MYH11 PE=1 SV=3 - [MYH11_HUMAN]	3.59087e+08	8.40607e+07	1.44097e+08	2.13173e+08	134.77	7.76	35	13	163.101	8.67	43	16	215.569	9.08	60	17	276.731	9.48	73	18
B4DSX0	cDNA FLJ61380, highly similar to Alpha-actinin-4 OS=Homo sapiens PE=2 SV=1 - [B4DSX0_HUMAN]	1.51237e+08	3.5362e+07	5.75696e+07	8.36266e+07	133.553	38.22	30	13	185.478	56.25	49	20	185.966	58.65	52	21	263.226	59.38	73	23
P62736	Actin, aortic smooth muscle OS=Homo sapiens GN=ACTA2 PE=1 SV=1 - [ACTA_HUMAN]	9.30244e+08	5.31418e+08	4.11484e+08	1.11958e+09	139.52	31.03	33	11	247.077	40.58	70	18	184.328	31.3	51	11	507.383	46.68	146	16
P68104	Elongation factor 1-alpha 1 OS=Homo sapiens GN=EEF1A1 PE=1 SV=1 - [EF1A1_HUMAN]	1.41495e+08	1.03597e+08	4.42408e+07	9.87123e+07	119.376	27.92	29	10	311.385	44.81	87	15	178.09	45.02	49	14	270.78	43.07	81	13
B4E2S2	cDNA FLJ61556, highly similar to Poly (ADP-ribose) polymerase 4 (EC 2.4.2.30) OS=Homo sapiens PE=2 SV=1 - [B4E2S2_HUMAN]	1.34147e+07	1.77857e+07	2.90658e+07	3.71463e+07	16.2169	6.07	4	4	144.81	21.89	42	18	177.71	33.73	53	26	172.37	26.57	49	22
P11142	Heat shock cognate 71 kDa protein OS=Homo sapiens GN=HSPA8 PE=1 SV=1 - [HSP7C_HUMAN]	2.90615e+07	1.85012e+07	1.50019e+07	3.84133e+07	55.0375	20.74	14	9	192.791	43.03	56	22	171.911	45.82	49	23	231.156	45.82	67	25
D3DVC4	Nestin, isoform CRA_c OS=Homo sapiens GN=NES PE=3 SV=1 - [D3DVC4_HUMAN]	1.7374e+07	3.26183e+06	7.09454e+06	1.22181e+07	49.258	9.19	13	13	103.635	15.73	30	19	164.632	29.67	50	35	195.066	31.52	57	39
G8JLA2	Myosin light polypeptide 6 OS=Homo sapiens GN=MYL6 PE=4 SV=1 - [G8JLA2_HUMAN]	1.43015e+08	4.28386e+07	6.66786e+07	8.59678e+07	110.012	75.66	32	9	141.527	57.89	42	9	157.052	75.66	51	10	166.935	57.89	51	9
Q14315	Filamin-C OS=Homo sapiens GN=FLNC PE=1 SV=3 - [FLNC_HUMAN]	3.44366e+07	9.42853e+06	1.10122e+07	1.96961e+07	67.2237	4.66	13	9	91.8711	6.72	22	13	152.409	14.68	40	27	197.309	19.08	55	35
P62805	Histone H4 OS=Homo sapiens GN=HIST1H4A PE=1 SV=2 - [H4_HUMAN]	4.85056e+08	1.46798e+08	2.99018e+08	3.13727e+08	96.7248	53.4	29	8	138.145	57.28	43	9	151.265	57.28	47	9	141.188	53.4	46	8
P60660	Myosin light polypeptide 6 OS=Homo sapiens GN=MYL6 PE=1 SV=2 - [MYL6_HUMAN]	1.43015e+08	4.28386e+07	6.66786e+07	8.59678e+07	122.126	76.16	36	9	141.527	58.28	42	9	150.897	58.28	49	9	166.935	58.28	51	9
P02768	Serum albumin OS=Homo sapiens GN=ALB PE=1 SV=2 - [ALBU_HUMAN]	5.38511e+07	5.37531e+07	3.3365e+07	7.90298e+07	49.5115	4.43	12	3	94.0756	14.29	24	8	148.28	35.3	39	18	75.6259	7.06	19	5
P15924	Desmoplakin OS=Homo sapiens GN=DSP PE=1 SV=3 - [DESP_HUMAN]	776130	0	4.03709e+06	0	2.24664	0.35	1	1					148.27	10.87	36	22
A1KY36	Cell proliferation-inducing protein 41 OS=Homo sapiens PE=2 SV=1 - [A1KY36_HUMAN]	3.82809e+08	3.73148e+08	2.96669e+08	3.37926e+08	56.3617	6.85	13	4	162.822	11.81	52	8	144.051	10.6	45	7	148.253	10.6	44	7
F8J2B5	LIM domain only 7 protein OS=Homo sapiens GN=LMO7 PE=2 SV=1 - [F8J2B5_HUMAN]	1.0118e+07	2.43173e+06	4.80134e+06	7.63961e+06	40.5418	7.3	10	8	42.4263	7.6	14	9	142.177	18.7	42	22	170.305	21.83	45	25
Q06830	Peroxiredoxin-1 OS=Homo sapiens GN=PRDX1 PE=1 SV=1 - [PRDX1_HUMAN]	1.37676e+08	6.58598e+07	6.98459e+07	7.64691e+07	73.4818	60.8	21	10	133.685	59.8	36	10	141.893	72.36	41	15	112.11	57.29	33	11
F5H6Q2	Polyubiquitin-C (Fragment) OS=Homo sapiens GN=UBC PE=4 SV=1 - [F5H6Q2_HUMAN]	2.07022e+08	5.35797e+07	1.1254e+08	1.72243e+08	79.9192	61.79	21	5	112.904	69.92	32	7	140.167	61.79	35	5	152.767	61.79	40	5
P08238	Heat shock protein HSP 90-beta OS=Homo sapiens GN=HSP90AB1 PE=1 SV=4 - [HS90B_HUMAN]	6.09295e+06	1.60307e+07	2.1777e+07	3.96045e+07	4.22354	1.24	1	1	147.367	26.1	44	18	139.551	30.66	41	20	201.277	37.15	59	26
A4QPB0	IQ motif containing GTPase activating protein 1 OS=Homo sapiens GN=IQGAP1 PE=2 SV=1 - [A4QPB0_HUMAN]	1.46952e+07	2.22592e+06	4.81894e+06	5.12419e+06	25.1962	6.34	7	6	41.0443	6.04	10	7	139.138	21.54	33	22	145.702	18.47	37	21
B7Z8W3	cDNA FLJ53272, highly similar to Homo sapiens LIM domain 7 (LMO7), mRNA OS=Homo sapiens PE=2 SV=1 - [B7Z8W3_HUMAN]	8.09693e+06	2.18364e+06	4.69279e+06	7.63961e+06	34.7338	6.9	8	6	39.376	8.47	13	8	134.97	22.75	40	21	160.922	26.75	43	24
P22626	Heterogeneous nuclear ribonucleoproteins A2/B1 OS=Homo sapiens GN=HNRNPA2B1 PE=1 SV=2 - [ROA2_HUMAN]	1.19311e+08	1.83886e+07	2.66365e+07	4.73559e+07	128.412	50.42	28	14	125.453	50.14	32	15	131.579	45.89	32	13	186.003	55.24	50	18
Q7Z406	Myosin-14 OS=Homo sapiens GN=MYH14 PE=1 SV=2 - [MYH14_HUMAN]	3.55471e+08	1.08488e+08	1.68171e+08	2.39534e+08	80.6685	4.11	24	8	100.943	5.11	31	11	130.541	4.46	42	9	161.055	4.46	48	9
P15144	Aminopeptidase N OS=Homo sapiens GN=ANPEP PE=1 SV=4 - [AMPN_HUMAN]	1.7262e+07	5.13941e+06	1.32864e+07	2.06126e+07	36.4742	8.58	7	6	70.5621	12.51	18	10	129.988	25.13	34	22	185.111	30.3	57	28
P07900	Heat shock protein HSP 90-alpha OS=Homo sapiens GN=HSP90AA1 PE=1 SV=5 - [HS90A_HUMAN]	6.2106e+06	1.51174e+07	2.17171e+07	3.96045e+07	11.1516	5.33	3	3	121.99	23.22	40	17	128.441	29.23	37	19	190.673	31.28	56	25
O60814	Histone H2B type 1-K OS=Homo sapiens GN=HIST1H2BK PE=1 SV=3 - [H2B1K_HUMAN]	1.58328e+08	1.24785e+08	1.06666e+08	1.18001e+08	61.4405	20.63	19	2	93.9742	48.41	32	8	127.836	38.1	42	6	121.265	28.57	39	4
P07996	Thrombospondin-1 OS=Homo sapiens GN=THBS1 PE=1 SV=2 - [TSP1_HUMAN]	5.25231e+07	5.72314e+06	1.11251e+07	1.64868e+07	60.7628	13.93	17	11	66.2752	10.43	19	8	127.266	21.11	36	18	155.721	26.5	46	24
F8VXY0	Heterogeneous nuclear ribonucleoprotein A1 OS=Homo sapiens GN=HNRNPA1 PE=4 SV=1 - [F8VXY0_HUMAN]	7.94751e+07	1.26752e+07	1.88223e+07	2.95729e+07	110.699	41.78	24	11	96.3661	52.3	26	14	126.749	56.25	34	16	167.444	57.89	47	18
Q00839	Heterogeneous nuclear ribonucleoprotein U OS=Homo sapiens GN=HNRNPU PE=1 SV=6 - [HNRPU_HUMAN]	1.18825e+08	1.73666e+07	2.72905e+07	4.10773e+07	84.1323	15.39	22	11	80.943	20.48	23	13	125.369	22.67	35	13	157.37	27.52	46	19
P11021	78 kDa glucose-regulated protein OS=Homo sapiens GN=HSPA5 PE=1 SV=2 - [GRP78_HUMAN]	1.26971e+07	7.22546e+06	9.22338e+06	2.10975e+07	48.4424	17.58	14	8	152.004	40.21	46	21	121.72	37.61	34	19	184.202	41.59	52	22
Q96KK5	Histone H2A type 1-H OS=Homo sapiens GN=HIST1H2AH PE=1 SV=3 - [H2A1H_HUMAN]	1.09911e+09	2.42943e+08	3.36234e+08	4.39347e+08	103.459	35.94	32	4	96.9227	39.06	27	6	118.316	36.72	34	6	131.51	36.72	35	6
E9PMP7	LIM domain only protein 7 (Fragment) OS=Homo sapiens GN=LMO7 PE=4 SV=1 - [E9PMP7_HUMAN]	1.0118e+07	2.43173e+06	4.80134e+06	7.63961e+06	34.8858	8.51	8	6	31.3682	8.99	10	7	117.345	23.14	33	17	127.698	27.34	35	20
Q00610	Clathrin heavy chain 1 OS=Homo sapiens GN=CLTC PE=1 SV=5 - [CLH1_HUMAN]	1.0796e+07	3.56187e+06	5.23011e+06	8.58764e+06	20.704	5.19	7	6	83.9958	14.03	25	16	114.076	18.99	30	23	139.464	19.88	37	25
P04908	Histone H2A type 1-B/E OS=Homo sapiens GN=HIST1H2AB PE=1 SV=2 - [H2A1B_HUMAN]	1.09911e+09	2.42943e+08	3.36234e+08	4.39347e+08	82.9239	26.92	25	3	93.833	30	26	5	112.238	33.08	32	5	127.058	36.15	34	6
F5GWP8	Junction plakoglobin OS=Homo sapiens GN=JUP PE=3 SV=1 - [F5GWP8_HUMAN]	1.23654e+08	1.82026e+07	3.72066e+07	1.725e+07	19.3473	3.38	5	2	40.0081	11.17	11	7	112.229	28.76	32	15	27.471	7.11	8	4
B4DZ88	KTN1 protein OS=Homo sapiens GN=KTN1 PE=2 SV=1 - [B4DZ88_HUMAN]	5.40909e+06	2.67782e+06	4.54157e+06	7.29314e+06	30.6995	4.82	7	5	86.7278	13.02	23	13	111.898	21.22	29	19	165.17	27.09	47	26
B4DIT7	Protein-glutamine gamma-glutamyltransferase 2 OS=Homo sapiens GN=TGM2 PE=2 SV=1 - [B4DIT7_HUMAN]	3.53225e+07	1.13839e+07	1.76084e+07	2.27766e+07	40.7376	17.49	12	8	92.18	24.26	25	10	109.925	27.89	28	13	122.412	31.52	35	14
Q13813	Spectrin alpha chain, non-erythrocytic 1 OS=Homo sapiens GN=SPTAN1 PE=1 SV=3 - [SPTN1_HUMAN]	1.12435e+07	1.29087e+06	2.15991e+06	4.73854e+06	74.0191	8.09	18	12	44.5028	4.29	13	8	108.802	13.83	33	24	201.65	22.21	59	42
P06899	Histone H2B type 1-J OS=Homo sapiens GN=HIST1H2BJ PE=1 SV=3 - [H2B1J_HUMAN]	1.17884e+08	1.24785e+08	8.44361e+07	9.55741e+07	65.0483	28.57	21	3	87.9126	48.41	29	7	108.33	38.1	35	5	110.366	28.57	35	3
Q01082	Spectrin beta chain, non-erythrocytic 1 OS=Homo sapiens GN=SPTBN1 PE=1 SV=2 - [SPTB2_HUMAN]	5.75025e+06	1.23311e+06	2.16122e+06	4.45379e+06	30.2103	2.66	6	4	44.3018	6.05	12	11	107.873	14.04	30	25	230.995	21.83	57	36
Q01813	6-phosphofructokinase type C OS=Homo sapiens GN=PFKP PE=1 SV=2 - [K6PP_HUMAN]	1.11322e+07	7.29059e+06	7.35909e+06	8.76602e+06	30.3069	8.29	6	4	133.876	28.06	34	18	107.063	28.32	31	19	158.855	30.74	43	21
G3V1A4	Cofilin 1 (Non-muscle), isoform CRA_a OS=Homo sapiens GN=CFL1 PE=4 SV=1 - [G3V1A4_HUMAN]	7.05643e+07	2.22679e+07	2.63485e+07	2.77886e+07	45.8886	45.64	10	5	77.8373	56.38	18	7	105.855	63.76	26	9	71.2323	58.39	19	7
F8VW92	Tubulin beta chain OS=Homo sapiens GN=TUBB PE=3 SV=1 - [F8VW92_HUMAN]	8.22057e+07	5.14013e+07	1.55237e+07	4.61887e+07	116.286	37.93	30	11	260.974	46.44	72	16	105.573	41.15	28	13	224.421	52.64	61	18
P19105	Myosin regulatory light chain 12A OS=Homo sapiens GN=MYL12A PE=1 SV=2 - [ML12A_HUMAN]	9.59306e+07	2.20103e+07	4.97557e+07	6.07866e+07	64.9975	45.61	14	6	99.0044	63.16	24	9	103.496	51.46	27	8	120.275	51.46	32	8
I3L1M0	Uncharacterized protein OS=Homo sapiens PE=3 SV=1 - [I3L1M0_HUMAN]	0	0	7.45114e+06	0	0	0							101.159	37.39	24	13
P62136	Serine/threonine-protein phosphatase PP1-alpha catalytic subunit OS=Homo sapiens GN=PPP1CA PE=1 SV=1 - [PP1A_HUMAN]	1.22882e+07	3.89205e+06	8.42052e+06	8.01202e+06	38.8511	19.39	10	5	29.8496	13.03	8	4	99.7088	37.27	26	10	86.1191	35.45	23	10
A0JNT2	KRT83 protein OS=Homo sapiens GN=KRT83 PE=2 SV=1 - [A0JNT2_HUMAN]	0	614492	6.6074e+06	0	1.78513	0			11.5343	4.25	2	2	96.8257	30.65	23	14
P62140	Serine/threonine-protein phosphatase PP1-beta catalytic subunit OS=Homo sapiens GN=PPP1CB PE=1 SV=3 - [PP1B_HUMAN]	1.22882e+07	3.89205e+06	8.42052e+06	8.01202e+06	38.6876	19.27	9	5	39.4177	20.49	11	6	96.7098	31.5	26	8	85.9001	37.61	24	10
B2RCS5	Actinin, alpha 2, isoform CRA_b OS=Homo sapiens GN=ACTN2 PE=2 SV=1 - [B2RCS5_HUMAN]	1.39145e+08	3.0463e+07	4.86835e+07	6.65426e+07	73.8728	11.86	19	10	96.1259	14.43	30	12	96.2124	15.77	31	13	121.207	14.88	33	12
Q08211	ATP-dependent RNA helicase A OS=Homo sapiens GN=DHX9 PE=1 SV=4 - [DHX9_HUMAN]	2.02891e+07	3.74052e+06	4.76985e+06	9.92615e+06	76.0361	16.46	17	14	75.7062	11.89	21	11	94.5565	15.83	28	15	152.121	25.43	48	26
P04899	Guanine nucleotide-binding protein G(i) subunit alpha-2 OS=Homo sapiens GN=GNAI2 PE=1 SV=3 - [GNAI2_HUMAN]	2.68526e+07	9.95313e+06	1.58733e+07	2.26623e+07	58.6653	35.77	17	8	69.6203	41.69	20	12	94.1672	47.89	27	13	116.647	45.92	32	13
P52907	F-actin-capping protein subunit alpha-1 OS=Homo sapiens GN=CAPZA1 PE=1 SV=3 - [CAZA1_HUMAN]	4.52172e+07	2.15709e+07	2.01687e+07	2.52698e+07	39.7348	39.16	9	8	85.5752	52.45	24	9	93.6537	59.09	26	10	98.3198	50	29	9
P36873	Serine/threonine-protein phosphatase PP1-gamma catalytic subunit OS=Homo sapiens GN=PPP1CC PE=1 SV=1 - [PP1G_HUMAN]	1.22882e+07	3.89205e+06	8.42052e+06	8.01202e+06	37.4388	29.1	10	5	29.8496	13.31	8	4	92.6115	28.79	23	7	76.7656	26.93	20	7
P24844	Myosin regulatory light polypeptide 9 OS=Homo sapiens GN=MYL9 PE=1 SV=4 - [MYL9_HUMAN]	5.30837e+07	9.2917e+06	2.49968e+07	2.5935e+07	58.6088	38.95	12	5	58.3106	38.37	13	5	91.5473	56.4	23	7	108.45	50.58	29	7
Q15149	Plectin OS=Homo sapiens GN=PLEC PE=1 SV=3 - [PLEC_HUMAN]	3.74329e+06	1.03632e+06	3.21704e+06	4.65936e+06	35.5291	1.77	8	7	25.8011	1.07	5	4	90.731	6.75	29	23	179.443	11.55	50	40
B7Z3E5	cDNA FLJ53573, highly similar to Myosin Ic OS=Homo sapiens PE=2 SV=1 - [B7Z3E5_HUMAN]	17269750	5.65243e+06	5.71051e+06	1.38481e+07	67.5641	18.09	20	14	100.766	18.67	26	14	86.4988	22.71	25	18	155.196	25.31	45	22
B3KPS3	cDNA FLJ32131 fis, clone PEBLM2000267, highly similar to Tubulin alpha-ubiquitous chain OS=Homo sapiens PE=2 SV=1 - [B3KPS3_HUMAN]	7.03914e+07	7.32911e+07	2.02481e+07	5.52621e+07	75.1117	40.87	22	12	237.278	48.08	62	14	86.1988	31.01	25	9	185.626	50.72	54	15
B7Z6M1	Plastin-3 OS=Homo sapiens GN=PLS3 PE=2 SV=1 - [B7Z6M1_HUMAN]	7.3214e+06	9.63187e+06	5.31714e+06	1.24317e+07	27.3483	10.43	8	5	133.301	38.8	36	19	85.4389	34.87	23	15	115.523	40.51	35	18
Q562R1	Beta-actin-like protein 2 OS=Homo sapiens GN=ACTBL2 PE=1 SV=2 - [ACTBL_HUMAN]	1.33454e+09	8.27821e+08	7.25705e+08	1.95894e+09	41.6489	11.97	11	3	124.643	18.88	32	7	84.648	15.96	21	5	298.924	14.1	91	4
B2RBH2	cDNA, FLJ95508, highly similar to Homo sapiens 5'-nucleotidase, ecto (CD73) (NT5E), mRNA OS=Homo sapiens PE=2 SV=1 - [B2RBH2_HUMAN]	4.53811e+07	1.12783e+07	9.57338e+06	2.75449e+07	58.8845	28.57	16	10	40.6059	13.41	12	6	83.2579	31.18	24	11	99.5142	31.88	28	12
Q53GA7	Tubulin alpha 6 variant (Fragment) OS=Homo sapiens PE=2 SV=1 - [Q53GA7_HUMAN]	7.03914e+07	7.32911e+07	2.02481e+07	5.52621e+07	74.6523	37.86	22	12	221.44	35.41	59	12	82.8807	25.84	24	8	162.862	43.21	49	14
P06748	Nucleophosmin OS=Homo sapiens GN=NPM1 PE=1 SV=2 - [NPM_HUMAN]	3.74532e+07	3.23966e+06	5.25417e+06	6.13974e+06	63.2381	28.91	16	6	37.8719	19.39	10	4	82.7658	25.85	21	5	87.3512	25.85	21	5
B4DMJ5	cDNA FLJ53012, highly similar to Tubulin beta-7 chain OS=Homo sapiens PE=2 SV=1 - [B4DMJ5_HUMAN]	8.22057e+07	3.28934e+07	1.2298e+07	2.86455e+07	85.2595	54.13	20	8	169.835	51.24	43	9	81.7781	55.79	21	9	147.129	62.4	36	12
C0IMJ3	Periostin isoform thy6 OS=Homo sapiens PE=2 SV=1 - [C0IMJ3_HUMAN]	1.18425e+07	3.0972e+06	4.95549e+06	8.44028e+06	17.9384	10.88	5	5	27.8428	5.76	7	3	81.5513	26.63	22	13	100.049	32.39	28	16
P52272	Heterogeneous nuclear ribonucleoprotein M OS=Homo sapiens GN=HNRNPM PE=1 SV=3 - [HNRPM_HUMAN]	3.55589e+07	7.03561e+06	1.13993e+07	1.84918e+07	50.7726	18.36	14	10	70.2616	18.49	19	11	81.3986	15.48	20	9	142.32	35.75	40	20
G3V1U9	Tubulin alpha-1A chain OS=Homo sapiens GN=TUBA1A PE=3 SV=1 - [G3V1U9_HUMAN]	7.03914e+07	7.32911e+07	2.02481e+07	5.52621e+07	70.8215	37.5	21	11	233.439	44.71	61	13	79.3224	24.52	23	7	174.899	47.36	51	14
Q6YHK3	CD109 antigen OS=Homo sapiens GN=CD109 PE=1 SV=2 - [CD109_HUMAN]	8.79972e+06	2.3928e+06	5.63927e+06	7.4007e+06	3.44345	1.31	1	1	54.3602	7.54	14	7	78.8679	12.66	22	13	108.319	17.37	31	18
P68371	Tubulin beta-4B chain OS=Homo sapiens GN=TUBB4B PE=1 SV=1 - [TBB4B_HUMAN]	8.22057e+07	3.90796e+07	1.41099e+07	3.63293e+07	99.5286	30.34	25	9	245.13	42.02	65	15	77.7434	34.16	21	11	212.285	45.39	58	16
P63244	Guanine nucleotide-binding protein subunit beta-2-like 1 OS=Homo sapiens GN=GNB2L1 PE=1 SV=3 - [GBLP_HUMAN]	1.40814e+07	6.84353e+06	6.70832e+06	5.06196e+06	8.61851	13.88	2	2	57.7512	33.75	15	7	77.711	57.41	22	12	47.4337	44.16	13	9
P46821	Microtubule-associated protein 1B OS=Homo sapiens GN=MAP1B PE=1 SV=2 - [MAP1B_HUMAN]	6.1879e+06	4.28537e+06	4.35039e+06	5.42256e+06	9.75072	1.13	2	2	46.9591	3.28	12	6	77.2991	7.37	20	12	72.3301	6.6	20	12
B5BTY4	ATP-dependent RNA helicase DDX3X OS=Homo sapiens GN=DDX3X PE=2 SV=1 - [B5BTY4_HUMAN]	2.70681e+07	9.76356e+06	8.66292e+06	1.40701e+07	44.1622	15.26	12	8	71.7232	26.44	20	14	76.36	27.34	18	13	127.027	33.08	34	17
Q02413	Desmoglein-1 OS=Homo sapiens GN=DSG1 PE=1 SV=2 - [DSG1_HUMAN]	0	258284	8.19671e+06	0	0				6.78959	1.33	2	1	76.232	16.59	21	12
Q12906	Interleukin enhancer-binding factor 3 OS=Homo sapiens GN=ILF3 PE=1 SV=3 - [ILF3_HUMAN]	9.68697e+06	3.40382e+06	5.73241e+06	1.16355e+07	27.6113	10.29	6	6	47.1768	9.62	10	5	75.5918	21.81	20	13	96.2598	31.32	27	16
B2R6L0	cDNA, FLJ93005, highly similar to Homo sapiens tubulin, beta polypeptide (TUBB), mRNA OS=Homo sapiens PE=2 SV=1 - [B2R6L0_HUMAN]	8.22057e+07	3.31826e+07	1.2298e+07	3.28847e+07	104.495	28.99	25	8	234.588	34.61	61	12	75.1613	32.13	20	10	196.39	40.67	52	14
Q03135	Caveolin-1 OS=Homo sapiens GN=CAV1 PE=1 SV=4 - [CAV1_HUMAN]	5.33196e+07	1.54152e+07	3.20459e+07	2.07847e+07	60.5301	35.96	13	5	64.9467	35.39	17	5	74.9952	47.75	20	6	65.7888	53.93	19	7
P51991	Heterogeneous nuclear ribonucleoprotein A3 OS=Homo sapiens GN=HNRNPA3 PE=1 SV=2 - [ROA3_HUMAN]	5.54974e+07	7.07769e+06	1.20942e+07	2.10288e+07	97.4802	30.95	21	10	78.4939	29.1	22	9	74.9039	35.45	19	10	111.536	37.57	31	15
P09382	Galectin-1 OS=Homo sapiens GN=LGALS1 PE=1 SV=2 - [LEG1_HUMAN]	1.20023e+07	2.49388e+07	2.51315e+07	2.24266e+07	11.5419	17.04	3	2	71.8677	39.26	17	4	72.6673	51.11	19	6	45.4346	39.26	12	4
D3DTH7	Myosin IC, isoform CRA_a OS=Homo sapiens GN=MYO1C PE=4 SV=1 - [D3DTH7_HUMAN]	1.67559e+07	6.44126e+06	6.13342e+06	1.43941e+07	56.6906	19.61	17	13	82.7643	18.68	20	12	71.569	23.55	20	16	131.52	25.52	37	19
P08107	Heat shock 70 kDa protein 1A/1B OS=Homo sapiens GN=HSPA1A PE=1 SV=5 - [HSP71_HUMAN]	7.18894e+06	1.09468e+07	6.65151e+06	1.66555e+07	29.8774	6.55	8	3	61.4833	23.56	18	11	69.3746	25.43	22	13	111.543	32.45	32	15
P23396	40S ribosomal protein S3 OS=Homo sapiens GN=RPS3 PE=1 SV=2 - [RS3_HUMAN]	1.67641e+07	1.25469e+07	1.3273e+07	1.56627e+07	26.9397	26.75	7	5	90.7268	58.02	27	11	68.7018	47.33	21	11	76.6562	48.56	23	11
Q58FF7	Putative heat shock protein HSP 90-beta-3 OS=Homo sapiens GN=HSP90AB3P PE=5 SV=1 - [H90B3_HUMAN]	0	2.59481e+07	6.25671e+06	1.10412e+07	4.11815	0			70.7118	13.57	20	8	67.859	13.57	23	9	80.7555	14.74	26	11
P14923	Junction plakoglobin OS=Homo sapiens GN=JUP PE=1 SV=3 - [PLAK_HUMAN]	0	0	6.86654e+06	788325	0								67.5096	29.13	17	15	2.19461	1.88	1	1
A8K4T9	cDNA FLJ77421, highly similar to Homo sapiens autoantigen p542 mRNA OS=Homo sapiens PE=2 SV=1 - [A8K4T9_HUMAN]	1.99348e+07	7.3319e+06	1.1844e+07	1.46346e+07	23.3448	31.27	6	5	65.7964	46.39	19	8	67.3652	49.83	21	9	58.0222	49.83	18	9
P20700	Lamin-B1 OS=Homo sapiens GN=LMNB1 PE=1 SV=2 - [LMNB1_HUMAN]	2.87895e+07	3.82226e+06	3.72745e+06	1.43329e+07	77.2789	24.57	21	11	65.8715	17.92	20	10	65.7465	23.04	20	11	131.673	41.13	36	21
B4E380	Histone H3 OS=Homo sapiens PE=3 SV=1 - [B4E380_HUMAN]	2.32451e+08	5.00147e+07	8.83799e+07	1.24997e+08	36.8933	7.96	4	1	62.881	34.51	16	4	65.6281	23.89	14	3	45.4807	14.16	9	2
P05121	Plasminogen activator inhibitor 1 OS=Homo sapiens GN=SERPINE1 PE=1 SV=1 - [PAI1_HUMAN]	1.17394e+08	2.5718e+07	2.15123e+07	5.87832e+07	99.5766	39.05	28	12	91.7218	26.12	26	9	65.028	29.6	21	10	157.647	45.27	50	15
O75643	U5 small nuclear ribonucleoprotein 200 kDa helicase OS=Homo sapiens GN=SNRNP200 PE=1 SV=2 - [U520_HUMAN]	3.89517e+06	0	2.44406e+06	3.39409e+06	12.3443	1.31	2	2					64.7739	8.99	18	15	66.8887	6.69	17	12
P47755	F-actin-capping protein subunit alpha-2 OS=Homo sapiens GN=CAPZA2 PE=1 SV=3 - [CAZA2_HUMAN]	3.2409e+07	1.24133e+07	1.10831e+07	1.65666e+07	20.1653	33.92	6	6	68.3298	51.4	20	9	64.7535	58.04	17	11	66.2047	58.04	18	10
E9PGZ1	Caldesmon OS=Homo sapiens GN=CALD1 PE=4 SV=1 - [E9PGZ1_HUMAN]	7.21285e+06	2.06274e+06	1.84423e+06	4.36565e+06	19.5537	16.42	6	6	35.6258	17.35	10	7	64.6319	30.6	19	12	88.3718	34.7	25	14
B2R7C5	cDNA, FLJ93378, highly similar to Homo sapiens MCM3 minichromosome maintenance deficient 3 (S. cerevisiae) (MCM3), mRNA OS=Homo sapiens PE=2 SV=1 - [B2R7C5_HUMAN]	5.78695e+06	3.87807e+06	3.21099e+06	5.14634e+06	9.65995	2.85	3	2	101.21	24.26	28	14	63.9929	21.53	18	13	96.9995	25.62	26	15
E9PCY7	Heterogeneous nuclear ribonucleoprotein H OS=Homo sapiens GN=HNRNPH1 PE=4 SV=1 - [E9PCY7_HUMAN]	2.74385e+07	1.51748e+07	3.68396e+06	1.65891e+07	43.8694	13.99	10	4	74.4155	25.87	19	7	63.4311	13.99	16	4	74.858	27.74	21	7
E7EW20	Unconventional myosin-VI OS=Homo sapiens GN=MYO6 PE=4 SV=1 - [E7EW20_HUMAN]	6424375	1.52406e+06	3.4791e+06	4.94493e+06	21.2489	3.34	4	3	26.0378	5.29	8	5	62.8401	13.3	18	13	100.53	20.45	26	19
Q5HYB6	Putative uncharacterized protein DKFZp686J1372 OS=Homo sapiens GN=DKFZp686J1372 PE=2 SV=1 - [Q5HYB6_HUMAN]	5.9144e+06	5.85785e+06	3.6268e+06	1.38628e+07	28.0859	25.86	8	5	56.0998	23.71	16	8	62.8084	36.21	18	11	84.4428	39.66	26	12
Q14192	Four and a half LIM domains protein 2 OS=Homo sapiens GN=FHL2 PE=1 SV=3 - [FHL2_HUMAN]	3.46652e+06	1.80328e+06	1.71651e+06	2.00975e+06	17.637	12.54	4	3	43.9717	32.97	12	7	62.7075	32.97	17	7	31.6111	28.32	9	6
Q53GG0	Epithelial protein lost in neoplasm beta variant (Fragment) OS=Homo sapiens PE=2 SV=1 - [Q53GG0_HUMAN]	3.55235e+07	3.19186e+06	3.26723e+06	1.27691e+07	77.254	22.79	22	13	58.9529	20.03	18	12	62.519	27.01	21	16	123.531	34.39	36	21
P04080	Cystatin-B OS=Homo sapiens GN=CSTB PE=1 SV=2 - [CYTB_HUMAN]	4.57554e+07	4.35361e+07	5.07556e+07	4.77186e+07	20.7696	33.67	5	2	64.375	45.92	16	3	62.362	52.04	17	4	54.4446	45.92	14	3
Q9BS26	Endoplasmic reticulum resident protein 44 OS=Homo sapiens GN=ERP44 PE=1 SV=1 - [ERP44_HUMAN]	1.4891e+07	2.10942e+07	6.86111e+06	2.71844e+07	35.0955	14.53	6	4	96.5035	27.59	27	9	62.3354	24.88	18	8	88.8619	31.77	25	12
E9PNW4	CD59 glycoprotein OS=Homo sapiens GN=CD59 PE=4 SV=1 - [E9PNW4_HUMAN]	5.76989e+07	1.1927e+07	2.21977e+07	2.26795e+07	16.6848	22.22	5	2	58.9613	29.63	18	4	61.7123	29.63	19	4	71.0489	29.63	22	4
B2R6Y1	Histone H3 OS=Homo sapiens PE=2 SV=1 - [B2R6Y1_HUMAN]	2.32451e+08	5.00147e+07	9.31735e+07	1.24997e+08	33.6282	6.62	4	1	49.7259	19.85	13	3	61.5401	29.41	16	4	39.8644	11.76	9	2
P52597	Heterogeneous nuclear ribonucleoprotein F OS=Homo sapiens GN=HNRNPF PE=1 SV=3 - [HNRPF_HUMAN]	1.92756e+07	8.03181e+06	2.76239e+06	9.00415e+06	23.2191	18.07	6	4	69.9039	18.31	17	5	61.3293	18.31	16	5	72.6404	23.37	19	6
B2RDE1	cDNA, FLJ96568, highly similar to Homo sapiens tropomyosin 3 (TPM3), mRNA OS=Homo sapiens PE=2 SV=1 - [B2RDE1_HUMAN]	5.9144e+06	5.85785e+06	3.6268e+06	1.22025e+07	34.6077	29.44	10	6	55.5069	27.42	17	9	61.0923	33.87	18	11	83.3706	39.92	25	12
D9YZV2	Tropomyosin 1 (Alpha) isoform 5 OS=Homo sapiens GN=TPM1 PE=3 SV=1 - [D9YZV2_HUMAN]	8.98355e+06	6.14798e+06	4.85503e+06	1.47102e+07	33.2881	28.17	10	8	55.263	25.7	18	10	61.08	26.76	18	10	78.8332	39.08	22	14
K4ENJ5	Beta actin (Fragment) OS=Homo sapiens PE=4 SV=1 - [K4ENJ5_HUMAN]	56490933	4.55219e+08	3.47241e+08	8.06591e+08	53.086	40.21	14	2	81.5451	58.76	20	5	60.9878	42.27	15	3	237.847	42.27	70	3
Q59FE8	Epithelial protein lost in neoplasm beta variant (Fragment) OS=Homo sapiens PE=2 SV=1 - [Q59FE8_HUMAN]	3.55235e+07	3.19186e+06	3.26723e+06	1.27691e+07	80.0822	24.45	23	14	60.5873	19.77	18	12	60.935	24.84	20	15	122.096	34.07	36	21
G3V576	Heterogeneous nuclear ribonucleoproteins C1/C2 OS=Homo sapiens GN=HNRNPC PE=4 SV=1 - [G3V576_HUMAN]	1.40267e+08	1.94911e+07	3.44562e+07	4.71211e+07	61.591	42.86	17	10	50.342	26.41	14	6	60.2586	26.41	18	7	76.7804	29.44	21	8
P05141	ADP/ATP translocase 2 OS=Homo sapiens GN=SLC25A5 PE=1 SV=7 - [ADT2_HUMAN]	5.8042e+07	4.24054e+07	4.63194e+07	3.95066e+07	23.9978	13.76	5	4	57.4792	21.81	13	7	60.1126	35.23	17	11	51.7246	29.87	14	8
D6RFM5	Succinate dehydrogenase [ubiquinone] flavoprotein subunit, mitochondrial OS=Homo sapiens GN=SDHA PE=4 SV=1 - [D6RFM5_HUMAN]	2.09599e+06	4.43345e+06	1.92639e+06	3.3873e+06	7.27508	4.29	3	3	83.6378	37.39	24	15	58.5996	27.27	15	10	94.1886	37.05	26	15
A0PJ82	PARP4 protein (Fragment) OS=Homo sapiens GN=PARP4 PE=2 SV=1 - [A0PJ82_HUMAN]	0	2.32979e+06	1.06355e+07	1.50073e+07	1.64787	0			26.8748	19.88	8	4	58.342	31.8	18	7	42.9949	26.3	11	6
B4DE59	cDNA FLJ60424, highly similar to Junction plakoglobin OS=Homo sapiens PE=2 SV=1 - [B4DE59_HUMAN]	6.53984e+07	2.13043e+07	3.29288e+07	2.48262e+07	6.58278	2.84	2	2	25.0388	6.04	7	4	58.3201	25.22	17	12	32.2965	10.48	10	6
P16104	Histone H2A.x OS=Homo sapiens GN=H2AFX PE=1 SV=2 - [H2AX_HUMAN]	4.38006e+08	1.49465e+08	2.21397e+08	2.77637e+08	61.9836	27.27	19	3	31.6897	13.29	10	3	57.1533	32.17	16	4	38.0845	32.17	10	4
Q16643	Drebrin OS=Homo sapiens GN=DBN1 PE=1 SV=4 - [DREB_HUMAN]	3.37656e+07	5.76176e+06	6.69972e+06	1.94779e+07	57.416	12.48	13	5	70.4753	18.8	16	8	56.9128	18.64	13	7	100.982	21.42	26	10
P04406	Glyceraldehyde-3-phosphate dehydrogenase OS=Homo sapiens GN=GAPDH PE=1 SV=3 - [G3P_HUMAN]	2.54174e+07	8.04309e+06	1.04792e+07	9.30338e+06	7.28252	8.66	2	2	32.6899	24.48	10	6	55.6562	31.64	15	7	40.8748	31.64	12	7
Q0VGD6	HNRPR protein (Fragment) OS=Homo sapiens GN=HNRPR PE=2 SV=1 - [Q0VGD6_HUMAN]	5.18612e+07	9.31667e+06	1.17621e+07	2.0406e+07	35.1371	14	9	7	73.6136	21.75	24	10	55.6052	22.24	15	11	91.5667	29	27	14
P11047	Laminin subunit gamma-1 OS=Homo sapiens GN=LAMC1 PE=1 SV=3 - [LAMC1_HUMAN]	4.47475e+06	2.66208e+06	2.97961e+06	4.89406e+06	15.446	1.93	3	2	8.90513	1.74	3	2	54.9648	7.96	15	9	51.408	8.95	14	10
Q6NTA2	HNRNPL protein (Fragment) OS=Homo sapiens GN=HNRNPL PE=2 SV=2 - [Q6NTA2_HUMAN]	2.4512e+07	4.80086e+06	2.92129e+06	1.11721e+07	46.582	21.15	11	7	53.2033	26.22	14	9	54.462	27.27	11	7	110.529	33.92	25	11
B2R959	cDNA, FLJ94229, highly similar to Homo sapiens heterogeneous nuclear ribonucleoprotein L (HNRPL),mRNA OS=Homo sapiens PE=2 SV=1 - [B2R959_HUMAN]	2.4512e+07	4.80086e+06	2.92129e+06	1.11721e+07	46.582	21.68	11	7	53.2033	26.88	14	9	54.462	27.96	11	7	105.134	34.77	24	11
Q5DT20	Hornerin OS=Homo sapiens GN=HRNR PE=2 SV=1 - [Q5DT20_HUMAN]	331593	107677	795342	67595.4	5.74126	0.67	1	1	7.21985	2.49	2	2	53.9822	11.58	14	8	7.11057	2.74	1	1
B4DS46	cDNA FLJ55751, highly similar to DNA replication licensing factor MCM3 OS=Homo sapiens PE=2 SV=1 - [B4DS46_HUMAN]	0	3.87807e+06	3.04127e+06	9.11199e+06	3.41435	0			67.7034	19.23	20	11	53.9311	17.49	15	10	61.7193	22.43	18	12
C9J9K3	40S ribosomal protein SA (Fragment) OS=Homo sapiens GN=RPSA PE=3 SV=1 - [C9J9K3_HUMAN]	2.08317e+07	1.37964e+07	1.12898e+07	1.44529e+07	22.549	30.3	7	5	70.5809	44.32	19	9	53.6811	44.32	16	9	55.2962	44.32	15	8
F8W8J4	Myoferlin OS=Homo sapiens GN=MYOF PE=4 SV=1 - [F8W8J4_HUMAN]	0	712248	2.18796e+06	3.48524e+06	0	0			32.7225	4.03	9	6	53.5358	7.81	18	13	72.1447	12.76	25	20
P14174	Macrophage migration inhibitory factor OS=Homo sapiens GN=MIF PE=1 SV=4 - [MIF_HUMAN]	7.80863e+08	3.52571e+08	5.64638e+08	1.13138e+09	75.2652	26.09	18	2	81.7338	29.57	24	3	53.4514	11.3	19	2	30.8374	7.83	10	1
B8K2M0	Zinc finger protein 185 variant 660 OS=Homo sapiens GN=ZNF185 PE=2 SV=1 - [B8K2M0_HUMAN]	1.13117e+07	1.55213e+06	2.11974e+06	4.50306e+06	62.248	24.39	15	10	58.4755	21.82	17	8	52.4339	31.97	14	12	93.6781	41.36	24	17
P49327	Fatty acid synthase OS=Homo sapiens GN=FASN PE=1 SV=3 - [FAS_HUMAN]	0	828630	1.98433e+06	2.50451e+06	0				19.3717	1.91	5	4	52.4236	6.17	14	9	62.1288	7.29	17	11
P04350	Tubulin beta-4A chain OS=Homo sapiens GN=TUBB4A PE=1 SV=2 - [TBB4A_HUMAN]	6.13612e+07	3.78577e+07	1.18868e+07	3.63293e+07	72.1346	20.95	17	6	180.339	30.86	48	11	51.8634	31.53	14	10	169.167	40.77	47	13
H0Y704	Zinc finger protein 185 (Fragment) OS=Homo sapiens GN=ZNF185 PE=4 SV=1 - [H0Y704_HUMAN]	1.13117e+07	1.27257e+06	1.70564e+06	3.76693e+06	59.009	30.74	14	9	49.9704	26.53	14	7	51.5484	43.79	14	12	90.3043	50.53	23	15
B4DJP7	Small nuclear ribonucleoprotein Sm D3 OS=Homo sapiens GN=SNRPD3 PE=2 SV=1 - [B4DJP7_HUMAN]	0	4.47667e+06	4.88215e+06	4.11954e+06	1.90636	0			16.2735	25.83	3	2	49.88	33.33	9	3	17.0065	25	5	2
P0C0S5	Histone H2A.Z OS=Homo sapiens GN=H2AFZ PE=1 SV=2 - [H2AZ_HUMAN]	4.24606e+08	1.50566e+08	2.22911e+08	2.81738e+08	57.182	31.25	19	4	42.4999	31.25	14	4	49.8583	31.25	16	4	46.6705	31.25	14	4
A8K486	Peptidyl-prolyl cis-trans isomerase OS=Homo sapiens PE=2 SV=1 - [A8K486_HUMAN]	3.44525e+07	1.9724e+07	2.78957e+07	3.11325e+07	16.4193	19.39	6	4	58.4717	47.27	14	6	49.8563	39.39	14	6	68.777	47.27	17	7
P12236	ADP/ATP translocase 3 OS=Homo sapiens GN=SLC25A6 PE=1 SV=4 - [ADT3_HUMAN]	4.93191e+07	3.90828e+07	4.28477e+07	3.50884e+07	21.7193	10.07	4	3	56.3057	18.12	13	6	49.3152	27.18	13	9	51.0035	29.87	14	8
P60866	40S ribosomal protein S20 OS=Homo sapiens GN=RPS20 PE=1 SV=1 - [RS20_HUMAN]	3.43264e+07	2.87402e+07	2.84272e+07	3.14316e+07	30.338	12.61	6	2	63.09	23.53	17	4	49.2671	29.41	12	4	53.5147	29.41	15	4
B4DVY2	cDNA FLJ54184, highly similar to Tropomyosin alpha-4 chain OS=Homo sapiens PE=2 SV=1 - [B4DVY2_HUMAN]	9.21146e+06	5.72355e+06	3.95382e+06	1.25745e+07	40.7393	37.12	12	8	36.9124	27.95	11	7	49.2533	42.36	16	9	79.2459	35.81	21	11
C9JPM4	ADP-ribosylation factor 4 (Fragment) OS=Homo sapiens GN=ARF4 PE=3 SV=1 - [C9JPM4_HUMAN]	0	1.64364e+06	3.2619e+06	2.80296e+06	0				28.0675	41.73	10	4	49.2432	66.14	14	6	28.0286	35.43	10	4
B1AK87	Capping protein (Actin filament) muscle Z-line, beta OS=Homo sapiens GN=CAPZB PE=4 SV=1 - [B1AK87_HUMAN]	1.09944e+07	3.43969e+06	5.59355e+06	4.98206e+06	14.2974	12.69	5	3	52.936	25	15	7	49.2184	30.38	14	8	54.0715	34.23	16	8
P34931	Heat shock 70 kDa protein 1-like OS=Homo sapiens GN=HSPA1L PE=1 SV=2 - [HS71L_HUMAN]	7.01182e+06	1.09468e+07	9.37845e+06	2.09237e+07	24.7729	4.21	6	2	48.8099	15.91	14	7	49.1008	17.78	15	8	68.956	17.78	21	8
B2R8Z8	cDNA, FLJ94136, highly similar to Homo sapiens synaptotagmin binding, cytoplasmic RNA interacting protein (SYNCRIP), mRNA OS=Homo sapiens PE=2 SV=1 - [B2R8Z8_HUMAN]	3.14797e+07	3.49189e+06	6.67897e+06	1.05885e+07	25.8528	11.24	6	6	24.7912	11.56	9	6	48.5843	19.74	12	9	67.6198	28.25	20	12
Q9HB00	Desmocollin 1, isoform CRA_b OS=Homo sapiens GN=DSC1 PE=2 SV=1 - [Q9HB00_HUMAN]	0	0	3.87806e+06	338283	0								48.0301	9.64	14	6	2.23731	1.79	1	1
P63104	14-3-3 protein zeta/delta OS=Homo sapiens GN=YWHAZ PE=1 SV=1 - [1433Z_HUMAN]	3.33337e+06	3.43302e+06	4.76259e+06	5.83774e+06	4.86192	8.98	2	2	43.2629	22.04	12	4	48.0232	34.69	13	6	42.7282	26.94	11	5
Q96BS4	FBL protein (Fragment) OS=Homo sapiens GN=FBL PE=2 SV=2 - [Q96BS4_HUMAN]	2.14924e+07	795901	2.57679e+06	3.61712e+06	18.7873	29.62	5	4	14.8423	20.77	5	4	47.6762	39.62	12	7	40.3627	32.31	10	5
B2RAH5	cDNA, FLJ94919, highly similar to Homo sapiens protein phosphatase 1, regulatory (inhibitor) subunit 12A (PPP1R12A), mRNA OS=Homo sapiens PE=2 SV=1 - [B2RAH5_HUMAN]	4.46998e+06	429648	1.32437e+06	3.43278e+06	22.716	5.05	6	4	15.0207	4.95	4	4	47.6428	13.59	13	11	58.1442	16.31	18	13
O75367	Core histone macro-H2A.1 OS=Homo sapiens GN=H2AFY PE=1 SV=4 - [H2AY_HUMAN]	1.83839e+07	2.8554e+06	5.50994e+06	8.27245e+06	52.4486	30.65	12	7	34.6505	17.2	9	4	47.3002	31.18	13	7	60.8218	39.52	15	9
Q6P2Q9	Pre-mRNA-processing-splicing factor 8 OS=Homo sapiens GN=PRPF8 PE=1 SV=2 - [PRP8_HUMAN]	1.10885e+06	115505	2.52133e+06	2.58989e+06	7.33563	0.47	1	1	3.98428	0.51	1	1	47.1525	6	13	10	55.3656	7.02	17	14
P26599	Polypyrimidine tract-binding protein 1 OS=Homo sapiens GN=PTBP1 PE=1 SV=1 - [PTBP1_HUMAN]	4.21207e+07	1.16794e+07	5.89783e+06	1.39622e+07	79.89	18.46	17	5	92.4413	18.46	24	7	47.1176	13.37	10	4	84.0115	23.54	22	8
O43813	LanC-like protein 1 OS=Homo sapiens GN=LANCL1 PE=1 SV=1 - [LANC1_HUMAN]	1.49716e+07	3.58528e+06	4.81601e+06	4.02825e+06	12.231	9.52	3	2	29.9408	16.04	7	4	47.0585	16.04	12	4	21.4396	11.78	4	3
O43854	EGF-like repeat and discoidin I-like domain-containing protein 3 OS=Homo sapiens GN=EDIL3 PE=1 SV=1 - [EDIL3_HUMAN]	1.38813e+07	2.52648e+06	4.39292e+06	8.31944e+06	27.1236	15.21	8	5	16.6037	9.17	4	3	46.6654	25.83	12	9	48.4711	28.96	13	10
Q15365	Poly(rC)-binding protein 1 OS=Homo sapiens GN=PCBP1 PE=1 SV=2 - [PCBP1_HUMAN]	1.73167e+07	9.37714e+06	7.66765e+06	1.32788e+07	19.6249	24.16	7	6	52.9287	32.3	17	8	46.3627	26.4	15	7	54.2113	33.43	16	8
C9J0J7	Profilin-2 OS=Homo sapiens GN=PFN2 PE=4 SV=1 - [C9J0J7_HUMAN]	16325026	1.64782e+07	1.54223e+07	1.29895e+07	6.26739	29.67	2	2	43.8557	65.93	13	6	45.8168	57.14	12	5	34.3528	57.14	9	5
B4DEW5	cDNA FLJ54049, highly similar to Multimerin-2 OS=Homo sapiens PE=2 SV=1 - [B4DEW5_HUMAN]	7.05318e+06	675600	1.81939e+06	3.42209e+06	21.4616	8.12	6	4	12.2306	6.6	4	3	45.7585	18.16	12	8	53.5795	19.94	14	9
B4E3H8	cDNA FLJ54082, highly similar to Multimerin-2 OS=Homo sapiens PE=2 SV=1 - [B4E3H8_HUMAN]	7.05318e+06	960900	1.81939e+06	4.10516e+06	18.6247	5.18	5	3	7.54671	3.94	2	2	45.6285	14.41	12	8	55.7742	17	15	10
B4E2K2	cDNA FLJ55665, highly similar to A-kinase anchor protein 2 OS=Homo sapiens PE=2 SV=1 - [B4E2K2_HUMAN]	6.70982e+06	1.10628e+06	1.79631e+06	4.56125e+06	48.6872	6.9	9	4	33.6651	9.77	8	5	45.3884	11.04	12	6	73.8086	23.04	18	11
J3KN67	Tropomyosin alpha-3 chain OS=Homo sapiens GN=TPM3 PE=3 SV=1 - [J3KN67_HUMAN]	5.78893e+06	5.85785e+06	3.6268e+06	1.22025e+07	21.3557	20.7	7	5	23.9843	18.25	9	6	44.9608	20	13	8	75.7738	39.3	23	12
A5Z217	Mutant desmin OS=Homo sapiens PE=2 SV=1 - [A5Z217_HUMAN]	3.75687e+08	1.68986e+08	3.43026e+07	2.10493e+08	30.1307	9.15	9	6	128.721	10	39	8	44.7864	9.36	13	7	95.7534	9.36	28	7
Q99714	3-hydroxyacyl-CoA dehydrogenase type-2 OS=Homo sapiens GN=HSD17B10 PE=1 SV=3 - [HCD2_HUMAN]	0	1.66016e+06	1.53206e+06	1.40861e+06	0	0			49.8743	35.25	13	5	44.1452	42.53	11	6	31.608	41	10	6
P60981	Destrin OS=Homo sapiens GN=DSTN PE=1 SV=3 - [DEST_HUMAN]	1.22841e+06	1.05986e+07	1.38665e+07	1.3318e+07	4.13171	7.88	1	1	28.1294	33.33	9	6	43.8073	38.18	13	7	26.4848	33.33	9	6
Q14980	Nuclear mitotic apparatus protein 1 OS=Homo sapiens GN=NUMA1 PE=1 SV=2 - [NUMA1_HUMAN]	2.89302e+06	150687	1.16435e+06	1.68484e+06	16.8481	1.99	4	3	6.44705	0.76	1	1	43.7669	7.47	11	11	64.9772	9.22	20	14
Q13838	Spliceosome RNA helicase DDX39B OS=Homo sapiens GN=DDX39B PE=1 SV=1 - [DX39B_HUMAN]	2.9185e+07	6.11667e+06	3.34915e+06	1.18031e+07	27.4691	16.82	6	6	28.9534	13.79	8	5	43.6289	25.93	10	7	49.3301	22.66	14	8
P28074	Proteasome subunit beta type-5 OS=Homo sapiens GN=PSMB5 PE=1 SV=3 - [PSB5_HUMAN]	0	0	888656	1.05746e+06	0								43.6211	23.95	14	5	23.7823	23.57	8	5
Q59F20	Neuropilin-1 variant (Fragment) OS=Homo sapiens PE=2 SV=1 - [Q59F20_HUMAN]	0	0	1.97747e+06	5.15529e+06	0								43.5985	10.67	11	6	92.0808	27.53	25	16
Q2NKY5	TUBB6 protein OS=Homo sapiens GN=TUBB6 PE=2 SV=1 - [Q2NKY5_HUMAN]	6.0357e+07	3.31826e+07	1.17048e+07	3.28847e+07	52.2748	13.2	14	4	142.884	27.74	38	9	43.1546	15.44	10	5	117.94	24.61	32	9
P29590	Protein PML OS=Homo sapiens GN=PML PE=1 SV=3 - [PML_HUMAN]	9.87918e+06	2.37199e+06	3.20256e+06	6.05383e+06	23.9277	8.28	5	5	40.3685	11.11	12	7	42.4335	16.33	13	11	79.416	21.32	22	15
G3V5P4	Cofilin 2 (Muscle), isoform CRA_d OS=Homo sapiens GN=CFL2 PE=4 SV=1 - [G3V5P4_HUMAN]	3.29332e+07	1.93183e+06	1.51809e+07	1.41031e+07	28.8319	32.21	7	3	35.1679	34.23	8	3	42.338	41.61	11	5	49.5107	41.61	13	4
Q562Z4	Actin-like protein (Fragment) OS=Homo sapiens GN=ACT PE=2 SV=1 - [Q562Z4_HUMAN]	3.88828e+09	3.96511e+08	1.14006e+09	1.74456e+09	26.3007	17.48	6	1	75.7562	49.51	20	3	42.0284	17.48	10	1	84.9184	20.39	21	2
P38159	RNA-binding motif protein, X chromosome OS=Homo sapiens GN=RBMX PE=1 SV=3 - [RBMX_HUMAN]	4.12326e+07	8.13344e+06	8.42906e+06	2.65969e+07	42.1302	20.46	12	8	36.3195	18.41	11	6	41.9678	12.28	10	4	67.9464	24.04	19	8
B4DY09	cDNA FLJ51660, highly similar to Interleukin enhancer-binding factor 2 OS=Homo sapiens PE=2 SV=1 - [B4DY09_HUMAN]	4.35238e+07	7.70146e+06	5.79222e+06	1.61422e+07	34.8144	20.45	11	6	44.7046	26.7	15	8	41.9323	22.73	12	6	64.9072	26.7	20	8
P61204	ADP-ribosylation factor 3 OS=Homo sapiens GN=ARF3 PE=1 SV=2 - [ARF3_HUMAN]	0	1.19844e+06	3.73838e+06	5.01503e+06	0	0			15.8986	29.83	6	4	41.3751	41.44	11	5	11.7382	22.1	4	3
Q1RMY8	GNB1 protein (Fragment) OS=Homo sapiens GN=GNB1 PE=2 SV=1 - [Q1RMY8_HUMAN]	1.9411e+07	6.3715e+06	1.16682e+07	1.31833e+07	23.1138	28.92	7	6	28.5689	15.96	8	4	41.0898	28.92	11	6	49.3756	22.89	12	6
B2R6X5	cDNA, FLJ93166, highly similar to Homo sapiens heat shock 70kDa protein 6 (HSP70B') (HSPA6), mRNA OS=Homo sapiens PE=2 SV=1 - [B2R6X5_HUMAN]	1.83007e+07	1.36572e+07	1.17962e+07	2.70726e+07	26.0085	5.6	7	3	25.9127	10.11	9	5	40.6954	11.35	13	6	46.1114	11.35	13	6
P31946	14-3-3 protein beta/alpha OS=Homo sapiens GN=YWHAB PE=1 SV=3 - [1433B_HUMAN]	2.89837e+06	1.96346e+06	3.49211e+06	4.13314e+06	13.8543	17.48	3	3	35.5241	17.48	9	3	39.701	28.86	10	6	40.0003	25.61	10	5
P14618	Pyruvate kinase isozymes M1/M2 OS=Homo sapiens GN=PKM PE=1 SV=4 - [KPYM_HUMAN]	1.12976e+07	9126588	3.86751e+06	1.1312e+07	9.46661	9.42	4	3	81.3573	34.65	22	14	39.6947	22.98	10	8	83.9261	33.71	23	12
C9J1Z8	ADP-ribosylation factor 5 (Fragment) OS=Homo sapiens GN=ARF5 PE=3 SV=1 - [C9J1Z8_HUMAN]	0	1.20983e+06	3.73838e+06	4.44792e+06	0	0			15.3316	32.67	6	4	39.5359	40	9	4	5.3848	7.33	2	1
Q5TCU3	Tropomyosin 2 (Beta) OS=Homo sapiens GN=TPM2 PE=2 SV=1 - [Q5TCU3_HUMAN]	7.90777e+06	5.72355e+06	4.12656e+06	1.25745e+07	34.6678	22.18	10	7	35.618	18.66	12	7	39.4262	17.96	13	7	58.0009	33.45	17	12
Q9Y490	Talin-1 OS=Homo sapiens GN=TLN1 PE=1 SV=3 - [TLN1_HUMAN]	1.22336e+06	715771	833905	2.35142e+06	2.71276	0.47	1	1	16.9061	2.2	5	4	39.1295	5.9	12	9	98.562	13.34	29	21
P31942	Heterogeneous nuclear ribonucleoprotein H3 OS=Homo sapiens GN=HNRNPH3 PE=1 SV=2 - [HNRH3_HUMAN]	1.30764e+07	2.6914e+06	4.14655e+06	5.52766e+06	14.471	11.85	4	3	24.2988	12.43	7	3	39.1196	17.92	12	5	50.4535	23.99	13	6
Q13509	Tubulin beta-3 chain OS=Homo sapiens GN=TUBB3 PE=1 SV=2 - [TBB3_HUMAN]	6.08867e+07	3.31826e+07	1.2298e+07	3.84385e+07	67.8409	16.44	19	5	192.377	33.33	52	11	38.5885	17.56	9	6	126.515	33.56	36	12
Q9BUF5	Tubulin beta-6 chain OS=Homo sapiens GN=TUBB6 PE=1 SV=1 - [TBB6_HUMAN]	3.04757e+07	2.95258e+07	8.83912e+06	3.84385e+07	50.6353	17.94	13	5	126.202	27.8	34	9	38.0115	18.16	10	6	128.103	31.17	39	10
A8K521	cDNA FLJ78580, highly similar to Homo sapiens MCM5 minichromosome maintenance deficient 5, cell division cycle 46 (MCM5), mRNA OS=Homo sapiens PE=2 SV=1 - [A8K521_HUMAN]	6.29145e+06	7.98681e+06	5.39544e+06	8.87151e+06	4.88362	3.13	2	2	44.0259	16.89	15	10	37.8918	13.76	12	8	50.8853	17.44	15	10
P27348	14-3-3 protein theta OS=Homo sapiens GN=YWHAQ PE=1 SV=1 - [1433T_HUMAN]	3.13153e+06	2.38894e+06	2.81389e+06	3.76144e+06	11.898	14.69	4	3	21.6853	9.8	8	2	37.8781	33.06	11	6	32.8924	17.55	8	4
Q6PKD2	HNRPCL1 protein (Fragment) OS=Homo sapiens GN=HNRPCL1 PE=2 SV=1 - [Q6PKD2_HUMAN]	9.14927e+07	1.23599e+07	2.05402e+07	2.95103e+07	30.4389	16.43	9	6	27.3922	16.43	7	4	37.8472	24.15	11	6	36.5741	24.15	12	6
P62316	Small nuclear ribonucleoprotein Sm D2 OS=Homo sapiens GN=SNRPD2 PE=1 SV=1 - [SMD2_HUMAN]	6.26377e+06	2.14316e+06	3.77363e+06	4.70831e+06	13.4289	40.68	4	4	20.0492	40.68	7	5	37.5558	49.15	12	6	51.8791	40.68	15	5
P61978	Heterogeneous nuclear ribonucleoprotein K OS=Homo sapiens GN=HNRNPK PE=1 SV=1 - [HNRPK_HUMAN]	4.03283e+07	1.3373e+07	6.47267e+06	1.65863e+07	56.2725	31.53	13	8	97.3086	30.24	27	10	36.9746	22.68	13	8	74.8376	30.45	19	10
Q8IUE6	Histone H2A type 2-B OS=Homo sapiens GN=HIST2H2AB PE=1 SV=3 - [H2A2B_HUMAN]	4.68937e+08	1.06968e+08	2.56779e+08	1.90641e+08	44.4149	24.62	12	2	22.5787	14.62	8	3	36.8264	24.62	10	2	24.5076	30	7	3
O75533	Splicing factor 3B subunit 1 OS=Homo sapiens GN=SF3B1 PE=1 SV=3 - [SF3B1_HUMAN]	5.1724e+06	2.21484e+06	3.38122e+06	5.2952e+06	20.4226	3.83	5	4	9.87922	1.23	3	1	36.0322	5.29	8	5	55.6079	12.42	17	12
G3V5X7	Telomerase protein component 1 OS=Homo sapiens GN=TEP1 PE=4 SV=1 - [G3V5X7_HUMAN]	0	223753	1.00226e+06	1.02744e+06	1.69353	0			8.14985	0.6	1	1	35.9461	2.58	10	5	23.7785	3.26	5	5
P17858	6-phosphofructokinase, liver type OS=Homo sapiens GN=PFKL PE=1 SV=6 - [K6PL_HUMAN]	0	1.13455e+06	1.695e+06	2.80562e+06	0	0			40.9355	7.05	11	4	35.7962	8.97	9	5	55.3006	15	17	9
F8VXH9	Poly(rC)-binding protein 2 (Fragment) OS=Homo sapiens GN=PCBP2 PE=4 SV=1 - [F8VXH9_HUMAN]	1.3489e+07	4.93977e+06	4.26458e+06	5.49276e+06	7.7376	25	3	3	34.2159	38.13	9	4	35.7892	38.13	10	4	34.4146	38.13	10	4
Q53RS3	Putative uncharacterized protein DDEF2 (Fragment) OS=Homo sapiens GN=DDEF2 PE=2 SV=1 - [Q53RS3_HUMAN]	1.45515e+08	3.74824e+07	3.52001e+08	6.7164e+07	8.87327	1.26	3	1	8.71193	1.26	3	1	35.6853	1.26	10	1	9.94749	1.26	4	1
Q2VF42	Glucose-6-phosphate 1-dehydrogenase (Fragment) OS=Homo sapiens GN=G6PD PE=2 SV=1 - [Q2VF42_HUMAN]	1.00441e+07	1.34777e+07	4.6043e+06	8.30079e+06	22.7337	14.53	7	5	87.0548	36.42	24	13	35.6791	19.37	12	7	80.1528	41.05	24	14
P43243	Matrin-3 OS=Homo sapiens GN=MATR3 PE=1 SV=2 - [MATR3_HUMAN]	2.85112e+07	5.32823e+06	3.76644e+06	1.36518e+07	54.1909	13.7	14	7	52.5779	12.16	16	7	35.6254	15.11	10	9	111.693	26.09	31	18
E9PED3	Ankycorbin OS=Homo sapiens GN=RAI14 PE=4 SV=1 - [E9PED3_HUMAN]	5.57011e+06	1.72382e+06	1.97487e+06	6.36902e+06	10.165	4.31	3	3	25.3538	9.88	8	7	35.621	12.83	10	8	88.8617	21.98	27	17
P40939	Trifunctional enzyme subunit alpha, mitochondrial OS=Homo sapiens GN=HADHA PE=1 SV=2 - [ECHA_HUMAN]	6.80531e+06	466322	1.20847e+06	3.32585e+06	5.73471	6.55	2	2	18.5218	9.83	6	5	35.599	15.47	10	8	61.2088	20.97	18	10
P07942	Laminin subunit beta-1 OS=Homo sapiens GN=LAMB1 PE=1 SV=2 - [LAMB1_HUMAN]	8.72806e+06	0	1.74161e+06	3.55436e+06	5.67113	1.12	2	1					35.2509	7	12	10	28.3069	5.88	9	8
B4DI61	cDNA FLJ58182, highly similar to Protein CYR61 OS=Homo sapiens PE=2 SV=1 - [B4DI61_HUMAN]	1.89778e+07	5.86397e+06	4.22854e+06	1.12774e+07	34.0541	24.65	10	7	44.6979	29.97	14	8	35.1995	25.49	11	7	49.3982	32.49	14	9
P32119	Peroxiredoxin-2 OS=Homo sapiens GN=PRDX2 PE=1 SV=5 - [PRDX2_HUMAN]	6.77187e+07	3.82196e+07	4.29281e+07	3.86629e+07	31.6864	35.86	7	6	33.1543	29.29	10	6	35.1372	48.99	11	7	35.3149	27.78	10	5
P0CW22	40S ribosomal protein S17-like OS=Homo sapiens GN=RPS17L PE=3 SV=1 - [RS17L_HUMAN]	8.44871e+06	1.28545e+06	1.59118e+06	901964	11.9746	16.3	2	1	18.6174	25.19	6	3	34.8171	41.48	9	4	16.3092	25.19	5	3
B3KN06	Coronin OS=Homo sapiens PE=2 SV=1 - [B3KN06_HUMAN]	1.12574e+08	1.3834e+07	5.66271e+06	2.51861e+07	87.4196	33.33	22	12	88.2152	35.65	25	13	34.6372	23.63	10	9	107.292	32.07	32	13
P46782	40S ribosomal protein S5 OS=Homo sapiens GN=RPS5 PE=1 SV=4 - [RS5_HUMAN]	4.23596e+07	4.1894e+06	9.09834e+06	5.77699e+06	6.6312	7.35	1	1	12.496	12.25	3	2	34.5784	12.25	6	2	29.1899	12.25	6	2
O75083	WD repeat-containing protein 1 OS=Homo sapiens GN=WDR1 PE=1 SV=4 - [WDR1_HUMAN]	0	1.91251e+06	1.75804e+06	3.85089e+06	1.87875	0			23.3555	11.88	7	4	34.3677	22.61	9	7	53.6107	36.96	14	11
B4DXG0	cDNA FLJ57651, highly similar to Ketosamine-3-kinase (EC 2.7.1.-) OS=Homo sapiens PE=2 SV=1 - [B4DXG0_HUMAN]	0	5.72233e+06	3.30217e+06	4.5818e+06	3.74833	0			38.0212	20.46	12	6	33.9242	10.04	7	3	26.548	10.04	7	3
P13639	Elongation factor 2 OS=Homo sapiens GN=EEF2 PE=1 SV=4 - [EF2_HUMAN]	0	2.64839e+06	1.89632e+06	3.45181e+06	3.468	0			23.0275	7.81	6	5	33.3488	9.21	8	6	56.9425	11.31	13	7
B2RBR9	cDNA, FLJ95650, highly similar to Homo sapiens karyopherin (importin) beta 1 (KPNB1), mRNA OS=Homo sapiens PE=2 SV=1 - [B2RBR9_HUMAN]	7.49102e+06	2.17211e+06	2.58149e+06	4.10553e+06	16.5267	3.08	3	2	20.3958	6.51	4	4	32.9725	8.33	8	5	56.4155	14.27	16	9
Q14222	EEF1A protein (Fragment) OS=Homo sapiens GN=EEF1A PE=1 SV=1 - [Q14222_HUMAN]	1.03033e+08	8.91318e+07	1.80222e+07	8.08968e+07	27.7473	15.42	7	2	92.0168	19.38	24	3	32.9408	19.38	10	3	63.6066	31.72	18	4
Q13200	26S proteasome non-ATPase regulatory subunit 2 OS=Homo sapiens GN=PSMD2 PE=1 SV=3 - [PSMD2_HUMAN]	0	696706	3.24052e+06	3.16457e+06	2.38069	1.32	1	1	9.68717	4.63	3	3	32.7903	13.99	12	9	33.2328	9.58	11	7
O15143	Actin-related protein 2/3 complex subunit 1B OS=Homo sapiens GN=ARPC1B PE=1 SV=3 - [ARC1B_HUMAN]	8.81138e+06	924892	1.85284e+06	1.98462e+06	21.1113	18.55	5	4	13.3464	13.17	4	3	32.7187	24.19	9	6	27.0882	24.19	9	6
P37802	Transgelin-2 OS=Homo sapiens GN=TAGLN2 PE=1 SV=3 - [TAGL2_HUMAN]	13345254	2.65957e+06	4.10775e+06	1.1313e+07	13.2879	16.08	4	2	27.5841	26.63	9	4	32.6949	41.71	8	6	43.1685	41.71	13	6
P06733	Alpha-enolase OS=Homo sapiens GN=ENO1 PE=1 SV=2 - [ENOA_HUMAN]	1.01578e+07	1.65339e+07	3.82199e+06	1.34866e+07	11.6468	9.45	3	3	93.6482	28.8	25	8	31.7111	23.96	9	6	79.4068	43.32	21	13
A8K6V3	cDNA FLJ78677, highly similar to Homo sapiens splicing factor 3b, subunit 3, 130kDa (SF3B3), mRNA OS=Homo sapiens PE=2 SV=1 - [A8K6V3_HUMAN]	6.92869e+06	1.28122e+06	2.19379e+06	4.67047e+06	9.60954	3.45	3	3	15.5679	4.11	5	4	31.556	6.82	10	6	65.9913	14.71	17	12
B4DHC4	cDNA FLJ51843, highly similar to 14-3-3 protein gamma OS=Homo sapiens PE=2 SV=1 - [B4DHC4_HUMAN]	4.81002e+06	2.17037e+06	2.78762e+06	3.3717e+06	2.23897	4.44	1	1	26.6804	10.67	9	2	31.5511	27.11	9	5	29.4482	15.11	9	3
P00492	Hypoxanthine-guanine phosphoribosyltransferase OS=Homo sapiens GN=HPRT1 PE=1 SV=2 - [HPRT_HUMAN]	4.8245e+06	4.06991e+06	5.15464e+06	3.56036e+06	7.7447	19.72	2	2	24.6736	23.39	9	4	30.7287	40.37	10	7	19.6431	33.03	6	6
P08754	Guanine nucleotide-binding protein G(k) subunit alpha OS=Homo sapiens GN=GNAI3 PE=1 SV=3 - [GNAI3_HUMAN]	1.2461e+07	6.07828e+06	8.90866e+06	1.14153e+07	17.5372	6.78	5	2	19.7164	12.71	6	4	30.6845	27.68	10	8	40.6215	20.9	12	6
P60900	Proteasome subunit alpha type-6 OS=Homo sapiens GN=PSMA6 PE=1 SV=1 - [PSA6_HUMAN]	0	984538	4.10939e+06	2.93305e+06	0				10.0019	14.23	3	3	30.5666	25.2	9	5	17.7057	17.89	6	4
P48741	Putative heat shock 70 kDa protein 7 OS=Homo sapiens GN=HSPA7 PE=5 SV=2 - [HSP77_HUMAN]	7.01182e+06	8.80764e+06	5.61328e+06	1.30294e+07	21.7982	7.36	6	2	19.4281	14.44	7	4	30.4581	10.9	9	3	33.1486	10.9	9	3
B7ZA86	cDNA, FLJ79100, highly similar to 14-3-3 protein epsilon (14-3-3E) OS=Homo sapiens PE=2 SV=1 - [B7ZA86_HUMAN]	4.81002e+06	1.6775e+06	3.48967e+06	4.4488e+06	2.23897	5.95	1	1	32.391	26.79	11	4	30.3528	26.79	10	5	26.8401	26.79	10	5
P07737	Profilin-1 OS=Homo sapiens GN=PFN1 PE=1 SV=2 - [PROF1_HUMAN]	1.36002e+07	6.54673e+06	6.86954e+06	8.06103e+06	14.4417	21.43	3	2	35.3289	40	11	4	30.3457	57.14	9	6	29.1541	50	9	5
Q5CAQ5	Tumor rejection antigen (Gp96) 1 OS=Homo sapiens GN=TRA1 PE=2 SV=1 - [Q5CAQ5_HUMAN]	824196	2.44401e+06	2.16459e+06	4.08477e+06	2.29897	1.25	1	1	21.3292	3.49	6	3	30.3409	6.86	10	6	25.7156	8.23	8	7
Q99497	Protein DJ-1 OS=Homo sapiens GN=PARK7 PE=1 SV=2 - [PARK7_HUMAN]	1.38679e+07	5.17283e+06	2.56183e+06	5.38128e+06	7.34493	12.17	2	1	25.8358	21.69	7	2	30.0297	42.33	6	4	23.9095	13.76	4	1
A2A2V4	Vascular endothelial growth factor OS=Homo sapiens GN=VEGF PE=3 SV=1 - [A2A2V4_HUMAN]	0	0	3.19879e+06	3.65047e+06	0								29.9823	19.02	7	4	32.6573	14.72	7	3
Q15717	ELAV-like protein 1 OS=Homo sapiens GN=ELAVL1 PE=1 SV=2 - [ELAV1_HUMAN]	18989813	3.54633e+06	5.20957e+06	1.04386e+07	24.3812	26.07	7	6	28.5296	15.95	6	3	29.953	25.15	8	6	60.1946	33.13	15	8
B3KNN7	cDNA FLJ30049 fis, clone ADRGL1000033, highly similar to 26S proteasome non-ATPase regulatory subunit 3 OS=Homo sapiens PE=2 SV=1 - [B3KNN7_HUMAN]	0	426305	1.78285e+06	2.78523e+06	0				5.71528	5.22	2	2	29.6402	11.24	8	4	47.8881	11.24	10	4
P10599	Thioredoxin OS=Homo sapiens GN=TXN PE=1 SV=3 - [THIO_HUMAN]	2.53926e+07	2.15978e+07	2.19506e+07	2.12225e+07	5.70075	22.86	2	2	28.9585	42.86	10	4	29.5577	42.86	7	4	32.9063	42.86	11	5
Q8WX93	Palladin OS=Homo sapiens GN=PALLD PE=1 SV=3 - [PALLD_HUMAN]	2.56565e+06	463026	606239	1.37724e+06	5.46544	1.74	2	2	24.6882	3.54	7	4	29.4982	4.92	10	5	29.5156	5.21	10	5
Q9NR30	Nucleolar RNA helicase 2 OS=Homo sapiens GN=DDX21 PE=1 SV=5 - [DDX21_HUMAN]	1.29171e+06	0	1.50792e+06	2.74188e+06	9.156	1.92	2	1					29.4735	15.71	9	8	23.6037	9.71	7	6
B7Z972	Protein-L-isoaspartate O-methyltransferase OS=Homo sapiens GN=PCMT1 PE=2 SV=1 - [B7Z972_HUMAN]	1.01757e+07	3.24978e+06	2.69298e+06	2.1824e+06	32.5707	35.42	8	4	31.1927	32.29	9	5	29.4556	35.42	8	4	42.1206	45.83	13	6
Q06323	Proteasome activator complex subunit 1 OS=Homo sapiens GN=PSME1 PE=1 SV=1 - [PSME1_HUMAN]	0	2.31312e+06	1.60465e+06	2.46319e+06	0	0			22.8212	20.48	7	4	29.2533	28.11	8	5	29.8624	32.53	9	6
Q59EC0	Adenosine deaminase, RNA-specific isoform ADAR-a variant (Fragment) OS=Homo sapiens PE=2 SV=1 - [Q59EC0_HUMAN]	2.85364e+06	1.09945e+06	924356	3.04129e+06	9.25154	3.7	3	3	21.7853	5.71	7	5	28.9433	6.91	9	6	42.4153	9.41	11	7
B4DSQ5	cDNA FLJ53608, highly similar to Protein transport protein Sec23A OS=Homo sapiens PE=2 SV=1 - [B4DSQ5_HUMAN]	4.04272e+06	2.28186e+06	1.56014e+06	3.59916e+06	11.2679	3.8	3	2	39.4523	12.09	10	6	28.9415	11.55	8	6	57.3874	17.26	16	9
P55795	Heterogeneous nuclear ribonucleoprotein H2 OS=Homo sapiens GN=HNRNPH2 PE=1 SV=1 - [HNRH2_HUMAN]	2.36575e+07	1.33055e+07	2.52805e+06	1.33949e+07	35.074	9.58	8	3	44.5153	12.47	12	4	28.814	9.58	7	3	52.1235	16.26	14	5
P56537	Eukaryotic translation initiation factor 6 OS=Homo sapiens GN=EIF6 PE=1 SV=1 - [IF6_HUMAN]	0	1.78936e+06	3.47609e+06	3.00294e+06	0				16.6916	27.35	5	4	28.6869	41.63	8	6	26.6784	31.84	7	4
Q02880	DNA topoisomerase 2-beta OS=Homo sapiens GN=TOP2B PE=1 SV=3 - [TOP2B_HUMAN]	4.89378e+06	4.5987e+06	2.36334e+06	4.75218e+06	18.1975	4.18	3	3	8.50784	3.01	3	2	28.513	4.18	6	5	56.2505	10.15	17	12
P16403	Histone H1.2 OS=Homo sapiens GN=HIST1H1C PE=1 SV=2 - [H12_HUMAN]	1.76509e+06	3.82452e+06	3.84341e+06	6.89871e+06	11.8262	10.33	2	2	13.9632	15.49	3	3	28.5097	15.49	9	4	24.9418	15.49	8	3
P42677	40S ribosomal protein S27 OS=Homo sapiens GN=RPS27 PE=1 SV=3 - [RS27_HUMAN]	0	4.2645e+06	4.28417e+06	4.0523e+06	0				24.1743	39.29	8	4	28.4832	29.76	9	3	14.5632	29.76	5	3
Q4G104	FBXO21 protein OS=Homo sapiens GN=FBXO21 PE=2 SV=1 - [Q4G104_HUMAN]	5.28518e+06	3.92057e+06	4.05764e+06	3.90294e+06	4.49029	4.28	1	1	35.7646	10.43	8	4	28.2425	12.48	7	4	31.969	13.41	6	4
Q9UBL6	Copine-7 OS=Homo sapiens GN=CPNE7 PE=2 SV=1 - [CPNE7_HUMAN]	742027	4.695e+06	1.65684e+06	5.81196e+06	4.67337	1.42	2	1	50.2161	20.54	13	9	27.9579	10.58	7	5	36.8156	17.85	11	9
Q96AB3	Isochorismatase domain-containing protein 2, mitochondrial OS=Homo sapiens GN=ISOC2 PE=1 SV=1 - [ISOC2_HUMAN]	2590731	0	3.22508e+06	2.45288e+06	4.05832	11.22	1	1					27.7812	25.85	6	2	11.1158	17.07	3	2
F8VVM2	Phosphate carrier protein, mitochondrial OS=Homo sapiens GN=SLC25A3 PE=3 SV=1 - [F8VVM2_HUMAN]	9.28238e+06	6.54577e+06	4.80658e+06	7.72961e+06	8.74817	7.1	2	2	28.8288	3.7	7	1	27.6557	19.44	8	4	31.1301	19.44	9	5
P62826	GTP-binding nuclear protein Ran OS=Homo sapiens GN=RAN PE=1 SV=3 - [RAN_HUMAN]	1.63039e+07	0	4.13515e+06	4.61546e+06	10.6209	12.5	4	2					27.5264	25.93	7	5	16.0727	21.3	4	4
B7Z1C7	cDNA FLJ59451, highly similar to Scaffold attachment factor B OS=Homo sapiens PE=2 SV=1 - [B7Z1C7_HUMAN]	5.41295e+06	1.12851e+06	1.96768e+06	3.91737e+06	4.2188	3.63	1	1	10.1173	9.78	3	3	27.4877	12.57	7	6	41.2016	12.57	10	6
Q13151	Heterogeneous nuclear ribonucleoprotein A0 OS=Homo sapiens GN=HNRNPA0 PE=1 SV=1 - [ROA0_HUMAN]	1.74031e+07	2.71866e+06	4.28275e+06	7.06658e+06	40.6256	20.98	8	4	23.5392	11.8	5	2	27.3444	18.69	6	3	37.7153	24.92	9	6
C9JIS1	Guanine nucleotide-binding protein G(I)/G(S)/G(T) subunit beta-2 (Fragment) OS=Homo sapiens GN=GNB2 PE=4 SV=1 - [C9JIS1_HUMAN]	1.65076e+07	6.17259e+06	1.11362e+07	1.32186e+07	11.9596	19.83	4	4	30.5651	17.24	8	3	27.2968	21.98	8	4	41.9791	27.16	12	5
P62249	40S ribosomal protein S16 OS=Homo sapiens GN=RPS16 PE=1 SV=2 - [RS16_HUMAN]	1.58288e+07	4.54122e+06	1.20736e+07	1.10463e+07	4.93089	7.53	1	1	7.71899	15.75	2	2	27.116	27.4	8	4	21.5079	22.6	6	3
Q86UN2	Reticulon-4 receptor-like 1 OS=Homo sapiens GN=RTN4RL1 PE=2 SV=1 - [R4RL1_HUMAN]	0	0	3.52001e+08	0	0								26.6828	2.27	4	1	7.82976	2.27	1	1
A0PJ47	SAFB2 protein (Fragment) OS=Homo sapiens GN=SAFB2 PE=2 SV=1 - [A0PJ47_HUMAN]	3.27397e+06	1.18736e+06	1.79069e+06	3.29518e+06	6.70568	6.84	2	2	8.05967	11.03	2	2	26.5452	17.87	7	6	50.3486	17.87	13	6
O00148	ATP-dependent RNA helicase DDX39A OS=Homo sapiens GN=DDX39A PE=1 SV=2 - [DX39A_HUMAN]	2.18935e+07	5.71707e+06	2.7429e+06	1.18031e+07	14.065	7.49	3	3	23.0892	8.43	5	3	26.5408	18.5	6	5	38.673	13.35	9	5
P61160	Actin-related protein 2 OS=Homo sapiens GN=ACTR2 PE=1 SV=1 - [ARP2_HUMAN]	1.88137e+06	1.07077e+06	2.35511e+06	4.21124e+06	10.1925	3.3	1	1	22.2433	6.85	5	2	26.5188	15.99	8	5	36.0696	15.99	8	6
P62263	40S ribosomal protein S14 OS=Homo sapiens GN=RPS14 PE=1 SV=3 - [RS14_HUMAN]	1.05703e+07	2.96618e+06	3.68381e+06	3.24353e+06	2.77636	7.28	1	1	9.97465	15.89	3	2	26.5114	36.42	9	4	10.1197	22.52	4	3
Q9BTQ7	Similar to ribosomal protein L23 (Fragment) OS=Homo sapiens PE=2 SV=1 - [Q9BTQ7_HUMAN]	2.61227e+07	4.46643e+06	5.64461e+06	6.92485e+06	11.065	26.12	2	2	26.3692	40.3	6	4	26.4331	39.55	7	4	30.0776	33.58	8	3
K7EIN2	Protein syndesmos (Fragment) OS=Homo sapiens GN=NUDT16L1 PE=4 SV=1 - [K7EIN2_HUMAN]	0	1.73977e+06	1.25988e+06	2.28363e+06	0				17.5157	12.63	4	2	26.3347	30.3	7	4	19.7896	35.35	6	5
B4E241	Serine/arginine-rich-splicing factor 3 OS=Homo sapiens GN=SRSF3 PE=2 SV=1 - [B4E241_HUMAN]	2.5125e+07	6.81512e+06	1.03458e+07	1.28756e+07	13.5778	18.55	3	2	19.9586	33.87	6	4	26.1901	24.19	9	3	35.0146	41.94	12	5
B4DXV7	cDNA FLJ57661, highly similar to GMP synthase (glutamine-hydrolyzing) (EC 6.3.5.2) OS=Homo sapiens PE=2 SV=1 - [B4DXV7_HUMAN]	0	1.07195e+06	2.20175e+06	2.29752e+06	0	0			10.7436	5.89	3	3	25.5119	7.74	8	3	21.9371	7.41	7	3
B7Z4V2	cDNA FLJ51907, highly similar to Stress-70 protein, mitochondrial OS=Homo sapiens PE=2 SV=1 - [B7Z4V2_HUMAN]	5.00665e+06	2.90738e+06	1.94459e+06	5.90716e+06	7.63074	4.51	2	2	31.818	11.43	9	6	25.4493	7.82	6	4	41.6114	19.7	12	10
F5H2U8	High mobility group protein HMGI-C OS=Homo sapiens GN=HMGA2 PE=4 SV=1 - [F5H2U8_HUMAN]	1.51541e+07	865392	1.03811e+06	1.6184e+06	41.6127	32.32	11	3	20.8409	23.23	6	2	25.1269	23.23	5	2	31.1261	36.36	9	3
P62333	26S protease regulatory subunit 10B OS=Homo sapiens GN=PSMC6 PE=1 SV=1 - [PRS10_HUMAN]	0	0	1.98937e+06	3.23978e+06	0				2.55555	2.83	1	1	25.1228	16.2	8	5	33.3333	16.2	10	5
A8K7F6	cDNA FLJ78244, highly similar to Homo sapiens eukaryotic translation initiation factor 4A, isoform 1 (EIF4A1), mRNA OS=Homo sapiens PE=2 SV=1 - [A8K7F6_HUMAN]	8.41945e+06	4.47154e+06	2.06463e+06	6.44543e+06	10.3994	3.94	1	1	25.144	12.81	8	5	25.0677	14.53	8	5	31.7888	19.95	10	7
Q14699	Raftlin OS=Homo sapiens GN=RFTN1 PE=1 SV=4 - [RFTN1_HUMAN]	0	0	1.39584e+06	2.76174e+06	0								24.9281	10.9	5	3	23.316	18.34	7	5
Q05CW6	PSMD1 protein (Fragment) OS=Homo sapiens GN=PSMD1 PE=2 SV=1 - [Q05CW6_HUMAN]	0	1.3902e+06	1.20049e+06	1.89453e+06	0				5.80538	1.64	1	1	24.5941	6.89	7	4	28.536	11.1	9	7
B4DF22	cDNA FLJ55615, highly similar to SWI/SNF-related matrix-associatedactin-dependent regulator of chromatin subfamily C member 2 OS=Homo sapiens PE=2 SV=1 - [B4DF22_HUMAN]	0	2.21313e+06	754720	943331	0				9.72981	3.73	3	2	24.4912	3.34	6	2	25.9504	3.34	6	2
Q9UBI6	Guanine nucleotide-binding protein G(I)/G(S)/G(O) subunit gamma-12 OS=Homo sapiens GN=GNG12 PE=1 SV=3 - [GBG12_HUMAN]	4.47087e+07	6.57645e+06	9.20867e+06	1.14629e+07	9.41858	22.22	3	1	13.1297	37.5	4	2	24.4703	40.28	8	3	21.9044	40.28	7	3
F8VS81	Twinfilin-1 (Fragment) OS=Homo sapiens GN=TWF1 PE=4 SV=1 - [F8VS81_HUMAN]	0	1.12144e+06	2.1416e+06	2.57508e+06	0	0			7.07774	11	2	2	24.4619	20.96	7	4	29.2485	20.96	8	4
P05089	Arginase-1 OS=Homo sapiens GN=ARG1 PE=1 SV=2 - [ARGI1_HUMAN]	0	0	1.09566e+06	0	1.79771	0							24.3843	14.6	6	3
Q03252	Lamin-B2 OS=Homo sapiens GN=LMNB2 PE=1 SV=3 - [LMNB2_HUMAN]	1.38827e+07	2.72651e+06	2.38841e+06	9.35616e+06	12.8531	3.5	2	2	33.4094	12.17	9	7	24.3799	7.67	6	5	84.2406	26.83	24	15
B1AHM1	DEAD (Asp-Glu-Ala-Asp) box polypeptide 17 OS=Homo sapiens GN=DDX17 PE=3 SV=1 - [B1AHM1_HUMAN]	1.2874e+07	6.60884e+06	3.6548e+06	1.13104e+07	17.8465	6.29	4	3	40.8657	12.12	9	6	24.2555	15.18	8	8	61.8063	21.47	20	12
Q6WCQ1	Myosin phosphatase Rho-interacting protein OS=Homo sapiens GN=MPRIP PE=1 SV=3 - [MPRIP_HUMAN]	3.66322e+06	87756.4	981573	2.59415e+06	15.0454	6.83	4	4	4.13691	1.46	1	1	24.1361	9.95	7	7	109.446	29.27	31	21
Q71UM5	40S ribosomal protein S27-like OS=Homo sapiens GN=RPS27L PE=1 SV=3 - [RS27L_HUMAN]	0	5.80507e+06	8.37051e+06	5.79352e+06	0				15.9194	25	4	2	24.0978	28.57	7	2	19.066	29.76	6	3
Q86V48	Leucine zipper protein 1 OS=Homo sapiens GN=LUZP1 PE=1 SV=2 - [LUZP1_HUMAN]	1.68899e+06	138177	511682	2.29003e+06	10.2179	3.62	3	3	8.00431	3.25	3	3	24.0052	8.18	7	7	86.7173	23.33	26	19
B4DLW8	Probable ATP-dependent RNA helicase DDX5 OS=Homo sapiens GN=DDX5 PE=2 SV=1 - [B4DLW8_HUMAN]	27790218	6.80353e+06	3.53785e+06	1.10449e+07	10.1818	2.24	2	1	29.0374	16.07	8	7	23.8359	18.13	9	8	59.0901	24.86	20	11
D6R9P3	Heterogeneous nuclear ribonucleoprotein A/B OS=Homo sapiens GN=HNRNPAB PE=4 SV=1 - [D6R9P3_HUMAN]	1.89595e+07	3.31887e+06	4.7934e+06	1.0523e+07	14.2675	11.07	5	3	15.2069	9.64	5	2	23.8261	16.79	7	4	29.4558	21.79	9	5
O75489	NADH dehydrogenase [ubiquinone] iron-sulfur protein 3, mitochondrial OS=Homo sapiens GN=NDUFS3 PE=1 SV=1 - [NDUS3_HUMAN]	0	2.18243e+06	1.85125e+06	2.1695e+06	0	0			18.4779	15.53	5	3	23.8131	21.59	7	4	26.2511	17.05	7	3
P30050	60S ribosomal protein L12 OS=Homo sapiens GN=RPL12 PE=1 SV=1 - [RL12_HUMAN]	3.40949e+06	521601	1.0785e+06	922770	5.16246	9.09	1	1	16.7834	18.79	5	2	23.7116	39.39	7	4	13.7813	27.88	4	3
P26038	Moesin OS=Homo sapiens GN=MSN PE=1 SV=3 - [MOES_HUMAN]	8.90361e+06	4.03711e+06	3.97796e+06	8.24504e+06	4.49757	3.29	2	2	14.3391	6.59	5	4	23.6136	6.24	5	3	51.521	20.8	13	11
P12273	Prolactin-inducible protein OS=Homo sapiens GN=PIP PE=1 SV=1 - [PIP_HUMAN]	0	3.68914e+06	2.70242e+06	2.63826e+06	0				32.5015	43.84	10	5	23.5598	43.84	7	5	11.3019	21.23	3	2
P01834	Ig kappa chain C region OS=Homo sapiens GN=IGKC PE=1 SV=1 - [IGKC_HUMAN]	0	483311	1.13156e+06	0	0				14.6361	18.87	3	1	23.3968	66.98	5	4
P29508	Serpin B3 OS=Homo sapiens GN=SERPINB3 PE=1 SV=2 - [SPB3_HUMAN]	0	0	684872	0	0	0							23.2058	14.87	7	4	2.09346	2.56	1	1
E9PS44	Interferon-induced transmembrane protein 3 OS=Homo sapiens GN=IFITM3 PE=4 SV=1 - [E9PS44_HUMAN]	0	194476	576657	1.49032e+06	0				3.44904	14.29	1	1	22.9554	36.61	6	2	24.1613	36.61	6	2
Q9NRW3	Probable DNA dC->dU-editing enzyme APOBEC-3C OS=Homo sapiens GN=APOBEC3C PE=1 SV=2 - [ABC3C_HUMAN]	9.05914e+06	1468921	2.04515e+06	2.24359e+06	6.75341	9.47	2	1	16.2943	13.68	5	2	22.7107	37.89	7	5	10.2631	13.68	3	2
B4DKU4	cDNA FLJ54834, highly similar to Myeloid differentiation primary response protein MyD88 OS=Homo sapiens PE=2 SV=1 - [B4DKU4_HUMAN]	985253	1.32962e+06	1.55653e+06	2.22455e+06	2.50447	4	1	1	23.5499	18.91	6	4	22.6014	16	6	3	27.4274	30.91	8	6
Q59FF5	Myosin Va variant (Fragment) OS=Homo sapiens PE=2 SV=1 - [Q59FF5_HUMAN]	1.7629e+06	0	350145	769144	34.6494	1.77	2	2					22.5131	2.7	5	3	18.9767	2.77	4	3
P62269	40S ribosomal protein S18 OS=Homo sapiens GN=RPS18 PE=1 SV=3 - [RS18_HUMAN]	9.41851e+06	3.84556e+06	6.59878e+06	6.29667e+06	12.291	18.42	4	3	21.0686	26.32	6	4	22.432	32.89	7	6	20.3886	32.24	7	5
J3KT73	60S ribosomal protein L38 OS=Homo sapiens GN=RPL38 PE=3 SV=1 - [J3KT73_HUMAN]	1.31759e+07	8.62324e+06	1.11298e+07	1.026e+07	11.7744	18.75	3	1	11.1827	37.5	4	3	22.2786	37.5	6	3	18.8656	37.5	6	3
P49411	Elongation factor Tu, mitochondrial OS=Homo sapiens GN=TUFM PE=1 SV=2 - [EFTU_HUMAN]	1282076	6.71081e+06	1.84526e+06	7.14848e+06	10.1051	7.08	3	2	78.9574	27.65	22	10	22.1802	13.05	6	4	74.9217	26.77	22	9
Q16527	Cysteine and glycine-rich protein 2 OS=Homo sapiens GN=CSRP2 PE=1 SV=3 - [CSRP2_HUMAN]	350232	1.85568e+06	1.61759e+06	1.66164e+06	7.65795	6.74	1	1	13.2225	14.51	3	2	22.1415	32.64	7	5	23.299	36.27	8	5
P63096	Guanine nucleotide-binding protein G(i) subunit alpha-1 OS=Homo sapiens GN=GNAI1 PE=1 SV=2 - [GNAI1_HUMAN]	1.2461e+07	6.07828e+06	8.90866e+06	1.14153e+07	17.5372	6.78	5	2	19.7164	12.71	6	4	22.1088	14.97	7	5	37.312	24.29	12	7
B4DLC6	cDNA FLJ59330, highly similar to Chromodomain helicase-DNA-binding protein 3 (EC 3.6.1.-) OS=Homo sapiens PE=2 SV=1 - [B4DLC6_HUMAN]	2.30425e+08	0	7.71789e+08	0	11.5006	4.09	2	2					21.961	2.86	4	1
B9EGI2	Myosin phosphatase Rho interacting protein OS=Homo sapiens GN=MPRIP PE=2 SV=1 - [B9EGI2_HUMAN]	3.83828e+06	87756.4	981573	2.59415e+06	17.2997	8.39	5	5	4.13691	1.45	1	1	21.9297	7.81	6	6	123.27	29.32	35	22
Q04917	14-3-3 protein eta OS=Homo sapiens GN=YWHAH PE=1 SV=4 - [1433F_HUMAN]	4.81002e+06	2.09839e+06	2.4759e+06	4.70841e+06	2.23897	4.07	1	1	20.9103	9.76	8	2	21.7604	20.73	7	4	22.6003	9.76	6	2
B4E2V5	Erythrocyte band 7 integral membrane protein OS=Homo sapiens GN=STOM PE=2 SV=1 - [B4E2V5_HUMAN]	4.87521e+06	1.2864e+06	3.25375e+06	3.58962e+06	16.0083	19.83	4	3	12.405	16.46	4	3	21.6365	34.18	7	6	44.2326	44.3	12	7
F8W1N5	Nascent polypeptide-associated complex subunit alpha (Fragment) OS=Homo sapiens GN=NACA PE=4 SV=1 - [F8W1N5_HUMAN]	0	1.98082e+06	2.03241e+06	2.00893e+06	0				11.84	40.85	3	2	21.582	59.15	6	3	17.8878	59.15	5	3
B3KT66	Proteasome (Prosome, macropain) 26S subunit, non-ATPase, 6, isoform CRA_c OS=Homo sapiens GN=PSMD6 PE=2 SV=1 - [B3KT66_HUMAN]	0	0	2.01122e+06	1.54031e+06	0								21.454	15.45	7	5	29.8255	16.33	8	5
O95810	Serum deprivation-response protein OS=Homo sapiens GN=SDPR PE=1 SV=3 - [SDPR_HUMAN]	7.90283e+06	2.9897e+06	1.96055e+06	3.20647e+06	6.43661	4	1	1	18.0601	8	4	2	21.2439	11.76	4	3	51.5725	20.24	13	7
Q9NY65	Tubulin alpha-8 chain OS=Homo sapiens GN=TUBA8 PE=1 SV=1 - [TBA8_HUMAN]	3.9566e+07	3.88284e+07	1.05721e+07	4.40251e+07	49.3812	22.49	14	7	118.497	21.6	33	7	21.2209	10.24	5	3	73.9621	24.05	21	8
P55769	NHP2-like protein 1 OS=Homo sapiens GN=NHP2L1 PE=1 SV=3 - [NH2L1_HUMAN]	8.88038e+06	2.86535e+06	4.8063e+06	3.7581e+06	17.3912	21.88	6	2	16.4715	31.25	5	3	21.1985	39.84	5	4	20.258	31.25	7	4
Q08ES8	Cell growth-inhibiting protein 34 OS=Homo sapiens PE=2 SV=1 - [Q08ES8_HUMAN]	3.39202e+07	6.4727e+06	1.08154e+07	1.66487e+07	4.11399	7.91	1	1	20.9943	16.38	6	3	20.8653	16.95	6	3	15.8214	16.95	4	3
Q05DH1	Proteasome subunit alpha type (Fragment) OS=Homo sapiens GN=PSMA7 PE=2 SV=1 - [Q05DH1_HUMAN]	0	2.28809e+06	3.05198e+06	2.92603e+06	0				5.49848	11.76	2	2	20.7884	22.69	6	4	10.7332	16.39	3	3
Q1KMD3	Heterogeneous nuclear ribonucleoprotein U-like protein 2 OS=Homo sapiens GN=HNRNPUL2 PE=1 SV=1 - [HNRL2_HUMAN]	1.37334e+07	1.08385e+06	2.02017e+06	6.39925e+06	33.2271	10.04	7	5	9.41584	3.88	3	2	20.7133	8.7	6	5	47.9264	11.78	13	7
O15144	Actin-related protein 2/3 complex subunit 2 OS=Homo sapiens GN=ARPC2 PE=1 SV=1 - [ARPC2_HUMAN]	0	1.11746e+06	1.57942e+06	1.32198e+06	0	0			20.7482	8	5	2	20.5926	15.67	6	4	12.971	15.67	4	4
P38919	Eukaryotic initiation factor 4A-III OS=Homo sapiens GN=EIF4A3 PE=1 SV=4 - [IF4A3_HUMAN]	6.58339e+06	2.75259e+06	1.92245e+06	5.51494e+06	32.7518	12.65	6	5	28.5383	13.63	7	6	20.4967	13.87	6	5	40.9194	24.82	12	10
Q59F15	COL4A1 protein variant (Fragment) OS=Homo sapiens PE=2 SV=1 - [Q59F15_HUMAN]	1.07547e+06	363399	1.04299e+06	1.87169e+06	3.96271	1.77	1	1	11.2744	3.42	3	2	20.4816	7.32	6	3	10.4808	5.31	3	3
Q5D862	Filaggrin-2 OS=Homo sapiens GN=FLG2 PE=1 SV=1 - [FILA2_HUMAN]	0	2.89804e+06	2.70738e+06	665372	3.42008	0.96	1	1	7.21384	0.46	2	1	20.4241	3.43	7	5	8.00928	1.76	3	3
Q5T440	Putative transferase CAF17, mitochondrial OS=Homo sapiens GN=IBA57 PE=1 SV=1 - [CAF17_HUMAN]	0	2.43462e+06	2.23121e+06	1.7732e+06	0				26.5505	19.1	8	4	20.4213	14.89	7	3	14.2712	15.73	4	3
B5BU38	Annexin OS=Homo sapiens GN=ANXA1 PE=2 SV=1 - [B5BU38_HUMAN]	0	2.72804e+06	2.14205e+06	4.02945e+06	0				25.1045	24.28	7	5	20.3328	23.7	5	5	24.4166	28.32	6	6
J3QKR3	Proteasome subunit beta type-3 (Fragment) OS=Homo sapiens GN=PSMB3 PE=3 SV=1 - [J3QKR3_HUMAN]	0	2.24251e+06	2.96016e+06	3.21897e+06	0				7.93575	11.03	2	1	20.166	40	7	4	11.9996	17.93	3	2
P27816	Microtubule-associated protein 4 OS=Homo sapiens GN=MAP4 PE=1 SV=3 - [MAP4_HUMAN]	0	357334	1.11187e+06	1.32091e+06	3.37057	0			10.881	2.78	3	2	19.9943	6.16	6	5	12.4495	4.95	5	4
P63167	Dynein light chain 1, cytoplasmic OS=Homo sapiens GN=DYNLL1 PE=1 SV=1 - [DYL1_HUMAN]	0	3.48927e+06	1.94248e+06	2.82136e+06	0				16.1481	24.72	6	2	19.9921	49.44	5	3	6.82307	24.72	3	2
Q96IF9	VCP protein (Fragment) OS=Homo sapiens GN=VCP PE=2 SV=2 - [Q96IF9_HUMAN]	0	1.65594e+06	1.32875e+06	2.37948e+06	1.74992	0			6.5619	2.02	2	1	19.9087	10.4	6	4	22.3889	14.44	7	6
B4DZB1	cDNA FLJ59645, highly similar to 116 kDa U5 small nuclear ribonucleoprotein component OS=Homo sapiens PE=2 SV=1 - [B4DZB1_HUMAN]	3.2496e+06	1.64145e+06	1.28543e+06	3.32033e+06	5.14262	1.73	1	1	15.5014	5.85	5	4	19.6358	6.72	7	5	57.1757	18.09	18	13
B4DH70	βTrCP2: F-box/WD repeat-containing protein 11 OS=Homo sapiens GN=FBXW11 PE=2 SV=1 - [B4DH70_HUMAN]	0	0	1.22704e+06	1.38719e+06	0								19.6	12.55	6	5	10.0775	8.24	4	4
B4E3A8	cDNA FLJ53963, highly similar to Leukocyte elastase inhibitor OS=Homo sapiens PE=2 SV=1 - [B4E3A8_HUMAN]	1.01296e+07	3.61233e+06	1.66079e+06	3.68233e+06	2.67064	2.93	1	1	13.5629	9.38	5	3	19.5042	9.68	5	3	24.0611	13.49	8	4
Q5JR95	40S ribosomal protein S8 OS=Homo sapiens GN=RPS8 PE=4 SV=1 - [Q5JR95_HUMAN]	1.35274e+06	1.65441e+06	1.88555e+06	2.09903e+06	2.42049	4.79	1	1	7.22423	7.98	1	1	19.4577	34.04	5	5	12.5914	14.36	2	2
P50452	Serpin B8 OS=Homo sapiens GN=SERPINB8 PE=1 SV=2 - [SPB8_HUMAN]	9.65016e+06	1.02668e+07	3.21149e+06	8.94026e+06	8.02773	5.88	2	2	40.871	17.91	10	7	19.2312	15.24	5	5	36.9121	24.6	13	8
P28066	Proteasome subunit alpha type-5 OS=Homo sapiens GN=PSMA5 PE=1 SV=3 - [PSA5_HUMAN]	0	376091	1.02715e+06	606896	0				2.25485	4.15	1	1	19.0796	17.01	6	3	12.8047	17.01	4	3
C9JY26	Ras-related protein Rab-34, isoform NARR (Fragment) OS=Homo sapiens GN=RAB34 PE=3 SV=2 - [C9JY26_HUMAN]	0	1.2348e+06	1.30999e+06	920619	0				15.7975	9.65	5	2	19.0275	16.99	5	3	15.3793	16.99	4	3
B4DPZ5	cDNA FLJ53495, highly similar to Polymerase I and transcript release factor OS=Homo sapiens PE=2 SV=1 - [B4DPZ5_HUMAN]	2.06151e+06	1.02826e+07	1.47408e+06	9.006e+06	6.74844	3.03	1	1	99.5505	31.4	26	10	18.9518	11.02	6	3	77.3405	28.1	21	10
O95372	Acyl-protein thioesterase 2 OS=Homo sapiens GN=LYPLA2 PE=1 SV=1 - [LYPA2_HUMAN]	1.78921e+07	0	1.26449e+06	1.62841e+06	5.31676	11.26	1	1	8.01329	11.26	1	1	18.914	22.51	4	3	4.69164	11.26	2	2
A7MD96	SYNPO protein (Fragment) OS=Homo sapiens GN=SYNPO PE=2 SV=1 - [A7MD96_HUMAN]	0	0	1.20854e+06	4.21017e+06	0								18.8253	8.79	6	5	30.4998	12.63	9	7
P62851	40S ribosomal protein S25 OS=Homo sapiens GN=RPS25 PE=1 SV=1 - [RS25_HUMAN]	7.83037e+06	5.10303e+06	7.34607e+06	5.32314e+06	6.53406	7.2	2	1	10.2028	24	4	3	18.818	24	5	3	14.3319	16	3	2
B3KRV6	cDNA FLJ34961 fis, clone NTONG2003839, highly similar to CONNECTIVE TISSUE GROWTH FACTOR OS=Homo sapiens PE=2 SV=1 - [B3KRV6_HUMAN]	1.17083e+07	2.00525e+06	1.58724e+06	4.43022e+06	6.14068	5.32	1	1	10.5281	13.95	3	3	18.7198	13.62	6	3	28.2055	23.26	7	5
C9JJV6	Myeloid-associated differentiation marker (Fragment) OS=Homo sapiens GN=MYADM PE=4 SV=1 - [C9JJV6_HUMAN]	3.94252e+06	5.69142e+06	6.46304e+06	9.26095e+06	6.5571	15.65	1	1	6.12514	6.8	1	1	18.6915	22.45	5	2	18.4324	22.45	5	2
E7EQG2	Eukaryotic initiation factor 4A-II OS=Homo sapiens GN=EIF4A2 PE=3 SV=1 - [E7EQG2_HUMAN]	8.41945e+06	4.4452e+06	2.06463e+06	6.44543e+06	10.3994	4.42	1	1	24.2666	11.05	7	4	18.6219	13.26	6	4	26.2091	23.2	9	7
Q96IR1	RPS4X protein (Fragment) OS=Homo sapiens GN=RPS4X PE=2 SV=2 - [Q96IR1_HUMAN]	444214	760682	3.57868e+06	2.66313e+06	4.95784	4.53	1	1	13.4759	13.58	4	4	18.0464	18.93	6	4	18.8608	23.05	7	6
O00151	PDZ and LIM domain protein 1 OS=Homo sapiens GN=PDLIM1 PE=1 SV=4 - [PDLI1_HUMAN]	1.08582e+07	1.98444e+06	1.85758e+06	1.91457e+06	23.5655	25.84	6	4	14.9443	18.24	2	2	17.9613	25.23	5	4	26.5131	31.31	5	4
P61626	Lysozyme C OS=Homo sapiens GN=LYZ PE=1 SV=1 - [LYSC_HUMAN]	8.43318e+06	6.7695e+06	5.54144e+06	4.86083e+06	5.88562	8.11	2	1	20.2018	27.03	5	2	17.8471	27.03	4	2	14.8587	27.03	4	2
Q13126	S-methyl-5'-thioadenosine phosphorylase OS=Homo sapiens GN=MTAP PE=1 SV=2 - [MTAP_HUMAN]	0	2.17906e+06	1.07223e+06	1.21334e+06	0	0			13.7191	6.36	3	1	17.6111	20.49	4	3	14.1018	12.37	3	2
Q9UKJ3	G patch domain-containing protein 8 OS=Homo sapiens GN=GPATCH8 PE=1 SV=2 - [GPTC8_HUMAN]	0	0	0	0	1.64489	0							17.5959	1.13	1	1	5.4703	1.13	1	1
B4DE69	cDNA FLJ56053, highly similar to Serine/threonine-protein phosphatase 2A 65 kDa regulatory subunit A alpha isoform OS=Homo sapiens PE=2 SV=1 - [B4DE69_HUMAN]	0	2.85814e+06	1.071e+06	1.61453e+06	1.73129	0			29.0629	13.3	8	5	17.5388	11.99	5	4	28.3544	13.86	7	5
B3KTJ9	DBC1/CCAR2: cDNA FLJ38393 fis, clone FEBRA2007212 OS=Homo sapiens PE=2 SV=1 - [B3KTJ9_HUMAN]	0	810075	1.1056e+06	2.97683e+06	0				7.01726	2.93	2	2	17.4863	6.83	5	4	36.1628	12.46	11	8
I6L8B7	Fatty acid-binding protein, epidermal OS=Homo sapiens GN=FABP5 PE=4 SV=1 - [I6L8B7_HUMAN]	0	0	1.42078e+06	0	0								17.3966	34.65	5	2
P39019	40S ribosomal protein S19 OS=Homo sapiens GN=RPS19 PE=1 SV=2 - [RS19_HUMAN]	0	854536	2.31326e+06	1.9566e+06	1.72003	0			4.49753	7.59	1	1	17.3191	33.79	6	5	7.27082	13.79	2	2
Q86V81	THO complex subunit 4 OS=Homo sapiens GN=ALYREF PE=1 SV=3 - [THOC4_HUMAN]	0	2.30107e+06	1.08636e+06	3.54083e+06	2.08716	0			13.1369	7	3	1	17.3079	21.4	5	4	28.3431	31.13	9	5
P16401	Histone H1.5 OS=Homo sapiens GN=HIST1H1B PE=1 SV=3 - [H15_HUMAN]	1.97492e+07	5.19755e+06	4.72692e+06	7.50048e+06	4.46709	5.31	2	1	4.02026	5.31	1	1	17.2902	10.62	5	3	23.0818	10.62	7	3
P48556	26S proteasome non-ATPase regulatory subunit 8 OS=Homo sapiens GN=PSMD8 PE=1 SV=2 - [PSMD8_HUMAN]	0	0	1.32432e+06	2.83343e+06	0								17.2281	13.14	4	2	6.40777	11.14	2	2
Q5SSJ5	Heterochromatin protein 1-binding protein 3 OS=Homo sapiens GN=HP1BP3 PE=1 SV=1 - [HP1B3_HUMAN]	6.99965e+06	1.04559e+06	2.41243e+06	4.62299e+06	14.5768	5.97	4	3	6.35166	1.99	1	1	17.2261	7.59	6	4	25.9426	7.23	7	4
P60953	Cell division control protein 42 homolog OS=Homo sapiens GN=CDC42 PE=1 SV=2 - [CDC42_HUMAN]	1.61203e+06	486789	1.68075e+06	1.13129e+06	2.2596	5.24	1	1	8.4378	10.99	2	2	17.2051	19.9	6	3	19.0016	19.9	7	3
H0YMZ1	Proteasome subunit alpha type (Fragment) OS=Homo sapiens GN=PSMA4 PE=3 SV=1 - [H0YMZ1_HUMAN]	0	2.93407e+06	1.13197e+06	2.26957e+06	0				12.9902	4.52	3	1	17.1175	3.62	2	1	13.7308	15.84	4	4
P25787	Proteasome subunit alpha type-2 OS=Homo sapiens GN=PSMA2 PE=1 SV=2 - [PSA2_HUMAN]	0	0	2.19113e+06	0	0								16.9663	23.08	4	3
Q9BSV4	SFPQ protein (Fragment) OS=Homo sapiens GN=SFPQ PE=2 SV=2 - [Q9BSV4_HUMAN]	4.96575e+06	1.5483e+06	1.39092e+06	2.29366e+06	14.5272	6.62	3	3	14.0455	6.78	4	4	16.6742	8.36	5	4	35.3678	13.72	11	6
B4DQC5	cDNA FLJ58039, highly similar to Golgi-associated plant pathogenesis-related protein 1 OS=Homo sapiens PE=2 SV=1 - [B4DQC5_HUMAN]	0	759599	1.07673e+06	1.10285e+06	0				3.1833	10.08	1	1	16.646	23.26	5	2	11.0531	23.26	3	2
P61326	Protein mago nashi homolog OS=Homo sapiens GN=MAGOH PE=1 SV=1 - [MGN_HUMAN]	0	2.55796e+06	3.55603e+06	3.85825e+06	0				13.0008	21.23	4	2	16.6034	38.36	5	4	12.9208	28.08	4	3
P98160	PERLECAN: Basement membrane-specific heparan sulfate proteoglycan core protein OS=Homo sapiens GN=HSPG2 PE=1 SV=4 - [PGBM_HUMAN]	0	0	981774	1.55017e+06	2.20081	0			2.04455	0.23	1	1	16.5753	1.55	6	5	37.9826	1.96	9	7
O15230	Laminin subunit alpha-5 OS=Homo sapiens GN=LAMA5 PE=1 SV=8 - [LAMA5_HUMAN]	0	120267	142696	656981	0	0			8.8527	0.7	2	2	16.5728	1.46	4	4	15.3898	1.81	5	5
P04040	Catalase OS=Homo sapiens GN=CAT PE=1 SV=3 - [CATA_HUMAN]	0	0	491829	0	0								16.5133	9.3	5	3
O15451	Proline and glutamic acid rich nuclear protein isoform (Fragment) OS=Homo sapiens PE=1 SV=2 - [O15451_HUMAN]	0	719766	1.8857e+06	1.75751e+06	0				3.50241	2.06	1	1	16.3919	6.27	6	5	12.7581	3.82	4	3
B4DTA2	cDNA FLJ60148, highly similar to Homo sapiens heterogeneous nuclear ribonucleoprotein D-like (HNRPDL), transcript variant 2, mRNA OS=Homo sapiens PE=2 SV=1 - [B4DTA2_HUMAN]	2.6723e+07	1.86608e+06	5.97955e+06	9.7027e+06	16.2758	12.55	5	3	9.1766	5.9	2	1	16.3646	8.86	4	2	16.4089	12.18	5	4
E5RJR5	S-phase kinase-associated protein 1 OS=Homo sapiens GN=SKP1 PE=4 SV=1 - [E5RJR5_HUMAN]	0	3.13925e+06	5.65982e+06	5.0054e+06	0				18.4624	15.34	6	2	16.3341	15.34	4	2	11.7557	15.34	3	2
B4DJ66	Proteasome (Prosome, macropain) 26S subunit, non-ATPase, 13, isoform CRA_d OS=Homo sapiens GN=PSMD13 PE=2 SV=1 - [B4DJ66_HUMAN]	0	0	750106	1.1446e+06	0								16.3326	15.11	4	4	15.898	9.65	3	2
P24666	Low molecular weight phosphotyrosine protein phosphatase OS=Homo sapiens GN=ACP1 PE=1 SV=3 - [PPAC_HUMAN]	0	1.18687e+06	2.09739e+06	1.52154e+06	0				11.5584	25.95	4	3	16.3223	31.65	5	4	8.30332	20.25	3	3
Q16831	Uridine phosphorylase 1 OS=Homo sapiens GN=UPP1 PE=1 SV=1 - [UPP1_HUMAN]	0	694380	1.06851e+06	1.00755e+06	0				13.1667	10.65	3	3	16.2368	15.81	4	4	7.24874	10.65	3	3
P15531	Nucleoside diphosphate kinase A OS=Homo sapiens GN=NME1 PE=1 SV=1 - [NDKA_HUMAN]	0	688038	880276	636888	0	0			12.435	9.21	3	1	16.229	20.39	5	2	9.14467	20.39	2	2
A8CZ64	Extracellular signal-regulated kinase-2 splice variant OS=Homo sapiens GN=MAPK1 PE=2 SV=1 - [A8CZ64_HUMAN]	0	1.56424e+07	1.56129e+07	1.70561e+07	0				27.5278	16.14	8	4	16.1938	12.34	4	3	17.9618	16.77	6	4
P01857	Ig gamma-1 chain C region OS=Homo sapiens GN=IGHG1 PE=1 SV=1 - [IGHG1_HUMAN]	0	0	843153	0	0								16.08	10	5	2
D6RAF8	Heterogeneous nuclear ribonucleoprotein D0 (Fragment) OS=Homo sapiens GN=HNRNPD PE=4 SV=1 - [D6RAF8_HUMAN]	3.88604e+07	6.07713e+06	4.52243e+06	1.73355e+07	34.2347	42.08	10	7	10.1903	11.76	3	2	16.075	15.38	6	3	43.9721	29.41	12	5
Q13185	Chromobox protein homolog 3 OS=Homo sapiens GN=CBX3 PE=1 SV=4 - [CBX3_HUMAN]	3.73598e+06	365857	729348	1.243e+06	5.16381	7.65	1	1	7.79511	14.21	3	3	16.0558	21.31	5	4	12.8949	21.31	4	4
Q58FF6	Putative heat shock protein HSP 90-beta 4 OS=Homo sapiens GN=HSP90AB4P PE=5 SV=1 - [H90B4_HUMAN]	0	3.88877e+06	3.28406e+06	5.10076e+06	0				16.7615	3.76	6	2	16.0353	3.76	5	2	29.1745	8.91	9	4
J3KMX5	40S ribosomal protein S13 OS=Homo sapiens GN=RPS13 PE=4 SV=1 - [J3KMX5_HUMAN]	1.4756e+07	4.11294e+06	6.02714e+06	5.64078e+06	2.5394	8.11	1	1	2.69564	8.11	1	1	15.9994	18.24	5	2	7.22062	18.24	2	2
B4DEK2	cDNA FLJ59182, highly similar to Splicing factor, arginine/serine-rich 7 OS=Homo sapiens PE=2 SV=1 - [B4DEK2_HUMAN]	1.90988e+07	5.39097e+06	9.34985e+06	1.12257e+07	10.4966	15.76	3	2	10.9913	15.76	4	2	15.9589	15.76	6	2	19.5619	15.76	6	2
H3BUX1	Mesothelin (Fragment) OS=Homo sapiens GN=MSLN PE=4 SV=1 - [H3BUX1_HUMAN]	0	0	0	74092049	0	0							15.9276	3.52	4	1	7.78114	3.52	2	1
E4W6B6	RPL27/NME2 fusion protein (Fragment) OS=Homo sapiens GN=RPL27 PE=2 SV=1 - [E4W6B6_HUMAN]	0	2.34049e+06	2.27913e+06	2.6561e+06	1.87196	0			8.97332	23.81	3	2	15.8766	32.54	4	3	10.1413	32.54	3	3
A2VCQ5	MAFK protein (Fragment) OS=Homo sapiens GN=MAFK PE=2 SV=1 - [A2VCQ5_HUMAN]	0	0	9.36704e+06	0	0								15.8622	18.82	2	1
P50454	Serpin H1 OS=Homo sapiens GN=SERPINH1 PE=1 SV=2 - [SERPH_HUMAN]	1.22616e+07	7.76648e+06	2.20778e+06	6.05897e+06	8.97352	9.09	2	2	56.6294	27.03	18	10	15.8395	12.2	5	4	45.1908	24.16	15	9
Q6ZVX7	Non-specific cytotoxic cell receptor protein 1 homolog OS=Homo sapiens GN=NCCRP1 PE=1 SV=1 - [NCRP1_HUMAN]	0	0	1.88566e+06	0	0								15.7534	22.91	5	4
Q12789	General transcription factor 3C polypeptide 1 OS=Homo sapiens GN=GTF3C1 PE=1 SV=4 - [TF3C1_HUMAN]	0	0	0	0	0	0							15.7496	0.38	1	1
B8QGS9	Truncated plakophilin-2 OS=Homo sapiens GN=PKP2 PE=2 SV=1 - [B8QGS9_HUMAN]	2.48445e+06	839602	1.12626e+06	1.38754e+06	3.10825	1.33	1	1	11.5337	6.92	3	3	15.571	5.34	3	2	36.7424	7.89	8	4
B4DNS2	cDNA FLJ51602, highly similar to Interferon-induced guanylate-binding protein 1 OS=Homo sapiens PE=2 SV=1 - [B4DNS2_HUMAN]	0	7.2025e+06	1.90498e+06	279647	9.27364	0			7.47294	2.24	1	1	15.5699	3.36	3	1	9.79126	3.36	1	1
Q6ISF6	KRTAP9-2 protein (Fragment) OS=Homo sapiens GN=KRTAP9-2 PE=2 SV=1 - [Q6ISF6_HUMAN]	0	147437	839430	0	0				3.5169	8.09	1	1	15.5661	18.5	4	2
Q9HAV0	Guanine nucleotide-binding protein subunit beta-4 OS=Homo sapiens GN=GNB4 PE=1 SV=3 - [GBB4_HUMAN]	1.65076e+07	8.17972e+06	1.04576e+07	1.75315e+07	9.76104	10	3	3	13.4655	6.18	5	2	15.5204	9.71	5	3	19.123	6.18	5	2
P46109	Crk-like protein OS=Homo sapiens GN=CRKL PE=1 SV=1 - [CRKL_HUMAN]	0	1.91822e+06	1.47397e+06	1.88884e+06	0	0			6.58662	9.24	2	2	15.5017	14.52	4	3	11.7431	18.48	4	4
Q7Z3K9	Putative uncharacterized protein DKFZp781L0540 (Fragment) OS=Homo sapiens GN=DKFZp781L0540 PE=2 SV=1 - [Q7Z3K9_HUMAN]	0	0	770291	1.73622e+06	3.63612	0							15.4667	6.88	4	4	25.8765	8.26	7	6
Q9BR63	FARSB protein (Fragment) OS=Homo sapiens GN=FARSB PE=2 SV=2 - [Q9BR63_HUMAN]	0	2.75832e+06	1.5361e+06	3.05673e+06	0				30.6993	14.19	10	7	15.4551	7.35	5	4	29.8661	16.58	10	8
B5MCP9	40S ribosomal protein S7 OS=Homo sapiens GN=RPS7 PE=4 SV=1 - [B5MCP9_HUMAN]	0	0	3.88379e+06	3.89028e+06	0								15.2701	18.18	4	2	2.97315	6.42	1	1
P07814	Bifunctional glutamate/proline--tRNA ligase OS=Homo sapiens GN=EPRS PE=1 SV=5 - [SYEP_HUMAN]	6.98033e+06	537164	311205	1.6065e+06	32.0193	7.74	9	9	9.53157	0.66	1	1	15.2425	2.71	3	3	39.6357	11.77	12	12
Q96P63	Serpin B12 OS=Homo sapiens GN=SERPINB12 PE=1 SV=1 - [SPB12_HUMAN]	0	0	2.26556e+06	0	0								15.1949	10.12	4	3
P67775	Serine/threonine-protein phosphatase 2A catalytic subunit alpha isoform OS=Homo sapiens GN=PPP2CA PE=1 SV=1 - [PP2AA_HUMAN]	1.11552e+07	2.94258e+06	1.84177e+06	3.41098e+06	6.72	8.09	1	1	2.45262	3.56	1	1	15.1608	20.39	5	4	7.72947	8.09	2	2
B4DH43	cDNA FLJ56433, highly similar to Collagen alpha-2(IV) chain OS=Homo sapiens PE=2 SV=1 - [B4DH43_HUMAN]	0	649141	855831	1.68093e+06	0				11.9822	3.37	2	2	15.1272	3.37	4	2	29.1193	3.37	7	2
K4DI93	Cullin 4B, isoform CRA_e OS=Homo sapiens GN=CUL4B PE=3 SV=1 - [K4DI93_HUMAN]	0	124727	317509	459955	0	0			6.20968	1.33	2	1	14.9122	1.22	1	1	17.3124	3.44	6	3
A8MV37	Protein SEC13 homolog OS=Homo sapiens GN=SEC13 PE=4 SV=1 - [A8MV37_HUMAN]	0	208003	940418	1.28458e+06	0				5.06857	5.52	2	1	14.7017	13.96	5	3	7.60208	9.09	2	2
Q8N1H4	cDNA FLJ40872 fis, clone TUTER2000283, highly similar to Homo sapiens transformer-2-beta (SFRS10) gene OS=Homo sapiens PE=2 SV=1 - [Q8N1H4_HUMAN]	0	2.08087e+06	2.50528e+06	2.05917e+06	0				11.4831	11.9	3	2	14.627	11.9	4	2	22.679	15.48	6	3
Q8WUM4	Programmed cell death 6-interacting protein OS=Homo sapiens GN=PDCD6IP PE=1 SV=1 - [PDC6I_HUMAN]	0	827427	610312	1.39363e+06	0				5.86245	4.49	2	2	14.617	3.69	4	3	19.0416	10.25	6	5
B7Z758	cDNA FLJ61717, highly similar to Cytospin-A OS=Homo sapiens PE=2 SV=1 - [B7Z758_HUMAN]	0	0	1.00126e+07	2.54886e+06	2.15499	0							14.5854	6.4	4	4	34.2833	11.78	9	8
Q7Z2Y8	Interferon-induced very large GTPase 1 OS=Homo sapiens GN=GVINP1 PE=2 SV=2 - [GVIN1_HUMAN]	0	8.16039e+06	9.1052e+07	1.59887e+07	4.00889	0			3.85893	0.5	1	1	14.4536	0.5	4	1	7.91741	0.5	2	1
B4E0S6	cDNA FLJ55635, highly similar to pre-mRNA-splicing factorATP-dependent RNA helicase DHX15 (EC 3.6.1.-) OS=Homo sapiens PE=2 SV=1 - [B4E0S6_HUMAN]	0	968499	854830	3.84576e+06	1.60667	0			8.27121	3.19	3	2	14.4443	6.51	5	4	36.4591	10.46	12	7
Q7Z5P9	Mucin-19 OS=Homo sapiens GN=MUC19 PE=1 SV=2 - [MUC19_HUMAN]	0	0	0	0	2.16737	0							14.3704	0.78	2	2
P08758	Annexin A5 OS=Homo sapiens GN=ANXA5 PE=1 SV=2 - [ANXA5_HUMAN]	0	441290	1.36237e+06	722454	0				5.03953	6.25	2	2	14.3004	9.69	3	2	10.8694	13.13	3	3
Q96JP2	Putative unconventional myosin-XVB OS=Homo sapiens GN=MYO15B PE=5 SV=2 - [MY15B_HUMAN]	0	1.0374e+09	1.12562e+09	0	9.0599	0			13.2275	0.52	1	1	14.261	0.52	1	1
E5RI99	60S ribosomal protein L30 (Fragment) OS=Homo sapiens GN=RPL30 PE=3 SV=1 - [E5RI99_HUMAN]	0	3.99147e+06	4.43869e+06	4.67054e+06	0				8.11611	30.7	2	2	14.2064	30.7	3	2	13.0528	30.7	4	2
Q53G71	Calreticulin variant (Fragment) OS=Homo sapiens PE=2 SV=1 - [Q53G71_HUMAN]	0	439435	1.08257e+06	2.9921e+06	2.36794	0			7.05642	6.9	2	2	14.0774	12.81	4	3	35.2074	27.09	11	7
Q3LR79	Hemoglobin beta (Fragment) OS=Homo sapiens GN=HBB PE=2 SV=1 - [Q3LR79_HUMAN]	0	22966032	1.73199e+06	4.62682e+06	5.66106	0			5.97169	15.24	1	1	14.0634	30.48	3	3	9.68732	9.52	1	1
E9PDN5	Dystrophin OS=Homo sapiens GN=DMD PE=4 SV=1 - [E9PDN5_HUMAN]	0	0	1.80719e+07	1.76895e+07	9.25683	0							14.0238	0.81	2	2	6.55653	0.33	1	1
Q2TNB3	Cell migration-inducing protein 22 OS=Homo sapiens PE=2 SV=1 - [Q2TNB3_HUMAN]	4.65764e+06	2.27853e+06	1.50416e+06	1.22182e+06	12.792	17.99	4	3	17.4789	17.15	5	4	14.015	16.32	4	3	13.3501	14.64	4	3
B4DF68	cDNA FLJ55325, highly similar to Heat-shock protein 105 kDa OS=Homo sapiens PE=2 SV=1 - [B4DF68_HUMAN]	1.242e+06	1.81636e+06	1.7154e+06	1.95292e+06	4.36664	1.32	1	1	10.6364	3.05	3	2	13.9655	5.83	4	3	18.4292	6.89	4	4
G3XAM7	Alpha catenin: Catenin (Cadherin-associated protein), alpha 1, 102kDa, isoform CRA_a OS=Homo sapiens GN=CTNNA1 PE=4 SV=1 - [G3XAM7_HUMAN]	0	373687	872057	1505992	0	0			8.30002	1.55	2	1	13.9008	7.02	5	4	23.4755	7.25	7	4
B2RD27	cDNA, FLJ96428, highly similar to Homo sapiens proteasome (prosome, macropain) 26S subunit, non-ATPase, 7 (Mov34 homolog) (PSMD7), mRNA OS=Homo sapiens PE=2 SV=1 - [B2RD27_HUMAN]	0	0	881385	533333	0								13.8215	15.74	4	4	8.88317	7.72	3	2
C5IWY5	MHC class I antigen OS=Homo sapiens GN=HLA-A PE=3 SV=1 - [C5IWY5_HUMAN]	0	5.78272e+06	997553	1.30295e+06	0				18.2207	13.7	5	3	13.7784	13.42	4	3	18.0437	17.53	5	4
P60903	Protein S100-A10 OS=Homo sapiens GN=S100A10 PE=1 SV=2 - [S10AA_HUMAN]	0	5.15311e+06	7.51861e+06	8081596	0				24.4326	17.53	6	1	13.7649	17.53	3	1	8.69921	17.53	2	1
Q86W42	THO complex subunit 6 homolog OS=Homo sapiens GN=THOC6 PE=1 SV=1 - [THOC6_HUMAN]	0	0	1.53929e+06	1.50319e+06	1.97857	0							13.6489	10.26	4	2	20.5793	10.26	6	2
Q92621	Nuclear pore complex protein Nup205 OS=Homo sapiens GN=NUP205 PE=1 SV=3 - [NU205_HUMAN]	0	133548	783115	1.1974e+06	0	0			2.45266	0.75	1	1	13.6297	1.69	4	3	14.7084	2.63	4	4
A0PJ92	NOP56 protein (Fragment) OS=Homo sapiens GN=NOP56 PE=2 SV=1 - [A0PJ92_HUMAN]	0	1.16092e+06	917915	1.86077e+06	2.01781	0			5.48847	2.91	2	1	13.6125	9.84	3	3	34.7289	17.45	9	5
P47897	Glutamine--tRNA ligase OS=Homo sapiens GN=QARS PE=1 SV=1 - [SYQ_HUMAN]	6.4131e+06	191426	624736	1.17065e+06	20.065	5.03	4	3	4.82252	2.71	2	2	13.5902	7.1	4	4	21.0907	10.84	8	7
F8WBK4	Phostensin OS=Homo sapiens GN=PPP1R18 PE=4 SV=1 - [F8WBK4_HUMAN]	1.85879e+06	497196	266519	944890	2.94269	6.1	1	1	5.14339	6.1	2	1	13.5508	16.45	3	2	8.38615	6.1	1	1
A4UJ43	Brain type mu-glutathione S-transferase OS=Homo sapiens GN=GSTM3 PE=2 SV=1 - [A4UJ43_HUMAN]	9.31992e+06	1.48071e+06	1.91345e+06	1.36991e+06	9.09593	6.67	2	1	11.4803	10.95	4	2	13.4718	16.67	5	3	2.64426	4.29	1	1
B7Z478	Proteasome (Prosome, macropain) subunit, beta type, 2, isoform CRA_b OS=Homo sapiens GN=PSMB2 PE=2 SV=1 - [B7Z478_HUMAN]	0	0	1.72358e+06	1.74295e+06	0								13.3236	7.39	3	1	11.3005	13.64	4	2
B4DP11	Prostaglandin E synthase 3 OS=Homo sapiens GN=PTGES3 PE=2 SV=1 - [B4DP11_HUMAN]	0	0	1.79979e+06	1.62359e+06	0								13.2908	30.22	5	3	8.39011	21.58	3	2
F8WDD7	Actin-related protein 2/3 complex subunit 4 OS=Homo sapiens GN=ARPC4 PE=4 SV=1 - [F8WDD7_HUMAN]	1.12722e+07	2.54863e+06	7.30042e+06	9.93257e+06	4.81936	16.81	2	2	5.15841	16.81	2	2	13.2831	26.55	5	3	12.0343	16.81	3	2
Q12769	Nuclear pore complex protein Nup160 OS=Homo sapiens GN=NUP160 PE=1 SV=3 - [NU160_HUMAN]	4.37799e+06	427551	730922	1.04878e+06	2.56313	1.53	1	1	2.06555	0.7	1	1	13.2638	3.2	5	4	26.6736	4.53	9	6
B7Z553	cDNA FLJ51266, highly similar to Vitronectin OS=Homo sapiens PE=2 SV=1 - [B7Z553_HUMAN]	4.56384e+07	5.59751e+06	6.72568e+06	9.34033e+06	6.53018	7.01	2	1	14.6314	7.01	5	1	13.2009	7.01	4	1	18.3907	7.01	6	1
Q6NSF2	RPLP0 protein OS=Homo sapiens GN=RPLP0 PE=2 SV=1 - [Q6NSF2_HUMAN]	0	1.59134e+06	3.56815e+06	2.06091e+06	0				13.0882	25.98	4	4	13.1268	21.26	5	3	12.9535	25.2	4	4
Q969G5	Protein kinase C delta-binding protein OS=Homo sapiens GN=PRKCDBP PE=1 SV=3 - [PRDBP_HUMAN]	0	488635	949061	1.34245e+06	0				8.76484	13.79	3	3	13.09	13.79	3	3	11.4969	13.79	3	3
B1AH78	Ras-related C3 botulinum toxin substrate 2 (Fragment) OS=Homo sapiens GN=RAC2 PE=3 SV=1 - [B1AH78_HUMAN]	0	1.18269e+07	1.34231e+07	1.67004e+07	3.83357	0			16.3456	9.64	4	2	12.9794	9.64	3	2	16.0712	18.07	5	3
P02810	Salivary acidic proline-rich phosphoprotein 1/2 OS=Homo sapiens GN=PRH1 PE=1 SV=2 - [PRPC_HUMAN]	336015	906938	1.0526e+06	984407	19.3944	26.51	3	1	56.4133	26.51	9	1	12.974	26.51	2	1	25.3747	26.51	4	1
I3L3P7	40S ribosomal protein S15a OS=Homo sapiens GN=RPS15A PE=4 SV=1 - [I3L3P7_HUMAN]	22237205	3.20792e+06	7.59127e+06	5.93175e+06	8.51671	14	2	1	2.40326	9	1	1	12.9552	23	3	2	6.48095	23	2	2
P07203	Glutathione peroxidase 1 OS=Homo sapiens GN=GPX1 PE=1 SV=4 - [GPX1_HUMAN]	0	1.05762e+06	1.87218e+06	1.68872e+06	0				6.22087	8.87	1	1	12.9095	16.75	4	2	5.69864	16.75	2	2
O95425	Supervillin OS=Homo sapiens GN=SVIL PE=1 SV=2 - [SVIL_HUMAN]	1.28464e+06	106302	248116	758658	15.6424	1.4	3	2	4.47457	0.81	1	1	12.8988	1.85	4	3	15.4467	2.48	5	4
P62280	40S ribosomal protein S11 OS=Homo sapiens GN=RPS11 PE=1 SV=3 - [RS11_HUMAN]	1.82022e+06	1.19504e+06	1.47518e+06	1.17322e+06	14.8523	12.03	5	2	12.3274	13.29	3	2	12.8259	13.29	3	2	14.457	13.29	2	2
Q8NBJ5	Procollagen galactosyltransferase 1 OS=Homo sapiens GN=GLT25D1 PE=1 SV=1 - [GT251_HUMAN]	1.35118e+06	770021	988919	1.93808e+06	2.83858	1.61	1	1	10.013	6.43	4	3	12.7557	10.13	5	5	26.7246	15.11	9	7
P22314	Ubiquitin-like modifier-activating enzyme 1 OS=Homo sapiens GN=UBA1 PE=1 SV=3 - [UBA1_HUMAN]	0	1.62899e+06	897243	2.46389e+06	0	0			39.2265	8.7	12	6	12.7496	6.14	4	4	55.1481	15.22	14	10
B4DDF4	Calponin-2 OS=Homo sapiens GN=CNN2 PE=2 SV=1 - [B4DDF4_HUMAN]	0	914614	2.17243e+06	2.34229e+06	0				8.24097	9.73	3	2	12.7349	5.7	3	1	36.4025	28.19	10	6
K7ERP4	Phospholipid hydroperoxide glutathione peroxidase, mitochondrial (Fragment) OS=Homo sapiens GN=GPX4 PE=4 SV=1 - [K7ERP4_HUMAN]	0	2.11189e+06	3.24513e+06	2.87819e+06	1.63689	0			17.1544	14.84	4	2	12.7292	35.48	5	4	9.94269	35.48	4	4
Q9BR76	Coronin-1B OS=Homo sapiens GN=CORO1B PE=1 SV=1 - [COR1B_HUMAN]	2.93082e+06	999304	592125	3.0855e+06	6.56082	1.84	2	1	10.401	3.89	3	2	12.6929	3.89	4	2	17.509	8.79	6	4
P05109	Protein S100-A8 OS=Homo sapiens GN=S100A8 PE=1 SV=1 - [S10A8_HUMAN]	0	3.14661e+06	3.53664e+06	3.93178e+06	0				14.0518	20.43	4	2	12.6581	23.66	4	2	10.8865	23.66	4	2
Q9P2M7	Cingulin OS=Homo sapiens GN=CGN PE=1 SV=2 - [CING_HUMAN]	0	0	535833	0	16.5188	0							12.6413	1.67	2	2
H7BXR3	Sorbin and SH3 domain-containing protein 2 (Fragment) OS=Homo sapiens GN=SORBS2 PE=4 SV=1 - [H7BXR3_HUMAN]	14492899	1.82436e+06	893491	5.62586e+06	5.1179	3.14	1	1	8.80048	1.73	1	1	12.6143	4.72	4	3	22.0083	9.91	6	5
P01860	Ig gamma-3 chain C region OS=Homo sapiens GN=IGHG3 PE=1 SV=2 - [IGHG3_HUMAN]	0	0	961041	0	0								12.4942	6.9	5	2
Q16543	Hsp90 co-chaperone Cdc37 OS=Homo sapiens GN=CDC37 PE=1 SV=1 - [CDC37_HUMAN]	0	3.95746e+06	749084	5.48159e+06	0				32.0588	15.34	9	4	12.4825	5.56	3	1	48.4576	19.05	14	5
Q7RTV0	PHD finger-like domain-containing protein 5A OS=Homo sapiens GN=PHF5A PE=1 SV=1 - [PHF5A_HUMAN]	1.05539e+06	514705	563995	469960	3.35567	11.82	1	1	12.6059	20	4	2	12.4646	34.55	4	3	6.60195	20	2	2
A8K492	cDNA FLJ76789, highly similar to Homo sapiens methionine-tRNA synthetase (MARS), mRNA OS=Homo sapiens PE=2 SV=1 - [A8K492_HUMAN]	4.74198e+06	730699	975642	1.71441e+06	11.3668	4.22	4	3	2.6562	1.11	1	1	12.3321	4	4	3	12.5093	4.22	4	3
H0Y6M2	FCH and double SH3 domains protein 2 (Fragment) OS=Homo sapiens GN=FCHSD2 PE=4 SV=1 - [H0Y6M2_HUMAN]	0	6.32764e+06	3.21354e+07	6.23538e+06	0				8.07682	9.4	1	1	12.3162	9.4	3	1	4.28246	9.4	2	1
O75955	Flotillin-1 OS=Homo sapiens GN=FLOT1 PE=1 SV=3 - [FLOT1_HUMAN]	1.66164e+06	3.57438e+06	1.60109e+06	4.47008e+06	6.86082	6.56	2	2	20.2201	14.99	6	5	12.2884	6.09	3	2	41.202	24.12	11	8
Q0VDC6	Peptidyl-prolyl cis-trans isomerase OS=Homo sapiens GN=FKBP1A PE=2 SV=1 - [Q0VDC6_HUMAN]	0	718256	740566	997578	0				22.0192	31.72	7	3	12.239	31.72	4	3	17.0075	31.72	5	3
E9PPP0	Protein FAM203B OS=Homo sapiens GN=FAM203B PE=4 SV=1 - [E9PPP0_HUMAN]	0	0	1.21263e+08	1.16649e+08	2.02875	0							12.2098	19.42	3	1	14.5089	19.42	3	1
P58107	Epiplakin OS=Homo sapiens GN=EPPK1 PE=1 SV=2 - [EPIPL_HUMAN]	0	0	585963	878350	4.19876	0							12.1895	4.13	4	3	17.2583	4.99	4	4
A2VDI1	HEATR1 protein (Fragment) OS=Homo sapiens GN=HEATR1 PE=2 SV=1 - [A2VDI1_HUMAN]	0	0	721347	1.09069e+06	1.75969	0							12.1649	2.86	4	3	2.85015	0.73	1	1
A0M8Q9	C1 segment protein (Fragment) OS=Homo sapiens GN=C1 segment PE=4 SV=1 - [A0M8Q9_HUMAN]	0	74433.8	113663	0	0				6.17372	14.29	2	1	12.0889	28.57	3	2	3.95565	14.29	1	1
B4DQ50	cDNA FLJ56823, highly similar to Protein-glutamine gamma-glutamyltransferase E (EC 2.3.2.13) OS=Homo sapiens PE=2 SV=1 - [B4DQ50_HUMAN]	0	0	1.62471e+06	0	0								12.0838	5.44	3	2
A8MW78	GRB2-related adapter protein OS=Homo sapiens GN=GRAP PE=4 SV=1 - [A8MW78_HUMAN]	2.02369e+06	1.50555e+06	857181	2.73457e+06	2.89859	12.23	1	1	9.10362	18.62	3	2	12.0099	25	4	3	9.97697	6.38	3	1
D6RJG1	Inactive caspase-12 OS=Homo sapiens GN=CASP12 PE=4 SV=1 - [D6RJG1_HUMAN]	0	2.7133e+08	2.47849e+08	2.00052e+08	0	0			15.0991	7.58	3	1	11.9848	7.58	3	1	9.44838	7.58	2	1
K7EM73	Calpain small subunit 1 (Fragment) OS=Homo sapiens GN=CAPNS1 PE=4 SV=1 - [K7EM73_HUMAN]	977266	991658	442156	707584	5.93568	9.2	2	1	19.1308	9.2	5	1	11.9105	9.2	3	1	12.2905	9.2	3	1
Q96C19	EF-hand domain-containing protein D2 OS=Homo sapiens GN=EFHD2 PE=1 SV=1 - [EFHD2_HUMAN]	4.48454e+06	312357	710546	2.59663e+06	22.38	21.25	7	4	9.88751	11.67	3	2	11.8962	16.25	3	3	32.2437	27.92	9	6
O00231	26S proteasome non-ATPase regulatory subunit 11 OS=Homo sapiens GN=PSMD11 PE=1 SV=3 - [PSD11_HUMAN]	0	1.60547e+06	1.27188e+06	4.06172e+06	0				10.3411	5.92	2	2	11.881	8.53	4	3	35.1895	22.51	10	8
P84095	Rho-related GTP-binding protein RhoG OS=Homo sapiens GN=RHOG PE=1 SV=1 - [RHOG_HUMAN]	0	1.18269e+07	1.34231e+07	2.39442e+07	4.09	0			11.3449	8.38	4	2	11.8742	8.38	5	2	11.779	8.38	5	2
H0YD13	CD44 antigen (Fragment) OS=Homo sapiens GN=CD44 PE=4 SV=1 - [H0YD13_HUMAN]	1.69089e+07	1.35882e+06	1.11014e+06	3.05204e+06	8.77447	13.51	3	2	7.36195	7.57	2	2	11.8513	20.54	4	3	32.5212	33.51	10	6
P17096	High mobility group protein HMG-I/HMG-Y OS=Homo sapiens GN=HMGA1 PE=1 SV=3 - [HMGA1_HUMAN]	8.294e+06	361709	1.32484e+06	1.88145e+06	13.8597	14.95	4	1	4.40742	14.95	1	1	11.8431	14.95	2	1	12.2596	14.95	4	2
E5KLK1	Dynamin-like 120 kDa protein, mitochondrial OS=Homo sapiens GN=OPA1 PE=3 SV=1 - [E5KLK1_HUMAN]	0	824975	611549	1.88838e+06	0				23.2116	7.28	8	6	11.753	4.58	4	4	44.3295	10.3	12	9
Q7Z612	Acidic ribosomal phosphoprotein P1 OS=Homo sapiens PE=4 SV=1 - [Q7Z612_HUMAN]	0	1.27715e+06	3.11022e+06	2.87363e+06	0				5.34189	14.16	2	1	11.6896	14.16	4	1	8.70316	14.16	3	1
J3QQT2	60S ribosomal protein L17 (Fragment) OS=Homo sapiens GN=RPL17 PE=3 SV=1 - [J3QQT2_HUMAN]	0	0	773503	1.20866e+06	0	0							11.6858	14.04	3	2	7.52588	5.85	1	1
Q9BRF8	Calcineurin-like phosphoesterase domain-containing protein 1 OS=Homo sapiens GN=CPPED1 PE=1 SV=3 - [CPPED_HUMAN]	0	1.7975e+06	2.21698e+06	1.02362e+06	0				14.4629	12.1	3	2	11.6711	8.6	2	1	10.8218	12.1	2	2
Q9P2E9	Ribosome-binding protein 1 OS=Homo sapiens GN=RRBP1 PE=1 SV=4 - [RRBP1_HUMAN]	392308	0	338172	693431	9.94927	1.91	2	2					11.5669	1.91	2	2	22.0637	4.68	6	4
Q86YJ6	Threonine synthase-like 2 OS=Homo sapiens GN=THNSL2 PE=2 SV=3 - [THNS2_HUMAN]	9.91401e+07	4.97001e+07	3.19831e+07	7.26835e+07	4.33878	3.51	1	1	17.2982	3.51	1	1	11.5404	3.51	1	1	10.374	3.51	3	1
Q5JRI1	FUS interacting protein (Serine/arginine-rich) 1 OS=Homo sapiens GN=FUSIP1 PE=2 SV=1 - [Q5JRI1_HUMAN]	0	628799	1.8817e+06	3.55195e+06	0				2.22808	6.4	1	1	11.5375	12.79	4	2	9.97676	12.79	3	2
B4DUI5	Triosephosphate isomerase OS=Homo sapiens PE=2 SV=1 - [B4DUI5_HUMAN]	0	366158	1.01222e+06	987612	0				7.49802	10.33	2	2	11.5147	12.68	2	2	6.17383	13.15	2	2
B2RB73	cDNA, FLJ95345, Homo sapiens p53-induced protein PIGPC1 (PIGPC1), mRNA OS=Homo sapiens PE=2 SV=1 - [B2RB73_HUMAN]	0	0	6.38358e+06	0	0								11.4922	8.81	2	1
Q15269	Periodic tryptophan protein 2 homolog OS=Homo sapiens GN=PWP2 PE=1 SV=2 - [PWP2_HUMAN]	0	0	626923	794522	0	0							11.4554	3.16	4	2	13.8585	3.16	5	2
B4E205	cDNA FLJ61651, highly similar to Protein transport protein Sec24A OS=Homo sapiens PE=2 SV=1 - [B4E205_HUMAN]	0	0	382399	0	0								11.4139	3.27	4	2	4.00141	1.75	1	1
P11055	Myosin-3 OS=Homo sapiens GN=MYH3 PE=1 SV=3 - [MYH3_HUMAN]	60834827	0	5.18047e+07	3.16444e+07	2.29277	0.46	1	1	7.97119	0.46	3	1	11.3597	0.46	3	1	10.465	0.98	4	2
B7ZL11	Histone-lysine N-methyltransferase NSD3 OS=Homo sapiens GN=WHSC1L1 PE=2 SV=1 - [B7ZL11_HUMAN]	0	0	3.10877e+06	0	0	0							11.3195	0.91	1	1
Q7Z451	AP-2 complex subunit beta OS=Homo sapiens GN=AP2B1 PE=2 SV=1 - [Q7Z451_HUMAN]	0	0	1.03669e+06	676768	0								11.2956	2.39	2	1	18.5206	6.59	5	4
A7E2Y5	DnaJ (Hsp40) homolog, subfamily C, member 13 OS=Homo sapiens GN=DNAJC13 PE=2 SV=1 - [A7E2Y5_HUMAN]	0	0	638643	433961	0	0							11.2951	2.14	4	3	10.5013	1.2	3	2
B3KM80	Nucleolin, isoform CRA_c OS=Homo sapiens GN=NCL PE=2 SV=1 - [B3KM80_HUMAN]	0	1.30664e+06	767825	2.07225e+06	0				4.53574	2.61	1	1	11.2919	8.21	3	3	23.4137	11.94	6	4
P12036	Neurofilament heavy polypeptide OS=Homo sapiens GN=NEFH PE=1 SV=4 - [NFH_HUMAN]	1.8808e+08	1.48864e+08	3.62846e+07	1.4516e+08	11.7205	1.75	4	3	13.5984	1.66	5	2	11.2862	1.66	3	2	11.7435	1.66	5	2
G5E9B3	Leucine-rich repeat-containing G protein-coupled receptor 4, isoform CRA_a OS=Homo sapiens GN=LGR4 PE=4 SV=1 - [G5E9B3_HUMAN]	0	2.06961e+07	2.61676e+07	5.27004e+07	4.13635	0			9.13675	1.4	3	1	11.2515	1.4	2	1	15.3222	1.4	4	1
P50453	Serpin B9 OS=Homo sapiens GN=SERPINB9 PE=1 SV=1 - [SPB9_HUMAN]	9.65016e+06	4.05615e+06	1.65558e+06	3.10932e+06	5.94244	5.85	2	2	5.60895	5.59	2	2	11.2447	8.78	3	3	16.0645	11.97	6	4
A9R9N8	HLA class I histocompatibility antigen, A-68 alpha chain OS=Homo sapiens GN=HLA-A PE=3 SV=1 - [A9R9N8_HUMAN]	0	5.78272e+06	1.19622e+06	1.56006e+06	0	0			20.5067	21.07	6	4	11.1771	16.39	3	3	20.5738	21.4	6	4
Q9Y623	Myosin-4 OS=Homo sapiens GN=MYH4 PE=1 SV=2 - [MYH4_HUMAN]	60834827	0	5.18047e+07	6.27114e+07	8.26347	1.03	2	2	9.63264	0.46	3	1	11.176	0.46	3	1	12.1362	0.46	3	1
B4DS32	cDNA FLJ56236, highly similar to Exportin-2 OS=Homo sapiens PE=2 SV=1 - [B4DS32_HUMAN]	0	2.58479e+08	0	395711	7.12554	0			7.33926	1.41	1	1	11.1504	1.41	1	1	17.1794	5.62	3	3
B2RNR6	Zinc finger RNA binding protein OS=Homo sapiens GN=ZFR PE=2 SV=1 - [B2RNR6_HUMAN]	0	153929	139945	780003	0				5.35986	2.89	2	2	11.1183	3.17	2	2	24.8761	8.66	7	5
P80294	Metallothionein-1H OS=Homo sapiens GN=MT1H PE=1 SV=1 - [MT1H_HUMAN]	0	0	560610	431922	2.13365	0			4.17388	19.67	1	1	11.1102	19.67	3	1	9.90179	19.67	4	1
C9JH95	Histone-lysine N-methyltransferase, H3 lysine-79-specific (Fragment) OS=Homo sapiens GN=DOT1L PE=4 SV=1 - [C9JH95_HUMAN]	0	0	0	0	0	0							11.0871	13.46	2	1
O60568	Procollagen-lysine,2-oxoglutarate 5-dioxygenase 3 OS=Homo sapiens GN=PLOD3 PE=1 SV=1 - [PLOD3_HUMAN]	0	611139	877043	1.99869e+06	0				13.5563	3.25	3	2	11.0436	5.15	3	3	22.1717	9.08	7	5
B4DPE8	cDNA FLJ52581, highly similar to Sulfotransferase 1C1 (EC 2.8.2.-) OS=Homo sapiens PE=2 SV=1 - [B4DPE8_HUMAN]	0	5.86638e+07	1.04314e+09	1.46226e+08	2.01847	0			8.01907	6.06	2	1	10.8215	6.06	4	1	6.41622	6.06	3	1
O75531	Barrier-to-autointegration factor OS=Homo sapiens GN=BANF1 PE=1 SV=1 - [BAF_HUMAN]	2.71328e+07	3.22011e+06	2.84329e+06	3.08438e+06	14.2261	29.21	3	2	2.73031	26.97	1	1	10.7676	40.45	3	2	12.0354	40.45	4	2
A6QRJ0	Deoxyribonuclease-1-like 1 (Fragment) OS=Homo sapiens GN=DNASE1L1 PE=4 SV=1 - [A6QRJ0_HUMAN]	0	0	1.08867e+06	1.24346e+06	0								10.7522	21.15	3	2	3.45478	8.17	1	1
Q96IH6	EMILIN1 protein OS=Homo sapiens PE=2 SV=1 - [Q96IH6_HUMAN]	3.08489e+08	2.43848e+08	5.74381e+07	3.23814e+08	13.5529	2.88	1	1	15.5297	2.88	2	1	10.5903	2.88	3	1	24.2835	2.88	5	1
Q96PK6	RNA-binding protein 14 OS=Homo sapiens GN=RBM14 PE=1 SV=2 - [RBM14_HUMAN]	4.59825e+06	756931	835575	2.28503e+06	8.50023	2.24	1	1	6.24513	2.24	1	1	10.5223	5.83	3	2	34.7851	14.65	10	7
J3QQQ9	KRAB-A domain-containing protein 2 OS=Homo sapiens GN=KRBA2 PE=4 SV=1 - [J3QQQ9_HUMAN]	0	0	508748	683704	0	0							10.487	20.56	3	2	4.09985	13.08	1	1
B2R4D5	cDNA, FLJ92050, highly similar to Homo sapiens actin related protein 2/3 complex, subunit 3, 21kDa (ARPC3), mRNA OS=Homo sapiens PE=2 SV=1 - [B2R4D5_HUMAN]	1.62502e+06	1.20464e+06	3.22997e+06	3.02652e+06	5.32139	6.18	1	1	10.1233	13.48	3	2	10.4191	13.48	2	2	17.097	19.66	5	3
Q58FG1	Putative heat shock protein HSP 90-alpha A4 OS=Homo sapiens GN=HSP90AA4P PE=5 SV=1 - [HS904_HUMAN]	0	2188809	1.19627e+06	2.74919e+06	0				14.6736	3.11	4	1	10.3952	5.74	4	2	19.7393	10.29	5	3
Q5VXM9	Brix domain containing 1 (Fragment) OS=Homo sapiens GN=BXDC1 PE=2 SV=1 - [Q5VXM9_HUMAN]	2.80072e+07	0	1.59683e+06	1.23552e+06	6.73446	9.13	2	2					10.3886	8.17	2	2	10.9376	16.83	3	3
H0YJ63	Activator of 90 kDa heat shock protein ATPase homolog 1 (Fragment) OS=Homo sapiens GN=AHSA1 PE=4 SV=1 - [H0YJ63_HUMAN]	0	0	880710	701326	2.19623	0							10.3885	24.44	3	1	9.57124	24.44	3	1
P23284	Peptidyl-prolyl cis-trans isomerase B OS=Homo sapiens GN=PPIB PE=1 SV=2 - [PPIB_HUMAN]	0	4.1961e+06	5.39671e+06	2.97047e+06	0				2.35482	6.02	1	1	10.3249	12.04	3	2	12.3768	11.57	4	2
Q9Y3B4	Pre-mRNA branch site protein p14 OS=Homo sapiens GN=SF3B14 PE=1 SV=1 - [PM14_HUMAN]	0	1.00386e+06	1.83794e+06	2.33441e+06	0				3.34084	9.6	1	1	10.271	9.6	3	1	10.9121	9.6	3	1
B3KWG6	cDNA FLJ43041 fis, clone BRTHA3003339, highly similar to Importin beta-3 OS=Homo sapiens PE=2 SV=1 - [B3KWG6_HUMAN]	0	0	2.5464e+06	1.44094e+06	0								10.2657	2.79	3	1	9.81601	4.6	3	2
H3BTH6	F-box only protein 22 (Fragment) OS=Homo sapiens GN=FBXO22 PE=4 SV=1 - [H3BTH6_HUMAN]	0	819397	1.14436e+06	806157	0				6.59223	9.96	2	2	10.265	9.96	3	2	6.3204	9.96	2	2
Q6ZWH5	Serine/threonine-protein kinase Nek10 OS=Homo sapiens GN=NEK10 PE=2 SV=3 - [NEK10_HUMAN]	0	0	487903	0	5.04904	0							10.1829	0.68	2	1	13.081	0.68	1	1
A8K8S6	cDNA FLJ77231, highly similar to Homo sapiens hemogen (HEMGN), transcript variant 1, mRNA OS=Homo sapiens PE=2 SV=1 - [A8K8S6_HUMAN]	0	6.2851e+06	7.86372e+06	6.10461e+06	3.68706	0			11.5814	2.89	2	1	10.1751	2.89	3	1	10.2209	2.89	3	1
G3V2B8	C-1-tetrahydrofolate synthase, cytoplasmic OS=Homo sapiens GN=MTHFD1 PE=3 SV=1 - [G3V2B8_HUMAN]	0	1.13278e+06	1.05097e+06	1.95829e+06	0	0			10.242	4.06	3	3	10.1418	2.89	2	2	32.7072	8.13	9	6
Q6ZVI6	cDNA FLJ42537 fis, clone BRACE3004058, highly similar to NADH-cytochrome B5 reductase (EC 1.6.2.2) OS=Homo sapiens PE=2 SV=1 - [Q6ZVI6_HUMAN]	0	335061	740630	985638	0				2.63926	4.28	1	1	10.1382	8.95	4	2	4.18007	4.67	1	1
P08237	6-phosphofructokinase, muscle type OS=Homo sapiens GN=PFKM PE=1 SV=2 - [K6PF_HUMAN]	0	315450	847414	1.71536e+06	0	0			4.34588	1.15	1	1	10.0639	3.85	3	3	11.2701	3.85	4	3
P61106	Ras-related protein Rab-14 OS=Homo sapiens GN=RAB14 PE=1 SV=4 - [RAB14_HUMAN]	0	0	2.65841e+06	2.24457e+06	0								10.049	19.07	2	2	4.57538	9.3	2	2
B4DDM6	Mitotic checkpoint protein BUB3 OS=Homo sapiens GN=BUB3 PE=2 SV=1 - [B4DDM6_HUMAN]	0	684928	1.14268e+06	1.47583e+06	0				14.7102	10.89	5	2	10.024	13.71	3	3	16.1966	26.21	6	5
A9UFC0	Caspase 14 OS=Homo sapiens GN=CASP14 PE=2 SV=1 - [A9UFC0_HUMAN]	0	0	1.34439e+06	0	0								9.98813	10.33	3	3
Q9H3K6	BolA-like protein 2 OS=Homo sapiens GN=BOLA2 PE=1 SV=1 - [BOLA2_HUMAN]	0	2.08223e+06	2.13815e+06	3.26933e+06	0				10.8885	18.6	2	1	9.984	18.6	1	1	19.4564	40.7	4	2
Q5QP74	Putative uncharacterized protein C10orf115 OS=Homo sapiens GN=C10orf115 PE=2 SV=2 - [CJ115_HUMAN]	0	3.0983e+07	3.52375e+07	0	9.73709	0			4.65756	9.57	1	1	9.91916	9.57	1	1	9.88668	9.57	2	1
P46087	Putative ribosomal RNA methyltransferase NOP2 OS=Homo sapiens GN=NOP2 PE=1 SV=2 - [NOP2_HUMAN]	903667	0	207524	709683	4.25699	1.97	1	1					9.91911	3.45	3	2	31.5706	7.14	8	4
Q59GN1	Proteasome subunit beta type (Fragment) OS=Homo sapiens PE=2 SV=1 - [Q59GN1_HUMAN]	0	1.71383e+06	3.32679e+06	2.59385e+06	0				7.18173	7.14	2	1	9.78311	12.24	3	2	5.38679	12.24	2	2
J3QRG6	Cyclin-dependent kinase inhibitor 2A, isoforms 1/2/3 OS=Homo sapiens GN=CDKN2A PE=4 SV=1 - [J3QRG6_HUMAN]	0	0	1.27928e+06	1.27794e+06	0				5.17021	12.32	1	1	9.765	21.01	3	2	6.30668	21.01	2	2
P31151	Protein S100-A7 OS=Homo sapiens GN=S100A7 PE=1 SV=4 - [S10A7_HUMAN]	0	3.7308e+06	4.4711e+06	3.1074e+06	0				9.58619	22.77	3	2	9.74541	22.77	3	2	7.41005	22.77	3	2
O00232	26S proteasome non-ATPase regulatory subunit 12 OS=Homo sapiens GN=PSMD12 PE=1 SV=3 - [PSD12_HUMAN]	0	496134	368753	609726	0				2.06065	1.97	1	1	9.74072	5.26	2	2	11.1828	5.92	3	2
P81605	Dermcidin OS=Homo sapiens GN=DCD PE=1 SV=2 - [DCD_HUMAN]	3.88504e+06	3.64274e+06	1.86611e+06	1.95031e+06	2.33288	10	1	1	5.9016	10	1	1	9.7265	20	3	2	6.48767	10	1	1
O75340	Programmed cell death protein 6 OS=Homo sapiens GN=PDCD6 PE=1 SV=1 - [PDCD6_HUMAN]	5.51078e+06	2.89265e+06	2.41731e+06	3499149	2.8184	6.81	1	1	6.2383	6.81	1	1	9.71757	20.94	2	2	4.73018	6.81	1	1
Q8N706	Tropomodulin 4 (Muscle), isoform CRA_b OS=Homo sapiens GN=TMOD4 PE=2 SV=1 - [Q8N706_HUMAN]	2.58799e+09	3.54968e+07	2.22795e+07	1.82937e+07	110.086	13.28	23	1	20.0861	13.28	5	1	9.71319	13.28	2	1	9.70253	13.28	3	1
Q6N069	N-alpha-acetyltransferase 16, NatA auxiliary subunit OS=Homo sapiens GN=NAA16 PE=1 SV=2 - [NAA16_HUMAN]	0	1.65937e+08	0	4.05332e+08	9.271	0			9.39464	1.74	1	1	9.69559	1.74	1	1	19.6277	1.74	3	1
O14880	Microsomal glutathione S-transferase 3 OS=Homo sapiens GN=MGST3 PE=1 SV=1 - [MGST3_HUMAN]	0	907135	1.84582e+06	1.46191e+06	0				8.76015	9.21	2	1	9.65827	9.21	3	1	3.08993	9.21	1	1
H7C2W9	60S ribosomal protein L31 (Fragment) OS=Homo sapiens GN=RPL31 PE=4 SV=1 - [H7C2W9_HUMAN]	1.29852e+07	755597	1.17858e+06	1.3101e+06	7.10046	12.96	2	1	2.1387	8.33	1	1	9.62155	21.3	3	2	9.14761	21.3	3	2
B7Z2S7	cDNA FLJ58499, highly similar to Radixin OS=Homo sapiens PE=2 SV=1 - [B7Z2S7_HUMAN]	1.60847e+07	5719404	5.34271e+06	8.24504e+06	2.21686	2.01	1	1	9.65078	4.25	3	2	9.60033	4.25	3	2	15.947	9.4	6	5
P17812	CTP synthase 1 OS=Homo sapiens GN=CTPS1 PE=1 SV=2 - [PYRG1_HUMAN]	0	925626	762935	1.52233e+06	0				8.48691	5.08	2	2	9.52992	6.77	3	3	19.5459	8.8	5	4
B4E0X6	Proteasome subunit alpha type OS=Homo sapiens PE=2 SV=1 - [B4E0X6_HUMAN]	0	0	1.47884e+06	1658282	0								9.51556	11.54	2	1	7.0766	11.54	1	1
H7BZL6	Fibrous sheath-interacting protein 2 (Fragment) OS=Homo sapiens GN=FSIP2 PE=4 SV=1 - [H7BZL6_HUMAN]	0	8.22341e+06	6.45467e+07	1.12427e+07	2.26643	0			2.52267	1.03	1	1	9.48839	1.03	1	1	4.49505	1.03	1	1
Q9Y349	KIAA0232 protein OS=Homo sapiens GN=KIAA0232 PE=2 SV=1 - [Q9Y349_HUMAN]	0	2.1957e+07	2.98243e+07	0	1.8115	0			9.60425	6.52	2	1	9.48527	6.52	1	1
E7ETK0	40S ribosomal protein S24 OS=Homo sapiens GN=RPS24 PE=3 SV=1 - [E7ETK0_HUMAN]	0	0	574552	964186	0								9.4247	20.61	3	2	4.98635	11.45	1	1
Q9HCY8	Protein S100-A14 OS=Homo sapiens GN=S100A14 PE=1 SV=1 - [S10AE_HUMAN]	0	0	1.17626e+06	0	0	0							9.39165	31.73	3	3
Q6UWP8	Suprabasin OS=Homo sapiens GN=SBSN PE=2 SV=2 - [SBSN_HUMAN]	0	0	152742	0	0								9.32228	17.63	3	3
O60361	Putative nucleoside diphosphate kinase OS=Homo sapiens GN=NME2P1 PE=5 SV=1 - [NDK8_HUMAN]	0	2.49654e+06	3.07023e+06	958848	2.38608	0			9.04649	7.3	3	1	9.28764	19.71	2	2	4.59511	12.41	1	1
B4DVX2	cDNA FLJ55373, highly similar to Isoleucyl-tRNA synthetase, cytoplasmic (EC 6.1.1.5) OS=Homo sapiens PE=2 SV=1 - [B4DVX2_HUMAN]	1.01025e+06	0	3.13259e+06	800903	5.99348	1.68	1	1					9.28295	4.27	3	3	19.5035	6.22	4	4
H0YDD8	60S acidic ribosomal protein P2 (Fragment) OS=Homo sapiens GN=RPLP2 PE=4 SV=1 - [H0YDD8_HUMAN]	0	0	3.13256e+06	3.37812e+06	0								9.25345	48.91	2	2	8.32917	48.91	2	2
E9PKG1	Protein arginine N-methyltransferase 1 OS=Homo sapiens GN=PRMT1 PE=4 SV=1 - [E9PKG1_HUMAN]	0	449213	988784	1.44753e+06	0				2.77697	4.62	1	1	9.22358	8.92	4	2	19.8259	25.23	8	6
B2R9I9	cDNA, FLJ94417, highly similar to Homo sapiens WD repeat domain 57 (U5 snRNP specific) (WDR57), mRNA OS=Homo sapiens PE=2 SV=1 - [B2R9I9_HUMAN]	0	0	280924	1.10805e+06	0	0							9.15684	11.2	3	3	13.5832	10.92	3	2
Q709C8	Vacuolar protein sorting-associated protein 13C OS=Homo sapiens GN=VPS13C PE=1 SV=1 - [VP13C_HUMAN]	0	0	1.21268e+07	1.48767e+06	1.60057	0							9.11045	0.21	1	1	14.0333	0.32	1	1
B3KNC3	cDNA FLJ14222 fis, clone NT2RP3003992, highly similar to Nucleolar complex protein 2 homolog OS=Homo sapiens PE=2 SV=1 - [B3KNC3_HUMAN]	0	0	1.25938e+06	915035	0								9.06971	3.47	3	3	10.0326	2.8	2	2
A8MUD9	60S ribosomal protein L7 OS=Homo sapiens GN=RPL7 PE=3 SV=1 - [A8MUD9_HUMAN]	5.28565e+06	2.03156e+06	3.53909e+06	3.67925e+06	3.25329	5.29	1	1	2.63466	4.81	1	1	9.03999	10.1	2	2	10.8323	4.81	2	1
Q1JQ76	Ribosomal protein (Fragment) OS=Homo sapiens GN=RPL10A PE=2 SV=1 - [Q1JQ76_HUMAN]	0	2.65478e+06	1.78927e+06	1.96953e+06	0				10.324	6.31	2	1	8.91965	10.19	3	2	10.8389	10.19	4	2
B2R4M6	cDNA, FLJ92148, highly similar to Homo sapiens S100 calcium binding protein A9 (calgranulin B) (S100A9), mRNA OS=Homo sapiens PE=4 SV=1 - [B2R4M6_HUMAN]	0	1.86382e+06	2.82703e+06	2.54312e+06	2.43437	0			11.8442	24.56	4	2	8.9168	24.56	2	2	20.8659	24.56	7	2
F8VUA7	Oxysterol-binding protein (Fragment) OS=Homo sapiens GN=OSBPL8 PE=3 SV=1 - [F8VUA7_HUMAN]	0	996587	1.49782e+06	1.34854e+06	0				2.13752	1.58	1	1	8.89503	3.74	2	2	10.1586	4.32	4	2
Q9NS98	Semaphorin-3G OS=Homo sapiens GN=SEMA3G PE=1 SV=1 - [SEM3G_HUMAN]	0	0	1.84284e+08	0	0	0			4.78378	3.07	2	1	8.8871	3.07	1	1
Q5T4Q0	Vacuolar protein sorting 45 homolog (S. cerevisiae) (Fragment) OS=Homo sapiens GN=VPS45 PE=2 SV=1 - [Q5T4Q0_HUMAN]	0	0	3.51074e+07	6.60527e+06	4.16154	0							8.88656	7.59	1	1	6.28824	7.59	1	1
P45880	Voltage-dependent anion-selective channel protein 2 OS=Homo sapiens GN=VDAC2 PE=1 SV=2 - [VDAC2_HUMAN]	0	161207	576153	913596	0				6.33583	6.46	1	1	8.86076	15.99	3	3	8.35927	13.27	2	2
Q86YH3	EARS2 protein OS=Homo sapiens GN=EARS2 PE=2 SV=1 - [Q86YH3_HUMAN]	0	0	1.21211e+07	2.90161e+07	1.83867	0							8.84494	3	1	1	7.58741	3	2	1
P84090	Enhancer of rudimentary homolog OS=Homo sapiens GN=ERH PE=1 SV=1 - [ERH_HUMAN]	0	648799	1.45808e+06	1.17775e+06	0				10.9115	14.42	2	1	8.82056	14.42	3	2	12.4167	30.77	5	3
Q6FIG4	RAB1B protein OS=Homo sapiens GN=RAB1B PE=2 SV=1 - [Q6FIG4_HUMAN]	0	0	2.71976e+06	2.45939e+06	2.10804	0							8.80832	13.43	3	2	8.50871	13.43	3	2
Q0QEY7	Succinate dehydrogenase complex subunit B (Fragment) OS=Homo sapiens GN=SDHB PE=2 SV=1 - [Q0QEY7_HUMAN]	3757981	2.09459e+06	701049	1.86312e+06	2.70298	5.49	1	1	9.65155	13.73	3	3	8.79379	4.71	2	1	4.75965	5.49	1	1
B3KXG6	cDNA FLJ45378 fis, clone BRHIP3020046, highly similar to Ubiquitin-protein ligase E3 componentN-recognin-2 (EC 6.-.-.-) OS=Homo sapiens PE=2 SV=1 - [B3KXG6_HUMAN]	0	1.316e+07	2.22284e+07	2.21961e+07	0				4.61832	2.33	2	1	8.78839	2.33	3	1	6.88306	2.33	3	1
Q13242	Serine/arginine-rich splicing factor 9 OS=Homo sapiens GN=SRSF9 PE=1 SV=1 - [SRSF9_HUMAN]	5.97136e+06	0	235725	784300	8.72805	10.41	3	2					8.75981	8.6	2	2	10.5976	9.95	3	2
O94929	Actin-binding LIM protein 3 OS=Homo sapiens GN=ABLIM3 PE=1 SV=3 - [ABLM3_HUMAN]	0	406505	882901	948143	0				7.22123	3.37	2	2	8.72856	1.9	3	1	8.03474	5.12	3	3
A8K964	cDNA FLJ75071, highly similar to Homo sapiens pinin, desmosome associated protein (PNN), mRNA OS=Homo sapiens PE=2 SV=1 - [A8K964_HUMAN]	0	57646.6	88810.4	211254	1.95918	0			4.40656	1.53	1	1	8.71903	3.35	2	2	7.55347	3.35	3	2
P00491	Purine nucleoside phosphorylase OS=Homo sapiens GN=PNP PE=1 SV=2 - [PNPH_HUMAN]	0	0	621153	0	0	0							8.71892	10.38	3	3
O95036	Similar to 60S ribosomal protein L7; similar to P18124 (PID:d133021) OS=Homo sapiens GN=WUGSC:H_RG054D04.1 PE=2 SV=1 - [O95036_HUMAN]	5.28565e+06	2.03156e+06	3.53909e+06	3.67925e+06	3.25329	4.45	1	1	2.63466	4.05	1	1	8.68498	8.5	2	2	10.4968	4.05	2	1
P51636	Caveolin-2 OS=Homo sapiens GN=CAV2 PE=1 SV=2 - [CAV2_HUMAN]	0	4.94357e+06	4.56928e+06	3.83209e+06	2.44661	0			8.08561	11.11	1	1	8.67309	20.99	3	2	13.4197	20.99	3	2
Q9UMS4	Pre-mRNA-processing factor 19 OS=Homo sapiens GN=PRPF19 PE=1 SV=1 - [PRP19_HUMAN]	0	3.28927e+06	1.17626e+06	3.83767e+06	0				29.4694	14.88	7	4	8.6532	2.78	2	1	23.4706	10.32	6	3
P62750	60S ribosomal protein L23a OS=Homo sapiens GN=RPL23A PE=1 SV=1 - [RL23A_HUMAN]	8.65134e+06	0	832527	2.6826e+06	9.78344	16.03	3	2	2.34754	8.33	1	1	8.63379	13.46	3	2	9.67733	8.33	1	1
P11216	Glycogen phosphorylase, brain form OS=Homo sapiens GN=PYGB PE=1 SV=5 - [PYGB_HUMAN]	0	1.53724e+06	583568	948963	0				17.9652	5.34	5	3	8.61445	1.42	1	1	16.8274	4.63	4	3
Q0EFA5	S protein OS=Homo sapiens GN=S PE=2 SV=1 - [Q0EFA5_HUMAN]	0	0	8383067	0	0								8.61029	3.52	2	1
J3QSY4	H/ACA ribonucleoprotein complex subunit 2 OS=Homo sapiens GN=NHP2 PE=4 SV=1 - [J3QSY4_HUMAN]	0	0	2.40978e+06	3.08669e+06	0								8.59065	21.11	2	1	19.626	21.11	5	1
O75758	Pyruvate kinase OS=Homo sapiens PE=2 SV=1 - [O75758_HUMAN]	6.63359e+06	9.23284e+06	3.19987e+07	8.99962e+06	2.14296	1.84	1	1	3.95507	1.84	1	1	8.52399	6.18	2	2	6.11812	1.84	2	1
Q16610	Extracellular matrix protein 1 OS=Homo sapiens GN=ECM1 PE=1 SV=2 - [ECM1_HUMAN]	0	0	1.00727e+06	0	0								8.50679	5	3	2
B7ZW15	Putative uncharacterized protein OS=Homo sapiens PE=2 SV=1 - [B7ZW15_HUMAN]	0	0	745996	1.41174e+06	0								8.48324	20	3	2	2.60339	11.2	1	1
P25788	Proteasome subunit alpha type-3 OS=Homo sapiens GN=PSMA3 PE=1 SV=2 - [PSA3_HUMAN]	0	0	727240	2.73681e+06	0								8.47898	9.02	2	2	4.09814	8.63	2	2
Q7Z2K8	G protein-regulated inducer of neurite outgrowth 1 OS=Homo sapiens GN=GPRIN1 PE=1 SV=2 - [GRIN1_HUMAN]	13194427	3.88748e+06	4.35e+06	10221689	9.67748	1.49	3	1	7.16285	1.49	2	1	8.4514	1.49	2	1	11.0825	1.49	2	1
Q9UBV8	Peflin OS=Homo sapiens GN=PEF1 PE=1 SV=1 - [PEF1_HUMAN]	0	327726	1.18751e+06	1.52893e+06	2.20022	3.17	1	1	6.37078	3.87	2	2	8.44451	10.21	3	3	18.7736	5.99	4	2
F1T0B3	ATP-dependent RNA helicase DDX1 OS=Homo sapiens GN=DDX1 PE=2 SV=1 - [F1T0B3_HUMAN]	0	1.03817e+06	749368	1.35039e+06	1.64891	0			11.1528	4.55	2	2	8.44449	8.04	3	3	14.2542	4.4	4	2
Q567R9	CIP29 protein OS=Homo sapiens GN=CIP29 PE=2 SV=1 - [Q567R9_HUMAN]	4.5495e+06	469735	678984	1.79277e+06	2.13951	6.67	1	1	11.0763	12.67	2	1	8.43243	19.33	2	2	9.06536	19.33	2	2
B4DRV1	cDNA FLJ51536, highly similar to Protein-glutamine gamma-glutamyltransferase K (EC 2.3.2.13) OS=Homo sapiens PE=2 SV=1 - [B4DRV1_HUMAN]	0	0	374297	0	2.46819	0							8.36348	4.53	3	3
O95782	AP-2 complex subunit alpha-1 OS=Homo sapiens GN=AP2A1 PE=1 SV=3 - [AP2A1_HUMAN]	0	0	690116	754666	0	0							8.35943	1.84	2	1	17.0261	5.22	4	4
P01024	Complement C3 OS=Homo sapiens GN=C3 PE=1 SV=2 - [CO3_HUMAN]	0	6.44877e+07	6.38651e+07	9.46984e+07	2.0196	0			9.88631	1.26	1	1	8.28775	1.26	4	1	6.70357	1.26	3	1
Q9BU23	Lipase maturation factor 2 OS=Homo sapiens GN=LMF2 PE=1 SV=2 - [LMF2_HUMAN]	0	1.62175e+06	1.18718e+06	1.95821e+06	0				7.29326	2.26	2	1	8.2604	4.53	2	2	2.50039	2.26	1	1
P98172	Ephrin-B1 OS=Homo sapiens GN=EFNB1 PE=1 SV=1 - [EFNB1_HUMAN]	0	4.5074e+06	4.05617e+06	264737	4.04771	0			26.7703	21.68	6	5	8.23875	9.54	3	2	7.80306	10.98	2	2
B5MDI8	Bestrophin-3 OS=Homo sapiens GN=BEST3 PE=4 SV=1 - [B5MDI8_HUMAN]	0	2.11182e+08	3.31845e+07	2.39771e+08	3.91097	0			12.5468	3.3	1	1	8.17434	3.3	2	1	12.4543	3.3	3	1
E9PJZ4	Mediator of RNA polymerase II transcription subunit 17 (Fragment) OS=Homo sapiens GN=MED17 PE=4 SV=1 - [E9PJZ4_HUMAN]	0	5.13142e+06	2.37198e+06	9.13727e+06	3.90943	0			4.20182	10.49	2	1	8.08798	10.49	2	1	4.35565	10.49	1	1
H0YMW2	A-kinase anchor protein 13 (Fragment) OS=Homo sapiens GN=AKAP13 PE=4 SV=1 - [H0YMW2_HUMAN]	0	0	1.97664e+06	3.39401e+06	1.67029	0							8.05105	1.2	1	1	14.437	1.2	3	1
P62304	Small nuclear ribonucleoprotein E OS=Homo sapiens GN=SNRPE PE=1 SV=1 - [RUXE_HUMAN]	1.24982e+07	3.79016e+06	5.16113e+06	7.11009e+06	2.55958	11.96	1	1	6.93091	11.96	1	1	7.98337	25	3	2	12.1186	25	5	2
Q04446	1,4-alpha-glucan-branching enzyme OS=Homo sapiens GN=GBE1 PE=1 SV=3 - [GLGB_HUMAN]	0	1.99889e+06	1.1428e+06	2.18182e+06	2.02835	0			6.1761	3.7	2	2	7.95978	3.7	3	2	13.8624	10.26	5	5
B2R923	cDNA, FLJ94174 OS=Homo sapiens PE=2 SV=1 - [B2R923_HUMAN]	6.19864e+06	3.93992e+06	1.36307e+06	2.34729e+06	3.54943	5.22	1	1	28.6238	10.14	6	2	7.95882	5.22	2	1	15.5973	10.14	3	2
F8W8M3	Protein phosphatase 1 regulatory subunit 12B OS=Homo sapiens GN=PPP1R12B PE=4 SV=1 - [F8W8M3_HUMAN]	1.7629e+06	2.13801e+06	243957	615555	7.24818	1.02	2	1	4.19273	1.53	1	1	7.95363	1.02	1	1	5.8991	1.02	1	1
D6RAN4	60S ribosomal protein L9 (Fragment) OS=Homo sapiens GN=RPL9 PE=4 SV=1 - [D6RAN4_HUMAN]	9643686	1.10887e+06	2.43195e+06	2.6095e+06	3.65965	10.44	1	1	11.5152	15.93	3	2	7.94388	15.93	2	2	2.65258	5.49	1	1
B4DED6	cDNA FLJ56545, highly similar to ATP-dependent RNA helicase DDX50 (EC 3.6.1.-) OS=Homo sapiens PE=2 SV=1 - [B4DED6_HUMAN]	0	0	1.1093e+06	3.02157e+06	1.75952	0							7.91536	7.62	3	3	8.72629	4.2	3	2
Q5HYL6	Putative uncharacterized protein DKFZp686E1899 OS=Homo sapiens GN=DKFZp686E1899 PE=2 SV=1 - [Q5HYL6_HUMAN]	2.46715e+06	0	2.27195e+06	3.26769e+06	5.12861	3.41	1	1					7.90917	3.13	1	1	24.3675	17.33	7	5
F8WAS3	NADH dehydrogenase [ubiquinone] 1 alpha subcomplex subunit 5 OS=Homo sapiens GN=NDUFA5 PE=4 SV=1 - [F8WAS3_HUMAN]	0	418375	2.0353e+06	2.02966e+06	0				4.20335	12.86	1	1	7.90612	27.14	3	2	5.3294	27.14	2	2
P22531	Small proline-rich protein 2E OS=Homo sapiens GN=SPRR2E PE=2 SV=2 - [SPR2E_HUMAN]	0	0	349310	0	0								7.89458	18.06	2	1
Q9Y3F4	Serine-threonine kinase receptor-associated protein OS=Homo sapiens GN=STRAP PE=1 SV=1 - [STRAP_HUMAN]	0	0	490599	941686	1.78005	0							7.89444	12.86	3	3	4.57991	4.29	1	1
O14933	Ubiquitin/ISG15-conjugating enzyme E2 L6 OS=Homo sapiens GN=UBE2L6 PE=1 SV=4 - [UB2L6_HUMAN]	0	0	700483	284982	0								7.89097	9.8	2	1	5.32083	9.8	1	1
H0YAL7	Eukaryotic translation elongation factor 1 epsilon-1 (Fragment) OS=Homo sapiens GN=EEF1E1 PE=4 SV=1 - [H0YAL7_HUMAN]	1.18275e+07	0	852061	1.07152e+06	7.01674	18.38	2	1					7.82298	18.38	2	1	6.96343	25.74	2	2
Q6Q622	Ankyrin repeat and SOCS box-containing protein 16 isoform OS=Homo sapiens GN=ASB16 PE=2 SV=1 - [Q6Q622_HUMAN]	0	4.74944e+06	4.18242e+06	1.42661e+07	8.16501	4.4	1	1	5.68577	4.4	1	1	7.79639	4.4	1	1	7.71715	4.4	2	1
A8K670	cDNA FLJ75703, highly similar to Homo sapiens nitric oxide synthase interacting protein (NOSIP), mRNA OS=Homo sapiens PE=2 SV=1 - [A8K670_HUMAN]	3.35316e+06	1.36346e+06	1.20077e+06	1.31832e+06	2.3149	4.32	1	1	10.4656	9.3	3	2	7.75792	9.3	3	2	19.1338	15.61	4	3
B4E1R0	cDNA FLJ56201, highly similar to YY1-associated protein 1 OS=Homo sapiens PE=2 SV=1 - [B4E1R0_HUMAN]	0	0	5.80112e+06	0	0								7.75685	2.35	1	1
B1N7B6	Cryocrystalglobulin CC1 heavy chain variable region (Fragment) OS=Homo sapiens PE=2 SV=1 - [B1N7B6_HUMAN]	6.0416e+08	4.31011e+08	2.27039e+08	2.44031e+08	14.2611	15.83	5	1	12.608	15.83	4	1	7.72846	15.83	1	1	17.9024	15.83	6	1
Q9H757	CDNA: FLJ21295 fis, clone COL02001 OS=Homo sapiens PE=2 SV=1 - [Q9H757_HUMAN]	0	471090	260941	511634	0				2.17225	6.38	1	1	7.71424	5.53	2	1	7.74722	5.53	2	1
C9K0U8	Single-stranded DNA-binding protein (Fragment) OS=Homo sapiens GN=SSBP1 PE=3 SV=1 - [C9K0U8_HUMAN]	0	0	406562	0	0								7.70918	12.4	2	1
D2KC07	Truncated mitochondrial cytochrome P450 11B1 (Fragment) OS=Homo sapiens GN=CYP11B1 PE=4 SV=1 - [D2KC07_HUMAN]	0	0	0	50231063	5.4014	0							7.68909	37.25	1	1	7.46155	37.25	1	1
P53007	Tricarboxylate transport protein, mitochondrial OS=Homo sapiens GN=SLC25A1 PE=1 SV=2 - [TXTP_HUMAN]	0	1.68383e+06	1.98613e+06	2.2213e+06	0	0			14.9607	7.4	2	2	7.68526	11.25	3	3	10.0094	11.25	4	3
Q5VU21	PAI-1 mRNA-binding protein variant OS=Homo sapiens GN=SERBP1 PE=2 SV=1 - [Q5VU21_HUMAN]	0	854259	546062	404885	0				33.947	13.95	7	4	7.67291	4.13	2	1	26.4079	11.11	6	3
P35237	Serpin B6 OS=Homo sapiens GN=SERPINB6 PE=1 SV=3 - [SPB6_HUMAN]	0	1.65346e+06	1.93789e+06	1.83195e+06	0				15.3257	11.44	5	3	7.67	9.31	3	2	16.1113	11.44	6	3
P63092	Guanine nucleotide-binding protein G(s) subunit alpha isoforms short OS=Homo sapiens GN=GNAS PE=1 SV=1 - [GNAS2_HUMAN]	2.07395e+07	6.99062e+06	9.67257e+06	9.80363e+06	10.7682	2.79	4	1	7.70309	6.85	3	2	7.65132	5.08	3	2	20.4864	12.44	8	4
B4DTP2	cDNA FLJ59981, highly similar to Hematopoietic lineage cell-specific protein OS=Homo sapiens PE=2 SV=1 - [B4DTP2_HUMAN]	907847	0	161328	466100	7.76587	15.83	2	2					7.65034	15.83	2	2	3.32692	9.35	1	1
G3V361	Calmodulin (Fragment) OS=Homo sapiens GN=CALM1 PE=4 SV=1 - [G3V361_HUMAN]	0	0	599597	2.78553e+06	0								7.62556	16.33	2	1	3.31428	16.33	1	1
Q14690	Protein RRP5 homolog OS=Homo sapiens GN=PDCD11 PE=1 SV=3 - [RRP5_HUMAN]	0	0	864632	646116	0								7.61959	0.59	1	1	15.1749	2.19	4	3
P46060	Ran GTPase-activating protein 1 OS=Homo sapiens GN=RANGAP1 PE=1 SV=1 - [RAGP1_HUMAN]	0	0	1.02391e+06	2.26624e+06	1.8969	0							7.6172	4.6	2	2	25.979	14.31	8	6
B4DMJ6	cDNA FLJ50996, highly similar to 60S ribosomal protein L4 OS=Homo sapiens PE=2 SV=1 - [B4DMJ6_HUMAN]	1.01846e+06	547485	1.07966e+06	724363	3.03756	2.66	1	1	7.03504	7.97	2	2	7.58274	6.28	3	2	6.73174	2.66	1	1
E5RI60	A disintegrin and metalloproteinase with thrombospondin motifs 1 (Fragment) OS=Homo sapiens GN=ADAMTS1 PE=4 SV=1 - [E5RI60_HUMAN]	0	0	0	2.53085e+07	1.86876	0							7.55563	9.94	1	1	7.59917	9.94	1	1
J3QRN6	Unconventional myosin-Id OS=Homo sapiens GN=MYO1D PE=4 SV=1 - [J3QRN6_HUMAN]	0	0	1.49185e+06	2.10976e+06	0	0							7.54639	1.25	1	1	32.7209	11.03	10	7
B3KTD1	Glypican 1, isoform CRA_a OS=Homo sapiens GN=GPC1 PE=2 SV=1 - [B3KTD1_HUMAN]	0	952874	1.02717e+06	1.45927e+06	0				6.83193	8.36	2	2	7.54365	9.41	3	2	12.9672	8.36	4	2
B3KN82	cDNA FLJ13913 fis, clone Y79AA1000231, highly similar to Nucleolar protein NOP5 OS=Homo sapiens PE=2 SV=1 - [B3KN82_HUMAN]	0	266993	348340	1.45984e+06	0				6.42068	5.36	2	2	7.49316	5.36	2	2	23.7735	14.59	9	5
C9J0E4	Cystatin-A OS=Homo sapiens GN=CSTA PE=4 SV=1 - [C9J0E4_HUMAN]	0	1.30681e+06	1.93474e+06	774540	0				2.06629	19.05	1	1	7.48559	19.05	2	1	2.41912	19.05	1	1
B3KS36	cDNA FLJ35376 fis, clone SKMUS2004044, highly similar to Homo sapiens ribosomal protein L3 (RPL3), transcript variant 2, mRNA OS=Homo sapiens PE=2 SV=1 - [B3KS36_HUMAN]	0	0	378480	1.92577e+06	1.83705	0							7.45673	3.39	2	1	6.3054	4.52	1	1
Q53T70	Putative uncharacterized protein RAB10 (Fragment) OS=Homo sapiens GN=RAB10 PE=2 SV=1 - [Q53T70_HUMAN]	0	0	2.71535e+06	2.59955e+06	0								7.44116	14.01	3	2	5.35954	14.01	2	2
H0YEN5	40S ribosomal protein S2 (Fragment) OS=Homo sapiens GN=RPS2 PE=3 SV=1 - [H0YEN5_HUMAN]	0	0	1.15269e+06	646275	0								7.39961	12.31	2	2	9.26486	12.31	3	2
P61158	Actin-related protein 3 OS=Homo sapiens GN=ACTR3 PE=1 SV=3 - [ARP3_HUMAN]	1.96481e+07	3.43494e+06	1.17654e+06	3.82767e+06	22.1061	17.22	5	3	24.9548	20.81	7	4	7.37335	5.26	2	1	76.2451	39.95	22	10
B4DX55	cDNA FLJ58171, moderately similar to Melanoma-associated antigen D2 OS=Homo sapiens PE=2 SV=1 - [B4DX55_HUMAN]	0	552572	1.15764e+06	725211	0				7.31636	4.62	3	2	7.3702	9.23	3	3	22.2522	12.31	7	4
B7ZKY6	Membrane metallo-endopeptidase OS=Homo sapiens GN=MME PE=2 SV=1 - [B7ZKY6_HUMAN]	0	0	407264	596900	1.80322	0							7.33185	4.67	2	2	17.7743	4.67	4	2
A4UCT9	N-myc-interactor (Fragment) OS=Homo sapiens PE=2 SV=1 - [A4UCT9_HUMAN]	0	0	1.90498e+06	0	1.85108	0							7.32465	10	3	1
B4DM74	60S ribosomal protein L18a OS=Homo sapiens GN=RPL18A PE=2 SV=1 - [B4DM74_HUMAN]	0	0	1.01444e+06	652106	0	0							7.30778	17.53	2	2	4.75326	8.44	1	1
H7C547	Sodium/potassium-transporting ATPase subunit beta-3 (Fragment) OS=Homo sapiens GN=ATP1B3 PE=3 SV=1 - [H7C547_HUMAN]	0	0	1.34345e+06	1.11444e+06	0								7.28015	32.56	2	1	6.10173	32.56	2	1
G8JLA8	Transforming growth factor-beta-induced protein ig-h3 OS=Homo sapiens GN=TGFBI PE=4 SV=1 - [G8JLA8_HUMAN]	0	996471	842451	1.66004e+06	0	0			5.62069	1.9	1	1	7.26463	3.66	3	2	12.3342	5.71	3	3
K7EJT5	60S ribosomal protein L22 (Fragment) OS=Homo sapiens GN=RPL22 PE=4 SV=1 - [K7EJT5_HUMAN]	8.93779e+06	4.42376e+06	7.51854e+06	6.64243e+06	10.2633	51.06	3	2	5.11809	51.06	2	2	7.21078	51.06	2	2	7.98695	51.06	3	2
B3KRM8	Translin, isoform CRA_b OS=Homo sapiens GN=TSN PE=2 SV=1 - [B3KRM8_HUMAN]	0	0	0	0	0								7.16366	6.63	1	1
Q15046	Lysine--tRNA ligase OS=Homo sapiens GN=KARS PE=1 SV=3 - [SYK_HUMAN]	9.27033e+06	0	610394	1.34055e+06	8.81919	1.84	1	1					7.1608	4.52	2	2	2.40268	2.68	1	1
A8KA83	cDNA FLJ78586, highly similar to Homo sapiens VAMP (vesicle-associated membrane protein)-associated protein A, 33kDa (VAPA), mRNA OS=Homo sapiens PE=2 SV=1 - [A8KA83_HUMAN]	0	775900	808633	853676	2.15035	0			2.46486	6.61	1	1	7.16019	6.61	3	1	5.53252	6.61	2	1
E9PF23	SUN domain-containing protein 1 OS=Homo sapiens GN=SUN1 PE=4 SV=1 - [E9PF23_HUMAN]	240495	0	308896	835672	3.82434	2.04	1	1					7.15486	6.11	3	3	18.8823	12.23	6	6
Q96HC4	PDZ and LIM domain protein 5 OS=Homo sapiens GN=PDLIM5 PE=1 SV=5 - [PDLI5_HUMAN]	1.07359e+06	609142	627378	1.87688e+06	7.41638	2.35	1	1	6.48419	3.86	2	2	7.14088	5.7	3	3	21.2253	11.58	7	5
A4QPE4	SPTBN2 protein OS=Homo sapiens GN=SPTBN2 PE=2 SV=1 - [A4QPE4_HUMAN]	0	7.40415e+06	291429	549561	0				3.99618	1.71	1	1	7.11462	2.36	2	2	12.2445	1.39	2	1
Q93034	Cullin-5 OS=Homo sapiens GN=CUL5 PE=1 SV=4 - [CUL5_HUMAN]	0	0	268325	0	1.87176	0							7.09386	1.92	2	1
C9JIE4	Synemin OS=Homo sapiens GN=SYNM PE=3 SV=1 - [C9JIE4_HUMAN]	0	0	1.02174e+06	0	0								7.09173	0.72	1	1
D6RHH7	Corticotropin-releasing factor-binding protein OS=Homo sapiens GN=CRHBP PE=4 SV=1 - [D6RHH7_HUMAN]	4.16672e+07	1.40049e+07	3.46322e+06	2.30374e+07	4.22906	3.78	1	1	12.5489	3.78	4	1	7.08713	3.78	3	1	14.9485	3.78	5	1
C9JL85	Myotrophin OS=Homo sapiens GN=MTPN PE=4 SV=1 - [C9JL85_HUMAN]	0	1649254	2.23663e+06	2.42786e+06	0				20.9279	57.69	6	2	7.05683	57.69	2	2	6.59245	57.69	2	2
Q9UMY1	Nucleolar protein 7 OS=Homo sapiens GN=NOL7 PE=1 SV=2 - [NOL7_HUMAN]	0	0	751317	740122	3.76984	0							7.05595	7.39	2	1	2.60748	7.39	1	1
P00390	Glutathione reductase, mitochondrial OS=Homo sapiens GN=GSR PE=1 SV=2 - [GSHR_HUMAN]	1.14124e+07	9.74908e+06	2.85006e+06	7.09132e+06	7.36258	7.85	2	2	80.4431	33.52	22	9	7.04235	7.85	2	2	53.39	27.97	15	9
Q9UGI0	Ubiquitin thioesterase ZRANB1 OS=Homo sapiens GN=ZRANB1 PE=1 SV=2 - [ZRAN1_HUMAN]	0	0	1.90498e+06	279647	0								7.0355	1.69	3	1	2.2432	1.69	1	1
B4DJR3	cDNA FLJ57382, highly similar to Ribonuclease P protein subunit p30 (EC 3.1.26.5) OS=Homo sapiens PE=2 SV=1 - [B4DJR3_HUMAN]	0	0	230622	1.11175e+06	0								6.97322	14.55	2	2	2.33932	10	1	1
Q5BKZ1	DBIRD complex subunit ZNF326 OS=Homo sapiens GN=ZNF326 PE=1 SV=2 - [ZN326_HUMAN]	0	0	1.50366e+06	4.81724e+06	1.67302	0							6.96304	2.75	1	1	9.64717	2.75	1	1
D9ZGF5	Fibroblast growth factor 2 (Basic) OS=Homo sapiens GN=FGF2 PE=4 SV=1 - [D9ZGF5_HUMAN]	0	0	722454	677560	0	0			4.16157	5.16	1	1	6.90804	11.61	2	2	6.53471	11.61	2	2
P29966	Myristoylated alanine-rich C-kinase substrate OS=Homo sapiens GN=MARCKS PE=1 SV=4 - [MARCS_HUMAN]	0	248657	102612	321892	0				10.3916	5.72	3	1	6.87794	10.84	2	2	11.362	5.72	4	1
Q7Z462	Ski oncoprotein (Fragment) OS=Homo sapiens GN=SKI PE=2 SV=1 - [Q7Z462_HUMAN]	1.19976e+07	3.75204e+06	1.07654e+07	7.12216e+06	2.18863	10.56	1	1	4.01234	10.56	1	1	6.85511	10.56	2	1	6.86995	10.56	3	1
B4DFD5	cDNA FLJ58528, highly similar to N-acetyltransferase 10 (EC 2.3.1.-) OS=Homo sapiens PE=2 SV=1 - [B4DFD5_HUMAN]	0	0	270830	546709	0								6.83195	2.94	2	2	11.0647	2.94	3	2
Q99626	Homeobox protein CDX-2 OS=Homo sapiens GN=CDX2 PE=1 SV=3 - [CDX2_HUMAN]	0	0	1.14612e+07	1.12445e+07	0								6.79666	6.07	1	1	2.66357	6.07	1	1
H7C6B9	cDNA FLJ56774, highly similar to RNA polymerase I-specific transcription initiation factor RRN3 OS=Homo sapiens PE=2 SV=1 - [H7C6B9_HUMAN]	3.0098e+08	4.68417e+07	9.87239e+07	1.89915e+08	6.44505	7.08	1	1	7.06451	7.08	2	1	6.79025	7.08	2	1	7.95343	7.08	2	1
A4FU28	Cutaneous T-cell lymphoma-associated antigen 9 OS=Homo sapiens GN=CTAGE9 PE=2 SV=2 - [CTGE9_HUMAN]	0	0	0	0	1.64083	0							6.76718	2.83	1	1
Q86WL6	Natural killer cell receptor (Fragment) OS=Homo sapiens GN=KIR2DL4 PE=2 SV=1 - [Q86WL6_HUMAN]	0	0	0	0	0	0							6.75187	9.15	1	1
B3KMP6	cDNA FLJ11861 fis, clone HEMBA1006885, highly similar to Proline synthetase co-transcribed bacterial homolog protein OS=Homo sapiens PE=2 SV=1 - [B3KMP6_HUMAN]	0	1.64794e+06	1.53081e+06	1.48895e+06	0				5.25463	5.53	1	1	6.72849	5.53	1	1	11.2177	9.36	4	2
E9PJ04	Splicing factor 3B subunit 2 (Fragment) OS=Homo sapiens GN=SF3B2 PE=4 SV=1 - [E9PJ04_HUMAN]	0	0	532513	441501	0				2.22024	4.52	1	1	6.72025	8.76	2	2	8.77846	5.65	2	2
B4DZI3	cDNA FLJ51708, highly similar to Phosphatidylinositol-4,5-bisphosphate 3-kinase catalytic subunit beta isoform (EC 2.7.1.153) OS=Homo sapiens PE=2 SV=1 - [B4DZI3_HUMAN]	0	4.68417e+07	9.87239e+07	1.89915e+08	6.3097	0			6.70943	2.13	3	1	6.71527	2.13	3	1	8.74152	2.13	3	1
P19388	DNA-directed RNA polymerases I, II, and III subunit RPABC1 OS=Homo sapiens GN=POLR2E PE=1 SV=4 - [RPAB1_HUMAN]	0	0	721706	0	0								6.60038	8.1	1	1
B4DL87	cDNA FLJ52243, highly similar to Heat-shock protein beta-1 OS=Homo sapiens PE=2 SV=1 - [B4DL87_HUMAN]	1.02435e+07	0	1.02351e+06	0	2.49817	9.41	1	1	4.63124	9.41	1	1	6.59158	15.88	2	2
E9PPU6	N-acetyl-D-glucosamine kinase OS=Homo sapiens GN=NAGK PE=4 SV=2 - [E9PPU6_HUMAN]	0	0	1.62178e+06	1.38624e+06	0								6.57012	21.28	2	1	3.30854	21.28	1	1
Q8IV28	NID2 protein OS=Homo sapiens GN=NID2 PE=2 SV=1 - [Q8IV28_HUMAN]	0	0	598111	1.11488e+06	0								6.55386	2.99	2	2	14.5917	2.99	4	2
B4DNP0	cDNA FLJ59362, highly similar to Signal transducer and activator of transcription 3 OS=Homo sapiens PE=2 SV=1 - [B4DNP0_HUMAN]	0	766431	774560	1.23165e+06	0				5.33586	3.87	1	1	6.52321	3.87	2	1	10.0629	3.87	3	1
B4DGN8	cDNA FLJ53377, highly similar to Procollagen-lysine, 2-oxoglutarate 5-dioxygenase 1 (EC 1.14.11.4) OS=Homo sapiens PE=2 SV=1 - [B4DGN8_HUMAN]	0	0	384328	1.56621e+06	0	0			3.29907	2.32	1	1	6.52214	3.48	2	2	24.6787	13.19	7	7
J3QSB4	60S ribosomal protein L13 (Fragment) OS=Homo sapiens GN=RPL13 PE=3 SV=1 - [J3QSB4_HUMAN]	0	327592	356630	469901	0				4.64364	8.73	1	1	6.48331	8.73	2	1	5.29111	16.67	2	2
D8L7E9	Myocyte enhancer factor 2c OS=Homo sapiens GN=MEF2C PE=2 SV=1 - [D8L7E9_HUMAN]	0	4.03265e+07	6.03646e+06	9.9321e+06	1.926	0			17.5224	4.33	2	1	6.46791	4.33	3	1	10.1364	4.33	3	1
Q59FP3	Zinc finger protein 519 variant (Fragment) OS=Homo sapiens PE=2 SV=1 - [Q59FP3_HUMAN]	0	0	3.59826e+06	0	0								6.45887	5.57	1	1
E9PM30	Flap endonuclease GEN homolog 1 (Fragment) OS=Homo sapiens GN=GEN1 PE=4 SV=1 - [E9PM30_HUMAN]	1.74408e+07	8.28506e+07	1.43524e+08	0	6.07624	17.2	2	1	10.1782	17.2	4	1	6.42391	17.2	4	1
A8K897	cDNA FLJ78686, highly similar to Homo sapiens nucleoporin 93kDa (NUP93), mRNA OS=Homo sapiens PE=2 SV=1 - [A8K897_HUMAN]	5.54762e+06	0	1.41895e+06	1.16471e+06	6.44112	3.91	1	1					6.41896	1.47	1	1	16.4844	6.11	5	4
Q7Z7K6	Centromere protein V OS=Homo sapiens GN=CENPV PE=1 SV=1 - [CENPV_HUMAN]	0	1.08316e+06	1.13404e+06	1.88418e+06	0				7.01994	4.73	2	1	6.39007	9.82	2	2	6.80776	4.73	2	1
H7BZ41	Lipoxygenase homology domain-containing protein 1 OS=Homo sapiens GN=LOXHD1 PE=4 SV=2 - [H7BZ41_HUMAN]	0	0	1.90498e+06	279647	0								6.38952	0.63	2	1	2.10241	0.63	1	1
B4DYD8	T-complex protein 1 subunit epsilon OS=Homo sapiens GN=CCT5 PE=2 SV=1 - [B4DYD8_HUMAN]	0	778573	348960	352358	0	0			2.87946	4.46	1	1	6.38116	3.57	1	1	6.76973	3.57	2	1
Q5TBH0	NIMA (Never in mitosis gene a)-related kinase 6 (Fragment) OS=Homo sapiens GN=NEK6 PE=2 SV=1 - [Q5TBH0_HUMAN]	0	2.99743e+06	1.40357e+06	1.61274e+06	1.7131	0			9.12202	7.96	3	1	6.3738	7.96	2	1	7.77676	7.96	2	1
Q9BVJ7	Dual specificity protein phosphatase 23 OS=Homo sapiens GN=DUSP23 PE=1 SV=1 - [DUS23_HUMAN]	0	634576	824926	825513	0				6.03828	5.33	1	1	6.36789	10.67	2	2	3.80161	5.33	1	1
Q9BQ61	Uncharacterized protein C19orf43 OS=Homo sapiens GN=C19orf43 PE=1 SV=1 - [CS043_HUMAN]	0	0	891790	991983	0	0							6.35843	6.82	2	1	4.41581	6.82	2	1
Q9Y5K6	CD2-associated protein OS=Homo sapiens GN=CD2AP PE=1 SV=1 - [CD2AP_HUMAN]	0	0	2.47849e+08	0	0	0			6.57493	2.97	1	1	6.33933	2.97	1	1
Q59FZ2	TCOF1 protein variant (Fragment) OS=Homo sapiens PE=2 SV=1 - [Q59FZ2_HUMAN]	0	0	0	0	0								6.31319	2.67	1	1
Q9NQ88	Fructose-2,6-bisphosphatase TIGAR OS=Homo sapiens GN=TIGAR PE=1 SV=1 - [TIGAR_HUMAN]	0	0	682715	0	2.32322	0							6.28477	6.3	1	1
P28070	Proteasome subunit beta type-4 OS=Homo sapiens GN=PSMB4 PE=1 SV=4 - [PSB4_HUMAN]	0	0	1.31422e+06	1.30941e+06	0								6.26894	11.36	2	2	2.25856	3.79	1	1
A8K097	cDNA FLJ78373, highly similar to Homo sapiens PCI domain containing 2, mRNA OS=Homo sapiens PE=2 SV=1 - [A8K097_HUMAN]	0	0	288269	0	0								6.24742	5.51	2	2
Q05DQ6	NDC80 protein (Fragment) OS=Homo sapiens GN=NDC80 PE=2 SV=1 - [Q05DQ6_HUMAN]	0	0	823495	0	0								6.24288	4.2	1	1
D3DSM4	Collagen, type XVIII, alpha 1, isoform CRA_d OS=Homo sapiens GN=COL18A1 PE=4 SV=1 - [D3DSM4_HUMAN]	0	0	981274	1.96667e+06	0								6.22796	3.52	2	2	9.42907	3.74	3	3
E9PM26	Membrane-spanning 4-domains subfamily A member 7 OS=Homo sapiens GN=MS4A7 PE=4 SV=1 - [E9PM26_HUMAN]	0	1.436e+07	8.32135e+06	2.59316e+07	2.04798	0			7.97674	17.35	1	1	6.20498	17.35	1	1	4.82917	17.35	2	1
J3KRE2	Rho GDP-dissociation inhibitor 1 OS=Homo sapiens GN=ARHGDIA PE=4 SV=1 - [J3KRE2_HUMAN]	0	0	2.52427e+06	3.15415e+06	0				6.75864	11.63	2	1	6.19238	11.63	2	1	7.18832	11.63	2	1
E9PIR7	Thioredoxin reductase 1, cytoplasmic OS=Homo sapiens GN=TXNRD1 PE=3 SV=1 - [E9PIR7_HUMAN]	5.00362e+06	2.77527e+06	246780	1.03765e+06	7.89854	6.85	2	2	24.6572	13.49	7	5	6.16805	2.28	1	1	16.4317	8.71	5	4
Q9BXG8	Spermatogenic leucine zipper protein 1 OS=Homo sapiens GN=SPZ1 PE=2 SV=2 - [SPZ1_HUMAN]	0	3.24221e+06	4.06e+06	6.37058e+06	2.05542	0			4.26702	2.09	2	1	6.14356	2.09	2	1	8.06389	2.09	3	1
H0YED8	von Willebrand factor A domain-containing protein 5B1 (Fragment) OS=Homo sapiens GN=VWA5B1 PE=4 SV=1 - [H0YED8_HUMAN]	0	11240194	1.28767e+07	2.95768e+07	4.19689	0			6.0442	3.83	1	1	6.12575	3.83	2	1	10.1104	3.83	3	1
H0YLW4	StAR-related lipid transfer protein 5 OS=Homo sapiens GN=STARD5 PE=4 SV=1 - [H0YLW4_HUMAN]	0	0	731268	0	0								6.12152	14.55	4	1
P27694	Replication protein A 70 kDa DNA-binding subunit OS=Homo sapiens GN=RPA1 PE=1 SV=2 - [RFA1_HUMAN]	7.51968e+06	0	0	337198	22.1595	10.88	5	5	6.73004	3.08	1	1	6.10774	3.08	1	1	3.97114	1.62	1	1
Q9UK61	Protein FAM208A OS=Homo sapiens GN=FAM208A PE=1 SV=3 - [F208A_HUMAN]	58802351	0	0	0	4.17062	1.14	1	1					6.10704	1.14	2	1
Q9UKA4	A-kinase anchor protein 11 OS=Homo sapiens GN=AKAP11 PE=1 SV=1 - [AKA11_HUMAN]	0	0	762334	0	0	0							6.09971	0.37	2	1
E9PF58	Actin-related protein 2/3 complex subunit 1A OS=Homo sapiens GN=ARPC1A PE=4 SV=1 - [E9PF58_HUMAN]	1.67812e+07	0	638680	823496	4.8232	8.24	1	1					6.09941	10.39	2	2	2.91579	4.3	1	1
E9PG49	Sodium channel protein type 1 subunit alpha OS=Homo sapiens GN=SCN1A PE=3 SV=1 - [E9PG49_HUMAN]	0	0	0	0	0								6.09883	1.06	1	1
Q6ZMP0	Thrombospondin type-1 domain-containing protein 4 OS=Homo sapiens GN=THSD4 PE=2 SV=2 - [THSD4_HUMAN]	0	0	503802	875299	0								6.06444	1.08	1	1	5.88338	3.44	2	2
P00338	L-lactate dehydrogenase A chain OS=Homo sapiens GN=LDHA PE=1 SV=2 - [LDHA_HUMAN]	0	401019	272074	354285	0				4.87118	3.01	2	1	6.06251	7.53	2	2	12.0718	7.53	3	2
P62330	ADP-ribosylation factor 6 OS=Homo sapiens GN=ARF6 PE=1 SV=2 - [ARF6_HUMAN]	0	1.84016e+06	1.40846e+06	1.9398e+06	0	0			4.22097	5.71	1	1	6.05688	17.71	2	2	6.02977	5.71	2	1
Q86TB3	Alpha-protein kinase 2 OS=Homo sapiens GN=ALPK2 PE=1 SV=3 - [ALPK2_HUMAN]	0	0	0	0	0	0							6.05354	1.75	1	1
H7BZT4	Uncharacterized protein OS=Homo sapiens PE=4 SV=1 - [H7BZT4_HUMAN]	801429	1.22823e+06	3.4869e+06	3.48636e+06	5.26578	12.63	2	1	4.87343	12.63	1	1	6.04314	12.63	2	1	15.6513	23.16	6	2
Q6EEV6	Small ubiquitin-related modifier 4 OS=Homo sapiens GN=SUMO4 PE=1 SV=2 - [SUMO4_HUMAN]	801429	1.22823e+06	3.4869e+06	6.21285e+06	5.26578	12.63	2	1	5.59373	34.74	2	2	6.04314	12.63	2	1	11.1266	12.63	4	1
I3XIE2	Nuclear envelope membrane protein isoform b OS=Homo sapiens GN=NRM PE=2 SV=1 - [I3XIE2_HUMAN]	0	0	944900	1.16739e+06	0								6.02617	4.93	1	1	4.32145	4.93	2	1
A8K1L8	cDNA FLJ77645, highly similar to Homo sapiens splicing factor, arginine/serine-rich 1 (splicing factor 2, alternate splicing factor) (SFRS1), mRNA OS=Homo sapiens PE=2 SV=1 - [A8K1L8_HUMAN]	0	296566	249461	588409	2.05626	0			2.09445	4.03	1	1	5.98063	6.85	2	2	8.41846	4.03	2	1
H0YE03	CWF19-like protein 2 (Fragment) OS=Homo sapiens GN=CWF19L2 PE=4 SV=1 - [H0YE03_HUMAN]	0	1836966	2.13414e+06	0	0				8.67949	3.25	4	1	5.97509	3.25	1	1
H0YLA2	Signal recognition particle 14 kDa protein OS=Homo sapiens GN=SRP14 PE=4 SV=1 - [H0YLA2_HUMAN]	0	565138	573454	664778	0				8.47293	11.3	2	1	5.94591	11.3	2	1	8.02113	11.3	3	1
P62857	40S ribosomal protein S28 OS=Homo sapiens GN=RPS28 PE=1 SV=1 - [RS28_HUMAN]	2.42012e+07	1.99125e+07	1.51588e+07	1.82909e+07	4.94726	17.39	2	1	6.38651	17.39	2	1	5.92525	17.39	2	1	8.6312	17.39	3	1
E9PKZ0	60S ribosomal protein L8 OS=Homo sapiens GN=RPL8 PE=4 SV=1 - [E9PKZ0_HUMAN]	0	785921	407425	775746	0	0			2.5863	5.37	1	1	5.91233	13.17	2	2	3.12443	5.37	1	1
H0Y9I0	Afadin (Fragment) OS=Homo sapiens GN=MLLT4 PE=4 SV=1 - [H0Y9I0_HUMAN]	0	0	2.37697e+06	0	0								5.90828	7.75	1	1
Q8WVW9	Similar to signal recognition particle 9kD (Fragment) OS=Homo sapiens PE=2 SV=1 - [Q8WVW9_HUMAN]	0	1.11556e+06	1.59015e+06	0	0				3.00984	24.44	1	1	5.90375	24.44	2	1
K7ES80	Zinc finger protein 529 (Fragment) OS=Homo sapiens GN=ZNF529 PE=4 SV=1 - [K7ES80_HUMAN]	0	0	296523	352814	0								5.90189	13.89	1	1	2.43228	13.89	1	1
B3KN48	cDNA FLJ13551 fis, clone PLACE1007140, weakly similar to Homo sapiens myosin, heavy polypeptide 10, non-muscle (MYH10), mRNA OS=Homo sapiens PE=2 SV=1 - [B3KN48_HUMAN]	0	0	622824	861174	1.60592	0							5.90108	2.03	1	1	5.82974	2.03	1	1
A6NL93	Non-histone chromosomal protein HMG-14 OS=Homo sapiens GN=HMGN1 PE=4 SV=1 - [A6NL93_HUMAN]	1.00797e+06	0	278889	606452	7.48347	23.33	1	1					5.89656	37.78	2	2	7.78543	37.78	2	2
E9PER7	General transcription factor IIE subunit 1 (Fragment) OS=Homo sapiens GN=GTF2E1 PE=4 SV=1 - [E9PER7_HUMAN]	0	6.60298e+07	48982560	6.16894e+07	1.92477	0			5.76286	8.2	1	1	5.86131	8.2	1	1	5.9461	8.2	1	1
Q9NQX4	Unconventional myosin-Vc OS=Homo sapiens GN=MYO5C PE=1 SV=2 - [MYO5C_HUMAN]	0	4.84417e+06	5.4208e+06	0	2.12267	0			2.45299	0.52	1	1	5.82245	0.52	1	1
Q9GZM7	Tubulointerstitial nephritis antigen-like OS=Homo sapiens GN=TINAGL1 PE=1 SV=1 - [TINAL_HUMAN]	0	1.04961e+06	882321	2.40681e+06	1.66448	0			7.94132	8.99	3	3	5.82058	4.71	2	2	23.0735	12.85	7	5
Q59GS3	Proteasome 26S ATPase subunit 5 variant (Fragment) OS=Homo sapiens PE=2 SV=1 - [Q59GS3_HUMAN]	0	0	194489	1.5546e+06	0								5.82017	7.25	2	2	20.3061	17.39	5	4
P55201	Peregrin OS=Homo sapiens GN=BRPF1 PE=1 SV=2 - [BRPF1_HUMAN]	0	0	3.99753e+06	0	0								5.80001	0.66	1	1
A0JLS5	TBL3 protein (Fragment) OS=Homo sapiens GN=TBL3 PE=2 SV=1 - [A0JLS5_HUMAN]	0	0	145142	819069	0								5.77811	4.74	2	2	14.3412	7.54	4	3
Q96FQ6	Protein S100-A16 OS=Homo sapiens GN=S100A16 PE=1 SV=1 - [S10AG_HUMAN]	0	850134	753429	726012	0				2.78227	10.68	1	1	5.77421	22.33	2	2	2.24958	10.68	1	1
B3KW36	cDNA FLJ42080 fis, clone SYNOV4000249, highly similar to Nephrocystin-4 OS=Homo sapiens PE=2 SV=1 - [B3KW36_HUMAN]	0	0	1.5303e+07	0	0								5.77296	1.42	1	1
Q70T18	BBF2H7/FUS protein (Fragment) OS=Homo sapiens PE=2 SV=1 - [Q70T18_HUMAN]	0	1.02187e+06	1.29336e+06	3.68674e+06	0				13.1846	8.92	4	1	5.74082	8.92	2	1	8.88516	14.65	3	2
Q9BX26	Synaptonemal complex protein 2 OS=Homo sapiens GN=SYCP2 PE=2 SV=2 - [SYCP2_HUMAN]	0	0	3.10871e+06	0	1.76056	0							5.71686	0.46	1	1
H7C0Q6	Tripartite motif-containing protein 4 (Fragment) OS=Homo sapiens GN=TRIM4 PE=4 SV=1 - [H7C0Q6_HUMAN]	1.3029e+08	0	5.21577e+07	8.08836e+07	7.45993	5.45	1	1	11.6278	5.45	1	1	5.71003	5.45	1	1	5.71808	5.45	1	1
E9PF10	Nuclear pore complex protein Nup155 OS=Homo sapiens GN=NUP155 PE=4 SV=1 - [E9PF10_HUMAN]	0	1.18997e+06	1.23215e+06	1.62229e+06	1.78913	0			2.08493	0.75	1	1	5.70833	1.58	2	2	26.6418	6.56	8	6
Q4ZG77	Putative uncharacterized protein PSMD14 (Fragment) OS=Homo sapiens GN=PSMD14 PE=2 SV=1 - [Q4ZG77_HUMAN]	0	1.02253e+06	3.69232e+06	3.87511e+06	0				2.35709	8.44	1	1	5.68563	8.44	2	1	2.46219	8.44	1	1
E9PHH5	Dolichol-phosphate mannosyltransferase OS=Homo sapiens GN=DPM1 PE=4 SV=1 - [E9PHH5_HUMAN]	0	0	1.09209e+06	984393	0								5.67708	6.27	2	1	3.24491	6.27	1	1
Q4LE47	NUP153 variant protein (Fragment) OS=Homo sapiens GN=NUP153 variant protein PE=2 SV=1 - [Q4LE47_HUMAN]	0	0	569756	941517	0								5.6719	0.89	1	1	12.6757	3.85	4	4
F8W6G1	Nuclear receptor-binding protein OS=Homo sapiens GN=NRBP1 PE=4 SV=1 - [F8W6G1_HUMAN]	0	4.96302e+06	7.26066e+06	0	1.61266	0			3.79821	2.76	1	1	5.67064	2.76	1	1
F8VUA6	60S ribosomal protein L18 (Fragment) OS=Homo sapiens GN=RPL18 PE=4 SV=1 - [F8VUA6_HUMAN]	0	0	1.0158e+06	1.20443e+06	0								5.63102	20	2	2	3.10915	10	1	1
F8WF65	Elongation factor 1-beta OS=Homo sapiens GN=EEF1B2 PE=4 SV=1 - [F8WF65_HUMAN]	0	0	942183	0	0								5.59799	51.72	2	1
P54136	Arginine--tRNA ligase, cytoplasmic OS=Homo sapiens GN=RARS PE=1 SV=2 - [SYRC_HUMAN]	7.06184e+06	1.2046e+06	925022	1.22025e+06	16.743	9.85	6	5	10.9014	3.18	3	2	5.57705	3.18	2	2	17.3147	8.18	5	4
H0YA88	DNA polymerase nu (Fragment) OS=Homo sapiens GN=POLN PE=3 SV=1 - [H0YA88_HUMAN]	0	0	1.45552e+06	0	0								5.57062	1.91	1	1
B7Z4C2	cDNA FLJ56109, highly similar to Non-POU domain-containing octamer-binding protein OS=Homo sapiens PE=2 SV=1 - [B7Z4C2_HUMAN]	3.24639e+06	547621	139420	230515	10.2242	5.24	2	2	6.05324	4.97	2	2	5.5654	2.88	1	1	15.2732	6.02	3	2
B8ZZU8	Transcription elongation factor B (SIII), polypeptide 2 (18kDa, elongin B), isoform CRA_b OS=Homo sapiens GN=TCEB2 PE=4 SV=1 - [B8ZZU8_HUMAN]	0	108510	360823	386953	0				2.77761	10.62	1	1	5.56391	10.62	1	1	4.53467	10.62	1	1
B3KN05	cDNA FLJ13129 fis, clone NT2RP3002969, highly similar to Long-chain-fatty-acid--CoA ligase 3 (EC 6.2.1.3) OS=Homo sapiens PE=2 SV=1 - [B3KN05_HUMAN]	0	416195	377631	1.5166e+06	0				7.95706	6.63	3	3	5.50178	4.51	2	2	8.49714	2.54	3	1
B4DRW3	cDNA FLJ57180, highly similar to TAR DNA-binding protein 43 OS=Homo sapiens PE=2 SV=1 - [B4DRW3_HUMAN]	0	744303	1.17041e+06	1.81614e+06	0				2.13323	2.73	1	1	5.44663	6.36	2	2	22.2075	15.45	7	4
F8WBW2	Coiled-coil domain-containing protein 39 OS=Homo sapiens GN=CCDC39 PE=4 SV=1 - [F8WBW2_HUMAN]	0	134061	1.83925e+07	0	3.78373	0			3.86544	1.34	1	1	5.43787	1.64	1	1
F2YHL7	Apolipoprotein B mRNA editing enzyme cytidine deaminase OS=Homo sapiens GN=APOBEC3F PE=2 SV=1 - [F2YHL7_HUMAN]	0	1.26394e+06	1.4527e+06	733320	7.40201	0			23.3779	8.58	4	2	5.43787	3.22	2	1	2.86299	3.22	1	1
D6R967	Inorganic pyrophosphatase 2, mitochondrial (Fragment) OS=Homo sapiens GN=PPA2 PE=4 SV=1 - [D6R967_HUMAN]	0	1.00386e+06	1.05348e+06	1.01078e+06	0				6.34823	6.81	2	1	5.43026	6.81	2	1	5.10268	6.81	2	1
Q6WRI0	Immunoglobulin superfamily member 10 OS=Homo sapiens GN=IGSF10 PE=1 SV=1 - [IGS10_HUMAN]	0	0	591245	0	1.66183	0							5.4003	0.91	1	1
H7C1B7	Calpain-7 (Fragment) OS=Homo sapiens GN=CAPN7 PE=4 SV=1 - [H7C1B7_HUMAN]	0	0	0	0	0								5.36961	13.71	4	1
B2RA52	cDNA, FLJ94700, highly similar to Homo sapiens interleukin-1 receptor-associated kinase 3 (IRAK3), mRNA OS=Homo sapiens PE=2 SV=1 - [B2RA52_HUMAN]	0	0	698206	0	0	0							5.36951	5.03	2	1
H7C5Q2	Acyl-coenzyme A thioesterase 9, mitochondrial (Fragment) OS=Homo sapiens GN=ACOT9 PE=4 SV=1 - [H7C5Q2_HUMAN]	0	0	160514	631919	0								5.36052	10.98	2	2	14.3763	12.88	4	3
B2RDK6	cDNA, FLJ96656, highly similar to Homo sapiens SPFH domain family, member 1 (SPFH1), mRNA OS=Homo sapiens PE=2 SV=1 - [B2RDK6_HUMAN]	0	0	303888	0	0								5.31377	7.51	2	2
B7Z2F4	T-complex protein 1 subunit delta OS=Homo sapiens GN=CCT4 PE=2 SV=1 - [B7Z2F4_HUMAN]	0	1.09099e+06	607018	719491	0				5.17438	7.2	2	2	5.30912	3.34	1	1	11.7869	11.05	3	3
F5H744	Uncharacterized protein C12orf4 (Fragment) OS=Homo sapiens GN=C12orf4 PE=4 SV=1 - [F5H744_HUMAN]	0	0	979094	0	0								5.30638	8.33	1	1
O00299	Chloride intracellular channel protein 1 OS=Homo sapiens GN=CLIC1 PE=1 SV=4 - [CLIC1_HUMAN]	1.09552e+06	552805	500856	690810	2.52213	4.98	1	1	4.46946	9.96	2	2	5.26626	9.96	2	2	11.1548	12.03	4	2
B7ZLX0	ITGAV protein OS=Homo sapiens GN=ITGAV PE=2 SV=1 - [B7ZLX0_HUMAN]	0	0	512223	1.12451e+06	0	0							5.25255	1.38	1	1	19.6929	9.49	6	5
C9IYG1	BRCA1-associated RING domain protein 1 (Fragment) OS=Homo sapiens GN=BARD1 PE=4 SV=1 - [C9IYG1_HUMAN]	0	0	5.18642e+06	0	0	0							5.24354	8.33	2	1
E9PDU6	Calponin-3 (Fragment) OS=Homo sapiens GN=CNN3 PE=4 SV=1 - [E9PDU6_HUMAN]	0	0	198172	754701	0				5.15816	7.57	2	1	5.23846	7.57	2	1	13.1086	23.78	4	3
B7Z8M9	cDNA FLJ58824, highly similar to Periphilin-1 OS=Homo sapiens PE=2 SV=1 - [B7Z8M9_HUMAN]	0	0	0	0	0	0							5.21569	6.61	1	1
Q9Y333	U6 snRNA-associated Sm-like protein LSm2 OS=Homo sapiens GN=LSM2 PE=1 SV=1 - [LSM2_HUMAN]	0	1.09788e+06	2.11677e+06	2.14333e+06	0				5.00025	20	1	1	5.2034	20	1	1	8.62908	20	2	1
F4MH98	Ubiquitously transcribed tetratricopeptide repeat protein Y-linked transcript variant 241 OS=Homo sapiens GN=UTY PE=2 SV=1 - [F4MH98_HUMAN]	0	0	1.661e+06	0	2.17517	0							5.20317	2.96	2	2
F8VRJ2	Nucleosome assembly protein 1-like 1 (Fragment) OS=Homo sapiens GN=NAP1L1 PE=3 SV=1 - [F8VRJ2_HUMAN]	0	3.00807e+06	742858	2.47099e+06	0				11.3215	23.68	3	2	5.18165	8.77	2	1	11.1236	34.21	3	3
H0YLF3	Beta-2-microglobulin form pI 5.3 (Fragment) OS=Homo sapiens GN=B2M PE=3 SV=1 - [H0YLF3_HUMAN]	0	741788	640287	781014	0				7.58711	28.17	3	2	5.15976	14.08	2	1	7.10867	14.08	3	1
Q15181	Inorganic pyrophosphatase OS=Homo sapiens GN=PPA1 PE=1 SV=2 - [IPYR_HUMAN]	0	2.52068e+06	1.54074e+06	629993	0	0			4.53497	7.61	1	1	5.14781	7.27	1	1	5.67833	7.27	1	1
B3KXG5	cDNA FLJ45375 fis, clone BRHIP3019824 OS=Homo sapiens PE=2 SV=1 - [B3KXG5_HUMAN]	0	0	6.36173e+06	0	0	0							5.11449	2.61	2	2
A6NHR9	Structural maintenance of chromosomes flexible hinge domain-containing protein 1 OS=Homo sapiens GN=SMCHD1 PE=1 SV=2 - [SMHD1_HUMAN]	0	0	858795	869967	4.19314	1.25	1	1					5.09815	1.1	2	2	19.6046	2.44	6	4
D6R9Q5	Anaphase-promoting complex subunit 10 (Fragment) OS=Homo sapiens GN=ANAPC10 PE=4 SV=1 - [D6R9Q5_HUMAN]	0	0	404864	478186	0								5.08782	11.01	2	1	4.55973	11.01	1	1
H7C1C6	Translocon-associated protein subunit delta (Fragment) OS=Homo sapiens GN=SSR4 PE=4 SV=1 - [H7C1C6_HUMAN]	0	0	831585	0	0								5.07774	25	2	2
Q96QD9	UAP56-interacting factor OS=Homo sapiens GN=FYTTD1 PE=1 SV=3 - [UIF_HUMAN]	0	0	137873	148865	1.83806	0							5.06429	7.23	2	2	4.46062	3.46	1	1
P25398	40S ribosomal protein S12 OS=Homo sapiens GN=RPS12 PE=1 SV=3 - [RS12_HUMAN]	0	767825	1.46483e+06	851196	0				2.141	7.58	1	1	4.99436	14.39	2	2	2.11121	7.58	1	1
P62266	40S ribosomal protein S23 OS=Homo sapiens GN=RPS23 PE=1 SV=3 - [RS23_HUMAN]	0	1.85302e+06	1.83215e+06	3.98166e+06	0				2.12989	7.69	1	1	4.95805	15.38	2	2	2.80685	7.69	1	1
A4UCS6	Peroxiredoxin 6 (Fragment) OS=Homo sapiens PE=2 SV=1 - [A4UCS6_HUMAN]	0	3.72198e+06	4.17138e+06	3.47349e+06	0				4.76041	11.25	2	1	4.9339	11.25	2	1	5.01588	11.25	2	1
Q5SY68	Protein S100-A7-like 2 OS=Homo sapiens GN=S100A7L2 PE=2 SV=1 - [S1A7B_HUMAN]	0	2.09523e+06	2.62993e+06	1.5206e+06	0				4.59446	11.88	2	1	4.93225	11.88	2	1	4.14404	11.88	2	1
E7EUY0	DNA-dependent protein kinase catalytic subunit OS=Homo sapiens GN=PRKDC PE=4 SV=1 - [E7EUY0_HUMAN]	0	205695	0	583386	0	0			2.2761	0.34	1	1	4.89428	0.27	1	1	17.1676	0.51	2	2
Q6DCA8	BCLAF1 protein (Fragment) OS=Homo sapiens GN=BCLAF1 PE=2 SV=1 - [Q6DCA8_HUMAN]	1.39955e+06	0	484357	782367	8.66683	3.53	2	2					4.8896	4.85	2	2	9.42012	3.68	4	2
B4DJX6	cDNA FLJ58834, highly similar to Eukaryotic initiation factor 4A-II (EC 3.6.1.-) OS=Homo sapiens PE=2 SV=1 - [B4DJX6_HUMAN]	0	3.23056e+06	1.5729e+06	1.82368e+06	1.7993	0			4.24315	3.2	1	1	4.88093	13.2	2	2	11.1261	14.4	4	3
B7Z938	cDNA FLJ61727, highly similar to Laminin alpha-4 chain (Fragment) OS=Homo sapiens PE=2 SV=1 - [B7Z938_HUMAN]	0	0	1.00941e+06	1.2297e+06	0	0							4.85168	1.56	2	1	25.9275	5.02	8	5
Q6IBT1	Proteasome subunit beta type OS=Homo sapiens GN=PSMB7 PE=2 SV=1 - [Q6IBT1_HUMAN]	0	0	721119	927951	0	0							4.84217	8.3	2	2	5.11215	8.3	2	2
Q86UY0	TXNDC5 protein OS=Homo sapiens GN=TXNDC5 PE=2 SV=1 - [Q86UY0_HUMAN]	4.4565e+06	4.60153e+06	793591	3.86323e+06	14.5743	12.22	4	4	25.1546	21.94	9	7	4.83358	5.28	2	2	28.8726	14.72	7	5
P25311	Zinc-alpha-2-glycoprotein OS=Homo sapiens GN=AZGP1 PE=1 SV=2 - [ZA2G_HUMAN]	0	812237	1.08689e+06	0	0				4.30991	3.36	1	1	4.82613	8.72	2	2
B2RBM1	cDNA, FLJ95585 OS=Homo sapiens PE=2 SV=1 - [B2RBM1_HUMAN]	5.05026e+06	0	2.45681e+06	0	2.2741	2.19	1	1					4.81557	2.19	2	1
P62854	40S ribosomal protein S26 OS=Homo sapiens GN=RPS26 PE=1 SV=3 - [RS26_HUMAN]	0	2.82486e+06	3.90219e+06	2.51369e+06	3.96915	0			3.06143	13.04	1	1	4.80765	13.04	1	1	8.94667	20.87	3	2
P46783	40S ribosomal protein S10 OS=Homo sapiens GN=RPS10 PE=1 SV=1 - [RS10_HUMAN]	5.201e+06	0	3.93312e+06	3.09719e+06	2.63882	5.45	1	1					4.80116	5.45	2	1	12.3023	5.45	3	1
P28072	Proteasome subunit beta type-6 OS=Homo sapiens GN=PSMB6 PE=1 SV=4 - [PSB6_HUMAN]	0	550657	2.35351e+06	1.42257e+06	0				2.0907	4.6	1	1	4.79954	8.79	2	2	2.49228	4.6	1	1
Q8N1G4	Leucine-rich repeat-containing protein 47 OS=Homo sapiens GN=LRRC47 PE=1 SV=1 - [LRC47_HUMAN]	0	1.18478e+06	241420	1.75906e+06	0				7.24041	4.97	2	2	4.77586	1.89	1	1	20.6512	12.69	6	5
Q6NT72	UNC84B protein (Fragment) OS=Homo sapiens GN=UNC84B PE=2 SV=1 - [Q6NT72_HUMAN]	0	0	280690	965249	2.33243	0							4.77506	2.04	2	1	13.9255	6.33	4	2
G3V1V6	HCG1773883, isoform CRA_b OS=Homo sapiens GN=C12orf77 PE=4 SV=1 - [G3V1V6_HUMAN]	0	0	0	0	9.0385	0							4.76591	27.38	2	1
C9JNV2	Protein BUD31 homolog OS=Homo sapiens GN=BUD31 PE=4 SV=1 - [C9JNV2_HUMAN]	0	0	1.12373e+06	1.76546e+06	0								4.76333	16.52	2	2	4.51475	7.83	1	1
B4DUR8	T-complex protein 1 subunit gamma OS=Homo sapiens GN=CCT3 PE=2 SV=1 - [B4DUR8_HUMAN]	0	0	674581	1.66814e+06	0								4.74309	3.8	2	2	9.23654	6.6	3	3
F2Z2Y6	N-alpha-acetyltransferase 38, NatC auxiliary subunit OS=Homo sapiens GN=NAA38 PE=4 SV=1 - [F2Z2Y6_HUMAN]	0	0	1.27995e+06	0	0								4.73942	23.88	2	1
E9PLX0	Calpain-1 catalytic subunit (Fragment) OS=Homo sapiens GN=CAPN1 PE=4 SV=1 - [E9PLX0_HUMAN]	0	0	1.21263e+06	0	0								4.71082	14.75	1	1
H0YGX7	Rho GDP-dissociation inhibitor 2 (Fragment) OS=Homo sapiens GN=ARHGDIB PE=4 SV=1 - [H0YGX7_HUMAN]	0	0	2.16025e+06	0	0	0							4.68042	12.31	1	1
F8VWU4	Ras-related protein Rab-5C (Fragment) OS=Homo sapiens GN=RAB5C PE=4 SV=1 - [F8VWU4_HUMAN]	0	0	1.65898e+06	1.53423e+06	0								4.65993	23.91	2	2	2.21255	11.96	1	1
P23352	Anosmin-1 OS=Homo sapiens GN=KAL1 PE=1 SV=3 - [KALM_HUMAN]	0	0	3.43397e+06	0	0								4.65322	4.85	1	1
K7ESE8	Bleomycin hydrolase (Fragment) OS=Homo sapiens GN=BLMH PE=4 SV=1 - [K7ESE8_HUMAN]	0	0	2.03558e+06	0	0								4.64983	4.76	2	1
Q6UW78	UPF0723 protein C11orf83 OS=Homo sapiens GN=C11orf83 PE=1 SV=2 - [CK083_HUMAN]	0	0	0	0	0				4.35561	13.98	1	1	4.63005	13.98	2	1	2.09117	13.98	1	1
Q15244	Phosphoribosylpyrophosphate synthetase isoform I (Fragment) OS=Homo sapiens PE=2 SV=1 - [Q15244_HUMAN]	0	236728	154425	164110	0				6.3424	32.5	2	1	4.60234	32.5	1	1	3.30506	32.5	1	1
Q8WVY7	Ubiquitin-like domain-containing CTD phosphatase 1 OS=Homo sapiens GN=UBLCP1 PE=1 SV=2 - [UBCP1_HUMAN]	3.70546e+07	5.53242e+06	3.24687e+06	8.59753e+06	4.47125	4.4	1	1	5.08413	4.4	2	1	4.59847	4.4	1	1	2.24726	4.4	1	1
B4DS23	cDNA FLJ61594, moderately similar to Microtubule-associated serine/threonine-protein kinase 2 (EC 2.7.11.1) (Fragment) OS=Homo sapiens PE=2 SV=1 - [B4DS23_HUMAN]	0	0	1.89395e+06	0	0								4.55094	1.27	2	1
A6MUU8	Macrophage migration inhibitory factor OS=Homo sapiens GN=MIF PE=4 SV=1 - [A6MUU8_HUMAN]	0	544309	2.02322e+06	3.27941e+06	0				2.31972	8.85	1	1	4.54699	8.85	2	1	7.47383	8.85	3	1
B4DFE6	cDNA FLJ59861, highly similar to ATP synthase gamma chain, mitochondrial (EC 3.6.3.14) OS=Homo sapiens PE=2 SV=1 - [B4DFE6_HUMAN]	0	476799	1.05546e+06	1.29419e+06	0				4.00538	6.99	1	1	4.54363	8.39	1	1	6.56578	8.39	1	1
O14904	Protein Wnt-9a OS=Homo sapiens GN=WNT9A PE=2 SV=2 - [WNT9A_HUMAN]	0	0	7.47253e+06	1.30498e+07	0								4.51466	5.21	2	1	2.09093	5.21	1	1
O75348	V-type proton ATPase subunit G 1 OS=Homo sapiens GN=ATP6V1G1 PE=1 SV=3 - [VATG1_HUMAN]	0	172381	264070	0	0	0			2.47831	9.32	1	1	4.51083	9.32	1	1
H0YHA8	Neuron navigator 3 (Fragment) OS=Homo sapiens GN=NAV3 PE=4 SV=1 - [H0YHA8_HUMAN]	0	1.23083e+07	4.14414e+06	1.34488e+07	1.8744	0			11.9549	0.95	3	1	4.49647	0.95	1	1	9.48517	0.95	1	1
P98179	Putative RNA-binding protein 3 OS=Homo sapiens GN=RBM3 PE=1 SV=1 - [RBM3_HUMAN]	0	0	938022	171436	0								4.49602	21.02	2	2	2.18859	9.55	1	1
B4DYP5	cDNA FLJ54725, highly similar to Ankyrin repeat domain-containing protein 13 OS=Homo sapiens PE=2 SV=1 - [B4DYP5_HUMAN]	0	0	28810.7	660953	0								4.49107	2.21	1	1	14.2558	8.49	5	4
B2R5Q8	cDNA, FLJ92572, highly similar to Homo sapiens MAWD binding protein (MAWBP), mRNA OS=Homo sapiens PE=2 SV=1 - [B2R5Q8_HUMAN]	0	0	1.77562e+07	0	0								4.48269	5.49	1	1
C9JSX4	S-arrestin (Fragment) OS=Homo sapiens GN=SAG PE=4 SV=1 - [C9JSX4_HUMAN]	0	0	0	0	0								4.47684	19.23	1	1
Q5T8N1	Nuclear pore complex protein Nup133 OS=Homo sapiens GN=NUP133 PE=2 SV=1 - [Q5T8N1_HUMAN]	0	0	428714	0	0	0							4.4725	1.22	1	1	4.68566	1.22	1	1
A6H8Z8	Similar to CTAGE6 OS=Homo sapiens GN=LOC441294 PE=2 SV=1 - [A6H8Z8_HUMAN]	0	0	817617	0	1.64083	0							4.4355	2.83	1	1
O00422	Histone deacetylase complex subunit SAP18 OS=Homo sapiens GN=SAP18 PE=1 SV=1 - [SAP18_HUMAN]	0	0	0	0	0								4.42416	5.88	1	1
Q7Z780	U2 small nuclear RNA auxiliary factor 1 OS=Homo sapiens GN=U2AF1 PE=2 SV=1 - [Q7Z780_HUMAN]	0	0	1.41358e+06	1.28818e+06	0								4.41924	10.78	1	1	2.22899	10.78	1	1
Q68DX9	Putative uncharacterized protein DKFZp686M05161 OS=Homo sapiens GN=DKFZp686M05161 PE=2 SV=1 - [Q68DX9_HUMAN]	0	0	2.84485e+06	8.844e+06	5.6133	0							4.3907	1.03	1	1	7.72303	1.03	1	1
H3BRR2	DNA-directed RNA polymerase II subunit RPB3 OS=Homo sapiens GN=POLR2C PE=4 SV=1 - [H3BRR2_HUMAN]	0	0	167225	0	0	0							4.37649	21.74	1	1
Q5T321	Neurobeachin OS=Homo sapiens GN=NBEA PE=2 SV=1 - [Q5T321_HUMAN]	0	0	304104	0	0	0							4.35975	0.27	2	1
P50443	Sulfate transporter OS=Homo sapiens GN=SLC26A2 PE=1 SV=2 - [S26A2_HUMAN]	0	1.48186e+06	428090	0	0	0			2.15476	1.22	1	1	4.35541	2.17	1	1
H0Y4R1	Inosine-5'-monophosphate dehydrogenase 2 (Fragment) OS=Homo sapiens GN=IMPDH2 PE=3 SV=1 - [H0Y4R1_HUMAN]	1.02093e+06	1.60112e+06	118027	1.91323e+06	3.19748	2.55	1	1	10.7782	9.15	3	3	4.35378	2.55	1	1	9.12434	9.15	3	3
B4DWZ7	cDNA FLJ56802, highly similar to LanC-like protein 2 OS=Homo sapiens PE=2 SV=1 - [B4DWZ7_HUMAN]	529504	538264	270251	419588	2.77212	3.24	1	1	6.681	5.56	2	2	4.34866	3.24	1	1	2.93883	3.24	1	1
E1B2D1	Hemoglobin alpha-1 globin chain variant (Fragment) OS=Homo sapiens GN=HBA1 PE=3 SV=1 - [E1B2D1_HUMAN]	0	0	348126	656118	0								4.33763	9	1	1	2.23564	15	1	1
P08123	Collagen alpha-2(I) chain OS=Homo sapiens GN=COL1A2 PE=1 SV=7 - [CO1A2_HUMAN]	5.95925e+06	289952	602853	1.13771e+06	8.91027	1.76	2	1	6.53725	1.76	2	1	4.32583	1.76	1	1	7.07782	1.76	3	1
H3BMQ1	Prefoldin subunit 5 OS=Homo sapiens GN=PFDN5 PE=4 SV=1 - [H3BMQ1_HUMAN]	0	0	397487	365595	0								4.31745	17.86	1	1	3.76438	17.86	1	1
O15050	TPR and ankyrin repeat-containing protein 1 OS=Homo sapiens GN=TRANK1 PE=2 SV=4 - [TRNK1_HUMAN]	0	0	1.25217e+06	0	0	0							4.29289	0.48	1	1
B4DGY1	cDNA FLJ61245, highly similar to Homo sapiens kinase D-interacting substance of 220 kDa (KIDINS220), mRNA OS=Homo sapiens PE=2 SV=1 - [B4DGY1_HUMAN]	3.26067e+07	5.24925e+06	7.74066e+06	1.53754e+07	4.35268	1.41	1	1	4.55567	1.41	2	1	4.29228	1.41	1	1	8.35408	1.41	2	1
B7ZM24	SLC12A2 protein OS=Homo sapiens GN=SLC12A2 PE=2 SV=1 - [B7ZM24_HUMAN]	0	5.24983e+06	2.89501e+06	4.29505e+06	0				8.37902	1.51	2	2	4.27175	0.75	1	1	2.18028	0.75	1	1
P61964	WD repeat-containing protein 5 OS=Homo sapiens GN=WDR5 PE=1 SV=1 - [WDR5_HUMAN]	0	0	507141	0	0								4.26663	4.49	1	1
H0YEL5	Peptidyl-prolyl cis-trans isomerase H (Fragment) OS=Homo sapiens GN=PPIH PE=3 SV=1 - [H0YEL5_HUMAN]	0	0	259964	330580	0								4.26392	14.58	1	1	4.13209	14.58	1	1
Q5RLJ0	CLE OS=Homo sapiens PE=2 SV=1 - [Q5RLJ0_HUMAN]	0	0	901175	987327	0								4.26193	7.38	2	2	4.2967	4.1	2	1
O75475	PC4 and SFRS1-interacting protein OS=Homo sapiens GN=PSIP1 PE=1 SV=1 - [PSIP1_HUMAN]	1.14033e+07	494861	630766	1.00271e+06	9.60478	3.21	1	1	2.44727	2.45	1	1	4.23682	2.45	1	1	2.13498	2.45	1	1
H3BSE5	Alpha-mannosidase 2C1 (Fragment) OS=Homo sapiens GN=MAN2C1 PE=4 SV=1 - [H3BSE5_HUMAN]	0	2.99825e+06	4.17049e+06	0	0	0			7.47531	9.83	1	1	4.23451	9.83	1	1
Q9H5I5	Piezo-type mechanosensitive ion channel component 2 OS=Homo sapiens GN=PIEZO2 PE=2 SV=2 - [PIEZ2_HUMAN]	0	0	3.37748e+07	0	5.43889	0							4.21796	0.65	1	1
Q9NZR2	Low-density lipoprotein receptor-related protein 1B OS=Homo sapiens GN=LRP1B PE=1 SV=2 - [LRP1B_HUMAN]	0	743057	6.08237e+06	0	1.91809	0			2.39062	0.22	1	1	4.20614	0.37	1	1
Q99988	Growth/differentiation factor 15 OS=Homo sapiens GN=GDF15 PE=1 SV=3 - [GDF15_HUMAN]	0	0	287555	193334	0								4.19607	5.19	1	1	2.08901	5.19	1	1
A8MU58	Aminoacyl tRNA synthase complex-interacting multifunctional protein 2 OS=Homo sapiens GN=AIMP2 PE=4 SV=2 - [A8MU58_HUMAN]	8.40597e+06	0	0	1.25552e+06	5.03663	3.72	2	1					4.19223	5.37	1	1	5.7832	3.72	1	1
Q9Y4C4	Malignant fibrous histiocytoma-amplified sequence 1 OS=Homo sapiens GN=MFHAS1 PE=1 SV=2 - [MFHA1_HUMAN]	0	0	1.09206e+06	0	0								4.19171	1.52	1	1
Q86Y79	Probable peptidyl-tRNA hydrolase OS=Homo sapiens GN=PTRH1 PE=1 SV=1 - [PTH_HUMAN]	0	438555	557087	577440	0				4.0712	4.21	1	1	4.18774	4.67	1	1	4.21765	4.67	1	1
P06703	Protein S100-A6 OS=Homo sapiens GN=S100A6 PE=1 SV=1 - [S10A6_HUMAN]	1.11617e+07	1.02315e+07	7.97484e+06	9.24482e+06	4.5898	8.89	2	1	4.69668	8.89	2	1	4.18141	8.89	1	1	6.60528	8.89	2	1
Q59H55	Protein tyrosine phosphatase, non-receptor type 13 isoform 2 variant (Fragment) OS=Homo sapiens PE=2 SV=1 - [Q59H55_HUMAN]	0	0	0	0	1.69003	0							4.15193	0.74	1	1
Q02952	A-kinase anchor protein 12 OS=Homo sapiens GN=AKAP12 PE=1 SV=4 - [AKA12_HUMAN]	0	0	6.38358e+06	0	2.12123	0							4.14972	1.07	1	1
C9J167	Mismatch repair endonuclease PMS2 OS=Homo sapiens GN=PMS2 PE=4 SV=2 - [C9J167_HUMAN]	0	0	7.46573e+06	0	1.66641	0							4.13581	1.98	2	1
B7Z2A1	cDNA FLJ56068, highly similar to DNA damage-binding protein 1 OS=Homo sapiens PE=2 SV=1 - [B7Z2A1_HUMAN]	0	0	253961	520569	0				3.76859	2.75	1	1	4.12708	2.75	1	1	10.4223	4.03	3	2
H7BZQ3	OTU domain-containing protein 5 (Fragment) OS=Homo sapiens GN=OTUD5 PE=4 SV=1 - [H7BZQ3_HUMAN]	0	0	4.37036e+06	0	0	0							4.12452	3.6	1	1
H7C3Z9	Anterior gradient protein 2 homolog (Fragment) OS=Homo sapiens GN=AGR2 PE=4 SV=1 - [H7C3Z9_HUMAN]	0	0	1.07002e+07	0	0								4.12354	15.13	2	1
E9PCP6	Follistatin-related protein 5 OS=Homo sapiens GN=FSTL5 PE=4 SV=1 - [E9PCP6_HUMAN]	0	0	2.92397e+06	0	0	0							4.12143	1.79	1	1
H7C5W9	Sarcoplasmic/endoplasmic reticulum calcium ATPase 2 (Fragment) OS=Homo sapiens GN=ATP2A2 PE=3 SV=1 - [H7C5W9_HUMAN]	0	0	353469	896610	0								4.09916	1.39	1	1	7.88988	3	2	2
Q8WVC2	40S ribosomal protein S21 OS=Homo sapiens GN=RPS21 PE=2 SV=1 - [Q8WVC2_HUMAN]	0	600701	250684	0	0				6.92399	23.46	3	2	4.09103	12.35	1	1
H0YMA0	U2 small nuclear ribonucleoprotein A' (Fragment) OS=Homo sapiens GN=SNRPA1 PE=4 SV=1 - [H0YMA0_HUMAN]	0	0	1.25844e+06	1.31474e+06	2.56288	9.86	1	1					4.09028	6.34	1	1	7.29539	16.2	2	2
Q8NHA9	Seven transmembrane helix receptor OS=Homo sapiens PE=2 SV=1 - [Q8NHA9_HUMAN]	0	0	2.89372e+07	0	5.55842	0							4.08986	0.92	1	1
Q9BUK9	Heat shock 70kDa protein 4 OS=Homo sapiens GN=HSPA4 PE=2 SV=1 - [Q9BUK9_HUMAN]	0	0	364782	714643	0								4.08658	12.16	1	1	7.772	12.16	2	1
A6NLP3	Tripartite motif-containing protein 5 OS=Homo sapiens GN=TRIM5 PE=4 SV=2 - [A6NLP3_HUMAN]	0	3.10168e+06	106871	2.53127e+06	0				21.7328	9.53	6	4	4.07404	2.43	1	1	25.1387	12.78	7	5
B3KSB8	cDNA FLJ35968 fis, clone TESTI2013053, highly similar to INSULIN-DEGRADING ENZYME (EC 3.4.24.56) OS=Homo sapiens PE=2 SV=1 - [B3KSB8_HUMAN]	0	0	530760	0	0	0							4.07349	3.02	1	1
O60487	Myelin protein zero-like protein 2 OS=Homo sapiens GN=MPZL2 PE=1 SV=1 - [MPZL2_HUMAN]	0	0	0	0	0								4.07204	6.05	1	1
B7Z7S9	cDNA FLJ61724, highly similar to Shugoshin-like 2 OS=Homo sapiens PE=2 SV=1 - [B7Z7S9_HUMAN]	0	0	2.39175e+07	0	1.67703	0							4.07159	1.75	1	1
F8W097	Centrosomal protein of 290 kDa (Fragment) OS=Homo sapiens GN=CEP290 PE=4 SV=1 - [F8W097_HUMAN]	0	0	4.17509e+06	0	6.05057	4.27	1	1					4.07136	4.27	1	1
I3L2J6	Brain-specific angiogenesis inhibitor 1-associated protein 2 OS=Homo sapiens GN=BAIAP2 PE=4 SV=1 - [I3L2J6_HUMAN]	0	0	800187	0	0	0							4.06924	18.97	1	1
Q86U37	Uncharacterized protein C14orf23 OS=Homo sapiens GN=C14orf23 PE=2 SV=2 - [CN023_HUMAN]	0	0	2.74191e+06	0	0								4.0687	10.18	1	1
F8VPM6	DNA replication ATP-dependent helicase/nuclease DNA2 OS=Homo sapiens GN=DNA2 PE=4 SV=1 - [F8VPM6_HUMAN]	0	0	0	0	0								4.06176	33.33	1	1
P59665	Neutrophil defensin 1 OS=Homo sapiens GN=DEFA1 PE=1 SV=1 - [DEF1_HUMAN]	4.17151e+06	4.0529e+06	2.53381e+06	2.70688e+06	2.78688	9.57	1	1	6.58175	19.15	2	2	4.0574	9.57	1	1	5.11867	19.15	2	2
B3KX86	cDNA FLJ44973 fis, clone BRAWH3001638, highly similar to Sentrin-specific protease 6 (EC 3.4.22.-) OS=Homo sapiens PE=2 SV=1 - [B3KX86_HUMAN]	0	0	746550	0	0								4.05533	1.72	1	1
Q9Y4W2	Ribosomal biogenesis protein LAS1L OS=Homo sapiens GN=LAS1L PE=1 SV=2 - [LAS1L_HUMAN]	0	0	660383	1.12706e+06	0	0							4.0542	1.09	1	1	9.91643	5.72	4	4
C9JCG3	Coiled-coil domain-containing protein 164 (Fragment) OS=Homo sapiens GN=CCDC164 PE=4 SV=1 - [C9JCG3_HUMAN]	0	0	4.17049e+06	1.38218e+07	3.73507	0							4.04007	9.83	1	1	3.99621	9.83	1	1
G5EA45	Disheveled-associated activator of morphogenesis 2 OS=Homo sapiens GN=DAAM2 PE=4 SV=1 - [G5EA45_HUMAN]	0	0	6.92592e+07	0	0								4.03988	1.87	1	1
P20702	Integrin alpha-X OS=Homo sapiens GN=ITGAX PE=1 SV=3 - [ITAX_HUMAN]	0	0	2.36313e+06	0	1.74994	0							4.02204	1.12	1	1
Q8N964	cDNA FLJ38303 fis, clone FCBBF3017873 OS=Homo sapiens PE=2 SV=1 - [Q8N964_HUMAN]	0	0	1.27907e+06	0	0	0							4.02111	8.07	1	1
H7BZK5	Gamma-glutamylcyclotransferase (Fragment) OS=Homo sapiens GN=GGCT PE=4 SV=1 - [H7BZK5_HUMAN]	0	506784	722927	285693	0	0			5.19987	10.92	2	1	4.01477	10.92	1	1	3.37949	10.92	1	1
Q9H8N1	cDNA FLJ13385 fis, clone PLACE1001088 OS=Homo sapiens PE=2 SV=1 - [Q9H8N1_HUMAN]	0	0	2.22284e+07	2.21961e+07	0								4.00322	4.19	1	1	4.16114	4.19	1	1
Q96M60	Protein FAM227B OS=Homo sapiens GN=FAM227B PE=2 SV=2 - [F227B_HUMAN]	0	5.35455e+06	1.46341e+06	6.6481e+06	0				4.53623	2.76	2	1	3.98736	2.76	1	1	4.13096	2.76	1	1
Q9Y2W1	Thyroid hormone receptor-associated protein 3 OS=Homo sapiens GN=THRAP3 PE=1 SV=2 - [TR150_HUMAN]	2.33334e+06	0	201637	699169	7.09885	2.09	1	1					3.977	0.94	1	1	21.9532	8.59	8	7
C9J330	Nuclear receptor corepressor 2 (Fragment) OS=Homo sapiens GN=NCOR2 PE=4 SV=1 - [C9J330_HUMAN]	0	0	9.99637e+06	0	0								3.97611	2.64	1	1
Q9NVE4	Coiled-coil domain-containing protein 87 OS=Homo sapiens GN=CCDC87 PE=2 SV=2 - [CCD87_HUMAN]	0	0	0	0	0								3.97324	1.88	1	1
B4DP78	cDNA FLJ52341, highly similar to Homo sapiens sarcoglycan, epsilon (SGCE), mRNA OS=Homo sapiens PE=2 SV=1 - [B4DP78_HUMAN]	0	0	2.59847e+07	2.63154e+07	0	0							3.95968	4.55	1	1	3.81165	4.55	1	1
P78345	Ribonuclease P protein subunit p38 OS=Homo sapiens GN=RPP38 PE=1 SV=2 - [RPP38_HUMAN]	0	0	1.00615e+06	0	0								3.95912	4.95	1	1
B4DSV5	cDNA FLJ55651, highly similar to DNA replication licensing factor MCM2 OS=Homo sapiens PE=2 SV=1 - [B4DSV5_HUMAN]	0	0	1.67806e+07	0	1.81061	0							3.95254	2.07	1	1
Q5VSH5	Chromosome 1 open reading frame 122 OS=Homo sapiens GN=C1orf122 PE=1 SV=1 - [Q5VSH5_HUMAN]	0	3.14516e+07	5.2904e+07	8.56839e+07	4.11765	0			3.83297	7.55	1	1	3.95148	7.55	1	1	5.80897	7.55	1	1
O60493	Sorting nexin-3 OS=Homo sapiens GN=SNX3 PE=1 SV=3 - [SNX3_HUMAN]	3.78933e+07	6.76244e+06	9.22097e+06	2.1095e+07	2.23035	8.02	1	1	5.58927	8.02	1	1	3.92899	8.02	1	1	4.00633	8.02	1	1
Q6PIB3	KN motif and ankyrin repeat domains 1 OS=Homo sapiens GN=KANK1 PE=2 SV=1 - [Q6PIB3_HUMAN]	0	0	5.95514e+06	11432226	3.70767	0							3.89369	0.75	1	1	6.10882	0.75	2	1
Q2HXV4	RACK7 isoform i OS=Homo sapiens PE=2 SV=1 - [Q2HXV4_HUMAN]	427122	0	92573.7	468446	7.28049	2.94	2	2					3.88686	1.01	1	1	15.388	3.86	4	3
P48507	Glutamate--cysteine ligase regulatory subunit OS=Homo sapiens GN=GCLM PE=1 SV=1 - [GSH0_HUMAN]	0	2.0231e+06	1.93663e+06	2.4152e+06	0				19.069	16.06	5	3	3.88516	5.47	1	1	3.96805	5.47	1	1
Q9Y2I6	Ninein-like protein OS=Homo sapiens GN=NINL PE=1 SV=2 - [NINL_HUMAN]	0	0	1.25711e+06	0	1.60746	0							3.88186	1.23	1	1
B7Z8W1	cDNA FLJ52391, highly similar to Myotubularin (EC 3.1.3.48) OS=Homo sapiens PE=2 SV=1 - [B7Z8W1_HUMAN]	0	0	930852	0	3.27453	0							3.88173	4.09	1	1
Q3C1U5	Putative uncharacterized protein (Fragment) OS=Homo sapiens PE=2 SV=1 - [Q3C1U5_HUMAN]	0	0	730306	0	0								3.88015	21.82	1	1
Q59H95	Flightless I homolog variant (Fragment) OS=Homo sapiens PE=2 SV=1 - [Q59H95_HUMAN]	0	0	0	860219	0	0							3.86176	0.91	1	1	8.16356	2.18	3	2
Q7L5L3	Glycerophosphodiester phosphodiesterase domain-containing protein 3 OS=Homo sapiens GN=GDPD3 PE=2 SV=3 - [GDPD3_HUMAN]	0	0	2.56771e+06	0	0								3.86059	5.03	1	1
B3KNA1	cDNA FLJ14021 fis, clone HEMBA1002513, highly similar to Histone deacetylase 6 (Fragment) OS=Homo sapiens PE=2 SV=1 - [B3KNA1_HUMAN]	0	350241	242078	126081	3.35815	0			6.31058	1.35	1	1	3.84705	1.1	1	1	5.49998	3.18	2	2
F5H1C3	Gamma-enolase (Fragment) OS=Homo sapiens GN=ENO2 PE=4 SV=1 - [F5H1C3_HUMAN]	0	1.22916e+07	1.59599e+06	6.16731e+06	0				20.4039	30.1	5	2	3.84357	17.48	1	1	12.4616	30.1	4	2
B9ZVT1	RNA-binding protein 12B OS=Homo sapiens GN=RBM12B PE=4 SV=2 - [B9ZVT1_HUMAN]	622225	0	138262	344429	2.24125	1.14	1	1					3.82372	1.14	1	1	6.21159	1.14	1	1
Q68CW9	Putative uncharacterized protein DKFZp667O0311 (Fragment) OS=Homo sapiens GN=DKFZp667O0311 PE=2 SV=1 - [Q68CW9_HUMAN]	0	0	704152	890920	0								3.82051	4.27	1	1	8.38413	4.27	2	1
A8K048	cDNA FLJ76989, highly similar to Homo sapiens kinesin family member 5B (KIF5B), mRNA (Fragment) OS=Homo sapiens PE=2 SV=1 - [A8K048_HUMAN]	0	406233	157455	553796	0	0			6.16029	1.36	1	1	3.81948	1.36	1	1	10.1892	3.97	3	3
Q9UFG2	MutS protein homolog 5 (Fragment) OS=Homo sapiens GN=DKFZp434C1615 PE=2 SV=1 - [Q9UFG2_HUMAN]	0	3.71743e+06	7.34294e+06	0	4.09173	0			8.2418	6.08	3	1	3.80933	6.08	1	1
Q7Z3C9	Putative uncharacterized protein DKFZp451F1711 (Fragment) OS=Homo sapiens GN=DKFZp451F1711 PE=2 SV=1 - [Q7Z3C9_HUMAN]	0	0	0	0	1.63389	0							3.8073	1.39	1	1
B7Z1Y1	cDNA FLJ50125, highly similar to Cullin-2 (Fragment) OS=Homo sapiens PE=2 SV=1 - [B7Z1Y1_HUMAN]	0	6.77258e+06	8.2801e+06	0	0	0			3.90551	1.89	1	1	3.80157	1.89	1	1
Q07065	Cytoskeleton-associated protein 4 OS=Homo sapiens GN=CKAP4 PE=1 SV=2 - [CKAP4_HUMAN]	0	253588	83567.5	1.8982e+06	0				2.42086	1.83	1	1	3.80155	3.99	1	1	20.5539	12.79	6	5
K7EMN2	6-phosphogluconate dehydrogenase, decarboxylating (Fragment) OS=Homo sapiens GN=PGD PE=4 SV=1 - [K7EMN2_HUMAN]	0	0	0	0	1.6951	0							3.79183	10.63	1	1
Q9P225	Dynein heavy chain 2, axonemal OS=Homo sapiens GN=DNAH2 PE=1 SV=3 - [DYH2_HUMAN]	0	1.92182e+06	6.16498e+06	0	3.3735	0			4.04381	0.32	1	1	3.78906	0.32	1	1
B4DQQ8	RalBP1-associated Eps domain-containing protein 2 OS=Homo sapiens GN=REPS2 PE=2 SV=1 - [B4DQQ8_HUMAN]	0	0	1.38286e+07	0	1.83456	0							3.77342	2.83	1	1
O96007	Molybdopterin synthase catalytic subunit OS=Homo sapiens GN=MOCS2 PE=1 SV=1 - [MOC2B_HUMAN]	0	640700	1.08052e+06	770341	0				3.16903	7.98	1	1	3.77316	7.98	1	1	6.89035	7.98	2	1
Q15059	Bromodomain-containing protein 3 OS=Homo sapiens GN=BRD3 PE=1 SV=1 - [BRD3_HUMAN]	0	0	1.24269e+06	0	0	0							3.77285	1.65	1	1
H0YB18	Putative hydroxypyruvate isomerase (Fragment) OS=Homo sapiens GN=HYI PE=4 SV=1 - [H0YB18_HUMAN]	0	0	4.0279e+06	0	1.74661	0							3.75908	7.45	1	1
H0YCF5	Mitogen-activated protein kinase kinase kinase 11 (Fragment) OS=Homo sapiens GN=MAP3K11 PE=4 SV=1 - [H0YCF5_HUMAN]	0	0	7.23474e+06	0	1.73442	0							3.73547	9.77	1	1
P54852	Epithelial membrane protein 3 OS=Homo sapiens GN=EMP3 PE=2 SV=1 - [EMP3_HUMAN]	0	0	3.02968e+06	2.12722e+06	0								3.7274	8.59	1	1	3.56123	8.59	1	1
Q9BZU1	PNAS-20 OS=Homo sapiens PE=4 SV=1 - [Q9BZU1_HUMAN]	0	0	1.72792e+06	0	0								3.717	15.19	1	1
E9PQI8	U4/U6.U5 tri-snRNP-associated protein 1 OS=Homo sapiens GN=SART1 PE=4 SV=1 - [E9PQI8_HUMAN]	0	0	91387	0	0								3.7025	12.2	1	1
B5MBZ5	GPN-loop GTPase 1 OS=Homo sapiens GN=GPN1 PE=4 SV=1 - [B5MBZ5_HUMAN]	0	4.07678e+06	3.86556e+06	0	0				3.72577	3.87	1	1	3.70229	3.87	1	1
Q59EC8	CpG binding protein variant (Fragment) OS=Homo sapiens PE=2 SV=1 - [Q59EC8_HUMAN]	0	1.11157e+07	3.46322e+06	2.30374e+07	3.50676	0			7.80815	1.53	2	1	3.69903	1.53	1	1	11.2725	1.53	3	1
A8BQF1	Aryl hydrocarbon receptor interacting protein (Fragment) OS=Homo sapiens GN=AIP PE=4 SV=1 - [A8BQF1_HUMAN]	0	0	5.97349e+06	2.81362e+07	4.1162	0							3.68714	51.52	1	1	10.93	51.52	4	1
Q5T9B9	Endoglin OS=Homo sapiens GN=ENG PE=2 SV=1 - [Q5T9B9_HUMAN]	0	0	918289	1.74386e+06	0				6.03144	2.88	1	1	3.68182	2.88	1	1	12.7644	2.88	3	1
C9JBJ6	DNA-directed RNA polymerases I, II, and III subunit RPABC3 OS=Homo sapiens GN=POLR2H PE=4 SV=1 - [C9JBJ6_HUMAN]	0	143818	214383	267700	0	0			6.22238	11.4	2	1	3.6572	11.4	1	1	3.78215	11.4	1	1
B3KM71	cDNA FLJ10411 fis, clone NT2RP1000035, highly similar to Homo sapiens influenza virus NS1A binding protein (IVNS1ABP), transcript variant 1, mRNA OS=Homo sapiens PE=2 SV=1 - [B3KM71_HUMAN]	0	0	1.85992e+06	0	0								3.64728	3.29	1	1
Q8TD55	Pleckstrin homology domain-containing family O member 2 OS=Homo sapiens GN=PLEKHO2 PE=1 SV=1 - [PKHO2_HUMAN]	0	0	0	1.49062e+06	0								3.63207	4.69	1	1	19.2754	14.9	6	4
E7EQT4	Apoptotic chromatin condensation inducer in the nucleus OS=Homo sapiens GN=ACIN1 PE=4 SV=2 - [E7EQT4_HUMAN]	1.36101e+06	0	274914	432642	2.49214	0.77	1	1					3.56477	1.38	1	1	21.6191	5.84	6	5
F5H1F6	Vacuolar protein sorting-associated protein 37B (Fragment) OS=Homo sapiens GN=VPS37B PE=4 SV=1 - [F5H1F6_HUMAN]	0	0	0	0	1.71473	0							3.53632	9.78	1	1
P83111	Serine beta-lactamase-like protein LACTB, mitochondrial OS=Homo sapiens GN=LACTB PE=1 SV=2 - [LACTB_HUMAN]	0	340994	907771	2.95425e+06	2.04052	0			4.42303	2.19	1	1	3.4656	2.74	1	1	51.9151	27.61	14	10
Q96K98	cDNA FLJ14414 fis, clone HEMBA1004847, highly similar to SIGNAL RECOGNITION PARTICLE 68 KD PROTEIN OS=Homo sapiens PE=2 SV=1 - [Q96K98_HUMAN]	0	0	0	974236	0								3.44336	3.98	1	1	4.23989	3.98	1	1
Q5T0G3	Leucine rich repeat containing 1 OS=Homo sapiens GN=LRRC1 PE=2 SV=1 - [Q5T0G3_HUMAN]	0	0	575240	921932	0								3.34876	8.44	1	1	12.338	8.44	4	1
B2R8R5	cDNA, FLJ94025, highly similar to Homo sapiens tripartite motif-containing 28 (TRIM28), mRNA OS=Homo sapiens PE=2 SV=1 - [B2R8R5_HUMAN]	0	0	375630	1.41795e+06	0	0							3.30274	2.28	1	1	15.3027	7.43	5	4
P62314	Small nuclear ribonucleoprotein Sm D1 OS=Homo sapiens GN=SNRPD1 PE=1 SV=1 - [SMD1_HUMAN]	0	0	2.25666e+06	1.11114e+06	2.79846	9.24	1	1					3.2155	10.92	1	1	7.38133	28.57	2	2
Q6E0B2	Small intestine SPAK-like kinase OS=Homo sapiens PE=2 SV=1 - [Q6E0B2_HUMAN]	0	0	368917	0	0								3.21443	2.94	1	1
Q68E00	Putative uncharacterized protein DKFZp686G2045 (Fragment) OS=Homo sapiens GN=DKFZp686G2045 PE=2 SV=2 - [Q68E00_HUMAN]	0	750266	361680	901939	2.9196	5.08	1	1	8.46938	11.43	3	2	3.21259	6.03	1	1	10.9003	11.11	3	2
Q9UHV9	Prefoldin subunit 2 OS=Homo sapiens GN=PFDN2 PE=1 SV=1 - [PFD2_HUMAN]	0	0	655589	0	0								3.21255	7.79	1	1
B4DLA1	cDNA FLJ53453, highly similar to EH-domain-containing protein 2 OS=Homo sapiens PE=2 SV=1 - [B4DLA1_HUMAN]	0	1.812e+06	1.07297e+06	1.40425e+06	0	0			5.85267	5.25	2	2	3.19929	3.19	1	1	24.1977	10.13	7	4
Q96H79	Zinc finger CCCH-type antiviral protein 1-like OS=Homo sapiens GN=ZC3HAV1L PE=1 SV=2 - [ZCCHL_HUMAN]	0	381528	213917	684914	0				2.3396	3.67	1	1	3.19444	3.67	1	1	2.75316	4.33	1	1
C9J8H1	V-type proton ATPase subunit E 1 (Fragment) OS=Homo sapiens GN=ATP6V1E1 PE=4 SV=1 - [C9J8H1_HUMAN]	0	0	1.30294e+06	849431	0	0							3.14389	6.9	1	1	4.53507	6.9	1	1
P14543	Nidogen-1 OS=Homo sapiens GN=NID1 PE=1 SV=3 - [NID1_HUMAN]	0	578090	851382	2.0709e+06	1.95167	0			5.66296	1.28	2	1	3.14158	1.28	1	1	25.561	3.61	5	3
Q5T1M7	60 kDa U4/U6 snRNP-specific spliceosomal protein OS=Homo sapiens GN=PRPF4 PE=2 SV=1 - [Q5T1M7_HUMAN]	3.28147e+06	625311	299296	1.8308e+06	2.24624	2.3	1	1	5.45131	2.69	2	1	3.12354	2.69	1	1	5.70965	4.99	2	2
A8K3C1	cDNA FLJ78510 OS=Homo sapiens PE=2 SV=1 - [A8K3C1_HUMAN]	0	0	444758	0	0								3.10275	8.33	1	1
F2Z3K5	Dolichyl-diphosphooligosaccharide--protein glycosyltransferase subunit 2 (Fragment) OS=Homo sapiens GN=RPN2 PE=4 SV=1 - [F2Z3K5_HUMAN]	0	0	385293	379505	0								3.08794	7.41	1	1	3.06408	7.41	1	1
Q9UQD4	SH3-containing Grb-2-like 1 protein OS=Homo sapiens PE=2 SV=1 - [Q9UQD4_HUMAN]	0	2.66158e+06	603196	4.35205e+06	0				10.3366	6.8	3	2	3.08734	3.4	1	1	3.25325	3.4	1	1
Q09161	Nuclear cap-binding protein subunit 1 OS=Homo sapiens GN=NCBP1 PE=1 SV=1 - [NCBP1_HUMAN]	0	0	514894	698318	0	0							3.07982	1.52	1	1	2.74997	1.52	1	1
B5BU72	Phosphatidylinositol-binding clathrin assembly protein isoform 2 OS=Homo sapiens GN=PICALM PE=2 SV=1 - [B5BU72_HUMAN]	0	585915	1.49905e+06	3.54111e+06	0	0			12.6119	7.54	4	4	3.06868	1.97	1	1	14.8417	7.21	5	3
E9PDG8	Clathrin coat assembly protein AP180 OS=Homo sapiens GN=SNAP91 PE=4 SV=1 - [E9PDG8_HUMAN]	0	1.2385e+06	1.49905e+06	1.40176e+06	0	0			12.5452	6.1	2	2	3.06868	1.33	1	1	7.99585	1.33	3	1
Q5QNY9	WD repeat domain 77 (Fragment) OS=Homo sapiens GN=WDR77 PE=2 SV=1 - [Q5QNY9_HUMAN]	0	0	61522.6	0	0								3.06837	5.17	1	1
G3V1X9	Chromobox homolog 5 (HP1 alpha homolog, Drosophila), isoform CRA_a OS=Homo sapiens GN=CBX5 PE=4 SV=1 - [G3V1X9_HUMAN]	0	0	632670	618188	3.80962	0							3.05096	6.84	1	1	8.91265	13.68	3	2
Q96C98	FHL3 protein OS=Homo sapiens GN=FHL3 PE=2 SV=1 - [Q96C98_HUMAN]	0	0	454419	475358	0								3.03446	9.88	1	1	9.473	9.88	3	1
Q9UNX4	WD repeat-containing protein 3 OS=Homo sapiens GN=WDR3 PE=1 SV=1 - [WDR3_HUMAN]	0	0	855126	1.40288e+06	1.67809	0							3.03385	1.06	1	1	2.94172	1.06	1	1
Q6FG43	FLOT2 protein OS=Homo sapiens GN=FLOT2 PE=2 SV=1 - [Q6FG43_HUMAN]	0	1.21304e+06	1.19137e+06	3.06112e+06	0	0			16.7222	15.3	6	5	3.01169	3.17	1	1	43.9159	29.29	13	9
P46063	ATP-dependent DNA helicase Q1 OS=Homo sapiens GN=RECQL PE=1 SV=3 - [RECQ1_HUMAN]	0	2.03927e+06	2.03146e+06	2.14569e+06	2.26657	0			7.80797	4.01	2	2	2.97553	1.69	1	1	24.8086	11.71	7	5
Q96KT7	Solute carrier family 35 member G5 OS=Homo sapiens GN=SLC35G5 PE=2 SV=1 - [S35G5_HUMAN]	0	0	0	0	0								2.95811	9.76	1	1
D3DWL9	Cleavage and polyadenylation specific factor 1, 160kDa, isoform CRA_a OS=Homo sapiens GN=CPSF1 PE=4 SV=1 - [D3DWL9_HUMAN]	0	0	78494.4	512562	0								2.94444	1.03	1	1	17.1353	3.59	4	3
G3V1B3	60S ribosomal protein L21 OS=Homo sapiens GN=RPL21 PE=4 SV=1 - [G3V1B3_HUMAN]	0	0	375987	911844	0								2.93159	17.24	1	1	2.6875	17.24	1	1
P02795	Metallothionein-2 OS=Homo sapiens GN=MT2A PE=1 SV=1 - [MT2_HUMAN]	0	606772	618380	514083	0				3.31269	19.67	1	1	2.92824	19.67	1	1	5.90631	19.67	2	1
Q5HYM2	Putative uncharacterized protein DKFZp686O2462 (Fragment) OS=Homo sapiens GN=DKFZp686O2462 PE=2 SV=1 - [Q5HYM2_HUMAN]	0	0	730838	611052	0								2.92137	2.24	1	1	7.77477	3.99	3	2
Q1RMG2	Adenosylhomocysteinase OS=Homo sapiens GN=AHCY PE=2 SV=1 - [Q1RMG2_HUMAN]	0	808834	329357	669881	0				12.8504	8.82	4	2	2.87595	3.92	1	1	13.8279	12.75	4	3
A0PJ62	RPL14 protein (Fragment) OS=Homo sapiens GN=RPL14 PE=2 SV=1 - [A0PJ62_HUMAN]	0	2.15002e+06	2.37767e+06	431882	0				2.61554	9.68	1	1	2.87177	9.68	1	1	4.58749	9.68	2	1
P31949	Protein S100-A11 OS=Homo sapiens GN=S100A11 PE=1 SV=2 - [S10AB_HUMAN]	0	0	1.12929e+06	855882	0								2.86519	10.48	1	1	2.96981	10.48	1	1
A8K9U9	cDNA FLJ75862, highly similar to Homo sapiens tripartite motif-containing 23 (TRIM23), transcript variant alpha, mRNA OS=Homo sapiens PE=2 SV=1 - [A8K9U9_HUMAN]	0	1.54866e+06	1.92246e+06	1.9398e+06	0				5.35328	3.83	2	2	2.86177	1.74	1	1	7.78936	1.74	2	1
B4DNN2	DnaJ (Hsp40) homolog, subfamily B, member 4, isoform CRA_b OS=Homo sapiens GN=DNAJB4 PE=2 SV=1 - [B4DNN2_HUMAN]	0	886089	938637	987519	1.84096	0			3.6077	8.11	1	1	2.85091	8.11	1	1	11.4137	8.11	3	1
O76003	Glutaredoxin-3 OS=Homo sapiens GN=GLRX3 PE=1 SV=2 - [GLRX3_HUMAN]	0	0	512680	438681	0								2.847	3.88	1	1	5.04643	3.88	2	1
C9IY94	Septin-2 (Fragment) OS=Homo sapiens GN=SEPT2 PE=4 SV=1 - [C9IY94_HUMAN]	0	0	423611	400976	0								2.84423	13.22	1	1	5.25111	23.14	2	2
P49792	E3 SUMO-protein ligase RanBP2 OS=Homo sapiens GN=RANBP2 PE=1 SV=2 - [RBP2_HUMAN]	905865	127811	103592	749877	12.065	1.55	3	2	2.9132	1.12	1	1	2.84331	1.12	1	1	27.6519	3.38	8	6
E5RHW4	Erlin-2 (Fragment) OS=Homo sapiens GN=ERLIN2 PE=4 SV=1 - [E5RHW4_HUMAN]	0	0	465702	277588	0								2.82267	3.55	1	1	5.82695	3.55	2	1
B3KY73	cDNA FLJ45471 fis, clone BRSTN2016892, highly similar to COMM domain-containing protein 3 OS=Homo sapiens PE=4 SV=1 - [B3KY73_HUMAN]	0	0	342757	0	0								2.81122	19.47	1	1
E9PP31	Caprin-1 OS=Homo sapiens GN=CAPRIN1 PE=4 SV=1 - [E9PP31_HUMAN]	1.55451e+06	242590	244630	0	2.52463	6.18	1	1	2.46129	6.74	1	1	2.80825	6.74	1	1
B4E3M6	cDNA FLJ55446, highly similar to Superkiller viralicidic activity 2-like 2 (EC 3.6.1.-) OS=Homo sapiens PE=2 SV=1 - [B4E3M6_HUMAN]	0	0	423534	1.30835e+06	0								2.80285	1.06	1	1	4.70011	2.23	2	2
F5GXG4	Serine/threonine-protein phosphatase PGAM5, mitochondrial OS=Homo sapiens GN=PGAM5 PE=4 SV=1 - [F5GXG4_HUMAN]	0	0	491016	683165	0								2.75895	7.14	1	1	6.02318	7.14	1	1
Q05C05	HCFC1 protein (Fragment) OS=Homo sapiens GN=HCFC1 PE=2 SV=1 - [Q05C05_HUMAN]	0	0	295035	562713	0								2.75638	2.18	1	1	2.59085	2.18	1	1
E9PH82	Protein FAM98A OS=Homo sapiens GN=FAM98A PE=4 SV=1 - [E9PH82_HUMAN]	0	1.868e+06	1.46752e+06	458710	0				7.05745	4.81	2	1	2.73985	4.81	1	1	3.39289	4.49	1	1
E9PQB8	Zinc finger HIT domain-containing protein 2 (Fragment) OS=Homo sapiens GN=ZNHIT2 PE=4 SV=1 - [E9PQB8_HUMAN]	0	0	0	0	0								2.71643	14.52	1	1
P38936	Cyclin-dependent kinase inhibitor 1 OS=Homo sapiens GN=CDKN1A PE=1 SV=3 - [CDN1A_HUMAN]	112152	0	102199	0	3.53235	10.98	1	1					2.71044	10.98	1	1
Q4KRM8	SPANX-D OS=Homo sapiens GN=SPANXD PE=4 SV=1 - [Q4KRM8_HUMAN]	0	0	9.15157e+06	0	0								2.70707	23.71	1	1
Q92945	Far upstream element-binding protein 2 OS=Homo sapiens GN=KHSRP PE=1 SV=4 - [FUBP2_HUMAN]	0	0	1.21875e+06	665855	0								2.70283	1.41	1	1	7.22623	5.49	3	3
E9PRJ6	Myomegalin OS=Homo sapiens GN=PDE4DIP PE=4 SV=1 - [E9PRJ6_HUMAN]	0	0	2.05261e+06	0	0								2.69811	15.29	1	1
B7Z4P9	cDNA FLJ51678, highly similar to Ras-related protein Rab-18 OS=Homo sapiens PE=2 SV=1 - [B7Z4P9_HUMAN]	0	0	0	0	0								2.69706	5.58	1	1
B2RCZ7	Ethylmalonic encephalopathy 1, isoform CRA_a OS=Homo sapiens GN=ETHE1 PE=2 SV=1 - [B2RCZ7_HUMAN]	0	0	876408	0	0								2.6952	6.17	1	1
Q6ZND7	cDNA FLJ16192 fis, clone BRTHA2017364, weakly similar to ATP-DEPENDENT RNA HELICASE T26G10.1 IN CHROMOSOME III OS=Homo sapiens PE=2 SV=1 - [Q6ZND7_HUMAN]	0	0	0	0	0								2.69401	5.11	1	1
C9J592	Ras-related protein Rab-7a (Fragment) OS=Homo sapiens GN=RAB7A PE=3 SV=1 - [C9J592_HUMAN]	0	0	1.24435e+06	1.14733e+06	0								2.6731	8.67	1	1	3.7285	8.67	1	1
Q6IQ43	PTPN9 protein OS=Homo sapiens GN=PTPN9 PE=2 SV=1 - [Q6IQ43_HUMAN]	0	0	839341	589361	0								2.66894	1.89	1	1	4.455	1.89	1	1
B7Z590	T-cadherin: Cadherin-13 OS=Homo sapiens GN=CDH13 PE=2 SV=1 - [B7Z590_HUMAN]	0	0	101202	682263	0	0							2.66405	1.78	1	1	13.5123	5.19	4	2
E9PH29	Thioredoxin-dependent peroxide reductase, mitochondrial OS=Homo sapiens GN=PRDX3 PE=4 SV=1 - [E9PH29_HUMAN]	0	0	1.23446e+06	0	0								2.66363	5.04	1	1
O15427	Monocarboxylate transporter 4 OS=Homo sapiens GN=SLC16A3 PE=1 SV=1 - [MOT4_HUMAN]	0	393779	916101	406984	0				8.89937	2.8	2	1	2.65706	2.8	1	1	4.71231	2.8	1	1
E9PJD9	60S ribosomal protein L27a OS=Homo sapiens GN=RPL27A PE=3 SV=1 - [E9PJD9_HUMAN]	0	1.9288e+06	2.61542e+06	227943	0				2.44941	12.09	1	1	2.65198	12.09	1	1	2.32211	13.19	1	1
F8VRN9	Transporter (Fragment) OS=Homo sapiens GN=SLC6A15 PE=3 SV=1 - [F8VRN9_HUMAN]	0	0	0	0	0								2.65132	17.98	1	1
B9EK61	PRUNE2 protein OS=Homo sapiens GN=PRUNE2 PE=2 SV=1 - [B9EK61_HUMAN]	0	0	2.2097e+06	0	0								2.63625	1.1	1	1
Q8IXV7	Kelch domain-containing protein 8B OS=Homo sapiens GN=KLHDC8B PE=2 SV=1 - [KLD8B_HUMAN]	0	0	5.78133e+07	0	0								2.63187	10.17	1	1
H0YJA4	Chromodomain-helicase-DNA-binding protein 8 (Fragment) OS=Homo sapiens GN=CHD8 PE=4 SV=1 - [H0YJA4_HUMAN]	0	0	713988	0	0								2.61806	12.39	3	1
O95400	CD2 antigen cytoplasmic tail-binding protein 2 OS=Homo sapiens GN=CD2BP2 PE=1 SV=1 - [CD2B2_HUMAN]	0	0	0	0	0								2.60516	11.44	1	1
F2Z388	60S ribosomal protein L35 OS=Homo sapiens GN=RPL35 PE=3 SV=1 - [F2Z388_HUMAN]	2.54353e+06	521144	740066	579238	2.632	10.42	1	1	4.04197	10.42	1	1	2.60311	10.42	1	1	2.65062	10.42	1	1
Q75N04	Putative uncharacterized protein SLC26A3 (Fragment) OS=Homo sapiens GN=SLC26A3 PE=2 SV=1 - [Q75N04_HUMAN]	0	0	1.19771e+07	1.41351e+07	0								2.59077	4.28	1	1	2.36302	4.28	1	1
C9J8H9	ATP synthase subunit f, mitochondrial OS=Homo sapiens GN=ATP5J2 PE=4 SV=1 - [C9J8H9_HUMAN]	0	0	1.90808e+06	1.28459e+06	0								2.58355	26.53	1	1	2.51685	26.53	1	1
Q6ZWF8	cDNA FLJ41169 fis, clone BRACE2041200, highly similar to PROTEIN-ARGININE DEIMINASE TYPE II (EC 3.5.3.15) OS=Homo sapiens PE=2 SV=1 - [Q6ZWF8_HUMAN]	0	0	1.40092e+06	0	0								2.5783	7.51	1	1
B4E035	cDNA FLJ56186 OS=Homo sapiens PE=2 SV=1 - [B4E035_HUMAN]	0	0	286297	0	0								2.56949	3.88	1	1
C9JIM8	Solute carrier family 2, facilitated glucose transporter member 1 (Fragment) OS=Homo sapiens GN=SLC2A1 PE=3 SV=1 - [C9JIM8_HUMAN]	0	0	1.28712e+06	1.65018e+06	0								2.56227	3.2	1	1	2.39812	3.2	1	1
Q9NY12	H/ACA ribonucleoprotein complex subunit 1 OS=Homo sapiens GN=GAR1 PE=1 SV=1 - [GAR1_HUMAN]	0	0	2.15399e+06	0	0	0							2.56042	5.99	1	1
B7Z6A4	Surfeit 4, isoform CRA_c OS=Homo sapiens GN=SURF4 PE=2 SV=1 - [B7Z6A4_HUMAN]	0	0	463091	0	0								2.55248	10.16	1	1
H7C2G3	ES1 protein homolog, mitochondrial (Fragment) OS=Homo sapiens GN=C21orf33 PE=4 SV=1 - [H7C2G3_HUMAN]	0	0	134667	0	0								2.54805	5.24	1	1
F6QMI7	Dystonin OS=Homo sapiens GN=DST PE=4 SV=1 - [F6QMI7_HUMAN]	0	0	5.3344e+06	0	3.77626	0							2.54002	0.48	1	1
B4DYL1	Coiled-coil domain-containing protein KIAA1407 OS=Homo sapiens GN=KIAA1407 PE=2 SV=1 - [B4DYL1_HUMAN]	0	0	0	0	2.10741	0							2.53697	5.64	1	1
B4E1K7	Stomatin-like protein 2 OS=Homo sapiens GN=STOML2 PE=2 SV=1 - [B4E1K7_HUMAN]	0	0	448729	453103	0								2.53301	4.82	1	1	2.89358	4.82	1	1
D6W539	Hydroxyacyl-Coenzyme A dehydrogenase/3-ketoacyl-Coenzyme A thiolase/enoyl-Coenzyme A hydratase (Trifunctional protein), beta subunit, isoform CRA_b OS=Homo sapiens GN=HADHB PE=3 SV=1 - [D6W539_HUMAN]	0	1.16959e+06	389627	2.477e+06	0				4.50588	5.38	2	2	2.53071	2.42	1	1	18.1451	12.63	7	4
I3L475	HCG2042992 OS=Homo sapiens GN=KRTAP4-8 PE=4 SV=2 - [I3L475_HUMAN]	0	0	0	0	0								2.52814	14.36	1	1
B4E1N9	cDNA FLJ53430, highly similar to Homo sapiens FERM and PDZ domain containing 2 (FRMPD2), transcript variant 3, mRNA (Fragment) OS=Homo sapiens PE=2 SV=1 - [B4E1N9_HUMAN]	0	0	0	0	0								2.52721	2.02	1	1
Q9H715	CDNA: FLJ21558 fis, clone COL06372 OS=Homo sapiens PE=2 SV=1 - [Q9H715_HUMAN]	0	41607001	3.02189e+07	1.2496e+07	0	0			2.47432	13.04	1	1	2.52703	13.04	1	1	2.60545	13.04	1	1
B4E334	Phosphate-regulating neutral endopeptidase OS=Homo sapiens GN=PHEX PE=2 SV=1 - [B4E334_HUMAN]	0	0	0	0	3.37269	0			4.14551	3.76	1	1	2.52112	3.76	1	1
B7ZLW1	CAMSAP1 protein OS=Homo sapiens GN=CAMSAP1 PE=2 SV=1 - [B7ZLW1_HUMAN]	0	0	1.61879e+06	0	0								2.52081	1.02	1	1
B3KWD3	cDNA FLJ42800 fis, clone BRAWH3009297 OS=Homo sapiens PE=2 SV=1 - [B3KWD3_HUMAN]	0	0	0	0	0								2.51946	6.45	1	1
Q59G54	Bromodomain adjacent to zinc finger domain, 1A isoform b variant (Fragment) OS=Homo sapiens PE=2 SV=1 - [Q59G54_HUMAN]	0	0	0	0	0								2.51812	0.93	1	1
B4DR63	26S protease regulatory subunit 4 OS=Homo sapiens GN=PSMC1 PE=2 SV=1 - [B4DR63_HUMAN]	0	0	633632	1.60529e+06	0								2.5139	5.72	1	1	24.9441	15.26	6	3
I4EPE6	MHC class II antigen (Fragment) OS=Homo sapiens GN=HLA-DQB1 PE=4 SV=1 - [I4EPE6_HUMAN]	0	0	1.76762e+06	0	0	0							2.50203	11.48	1	1
F5H4W4	Protein FAM198A (Fragment) OS=Homo sapiens GN=FAM198A PE=4 SV=1 - [F5H4W4_HUMAN]	0	0	701191	0	0								2.50188	13.57	1	1
K7EIU4	KN motif and ankyrin repeat domain-containing protein 2 (Fragment) OS=Homo sapiens GN=KANK2 PE=4 SV=1 - [K7EIU4_HUMAN]	0	0	0	0	0								2.50084	5.43	1	1	4.98908	5.43	2	1
B1Q3B3	Ferritin (Fragment) OS=Homo sapiens GN=FTL PE=3 SV=1 - [B1Q3B3_HUMAN]	0	0	1.27569e+06	2.04541e+06	0								2.50018	16.3	1	1	2.55466	16.3	1	1
E7EUV1	Mucin-2 OS=Homo sapiens GN=MUC2 PE=4 SV=1 - [E7EUV1_HUMAN]	0	0	0	2.35206e+06	0	0							2.49753	0.92	1	1	2.27492	0.82	1	1
E5RID0	Suppression of tumorigenicity 18 protein OS=Homo sapiens GN=ST18 PE=4 SV=1 - [E5RID0_HUMAN]	0	0	106907	0	0								2.49606	2.75	1	1
F4NBW3	MHC class I antigen (Fragment) OS=Homo sapiens GN=HLA-B PE=3 SV=1 - [F4NBW3_HUMAN]	0	0	1.36312e+06	2.68576e+06	0								2.49344	6.85	1	1	2.54912	6.85	1	1
H0YBM4	Arf-GAP with SH3 domain, ANK repeat and PH domain-containing protein 1 (Fragment) OS=Homo sapiens GN=ASAP1 PE=4 SV=1 - [H0YBM4_HUMAN]	0	0	6.92592e+07	0	0								2.48355	4.55	1	1
O15357	Phosphatidylinositol 3,4,5-trisphosphate 5-phosphatase 2 OS=Homo sapiens GN=INPPL1 PE=1 SV=2 - [SHIP2_HUMAN]	0	0	0	0	0								2.48231	0.79	1	1
C9JE25	Transcription termination factor, mitochondrial (Fragment) OS=Homo sapiens GN=MTERF PE=4 SV=1 - [C9JE25_HUMAN]	0	0	0	0	0								2.47385	18.99	1	1
Q8N909	cDNA FLJ38599 fis, clone HEART2003432, weakly similar to ENDOGLUCANASE Z OS=Homo sapiens PE=2 SV=1 - [Q8N909_HUMAN]	0	0	2.35517e+06	0	0	0							2.45994	1.67	1	1
H7C599	Monoglyceride lipase (Fragment) OS=Homo sapiens GN=MGLL PE=4 SV=1 - [H7C599_HUMAN]	0	0	476599	0	0								2.45302	7.11	1	1
B3KWN5	DENN domain-containing protein 5A OS=Homo sapiens GN=DENND5A PE=2 SV=1 - [B3KWN5_HUMAN]	0	0	7.2129e+06	0	0								2.44778	2.06	1	1
B7ZKR8	USP48 protein OS=Homo sapiens GN=USP48 PE=2 SV=1 - [B7ZKR8_HUMAN]	0	3.52605e+06	5.90461e+06	8.69218e+06	1.95034	0			4.468	0.92	2	1	2.43599	0.92	1	1	8.94045	0.92	3	1
B4DQI6	Transformer-2 protein homolog alpha OS=Homo sapiens GN=TRA2A PE=2 SV=1 - [B4DQI6_HUMAN]	0	1.47546e+06	2.71077e+06	3.2138e+06	1.82351	0			4.12816	7.78	1	1	2.43416	7.78	1	1	6.876	12.78	3	2
Q10589	Bone marrow stromal antigen 2 OS=Homo sapiens GN=BST2 PE=1 SV=1 - [BST2_HUMAN]	7.00422e+06	0	787701	1.69063e+06	6.30318	13.89	2	2					2.42445	5.56	1	1	4.21206	5.56	1	1
C9JKT9	Phosphoribosyl pyrophosphate synthase-associated protein 1 (Fragment) OS=Homo sapiens GN=PRPSAP1 PE=4 SV=1 - [C9JKT9_HUMAN]	0	0	419042	347490	0								2.42333	15.73	1	1	4.89704	15.73	2	1
Q8NB15	Zinc finger protein 511 OS=Homo sapiens GN=ZNF511 PE=2 SV=1 - [ZN511_HUMAN]	0	0	1.87965e+07	0	0	0							2.4179	9.54	1	1
A0PJC9	TPR protein (Fragment) OS=Homo sapiens GN=TPR PE=2 SV=1 - [A0PJC9_HUMAN]	0	0	1.11117e+06	0	0								2.41643	2.76	1	1
B4DMA4	cDNA FLJ58400, highly similar to Cleavage stimulation factor 77 kDa subunit OS=Homo sapiens PE=2 SV=1 - [B4DMA4_HUMAN]	0	0	171373	0	0								2.41435	2	1	1
Q14749	Glycine N-methyltransferase OS=Homo sapiens GN=GNMT PE=1 SV=3 - [GNMT_HUMAN]	0	0	150784	0	0								2.41356	2.71	1	1
Q15459	Splicing factor 3A subunit 1 OS=Homo sapiens GN=SF3A1 PE=1 SV=1 - [SF3A1_HUMAN]	517993	0	0	3.60121e+06	4.07713	2.02	1	1					2.41093	1.89	1	1	52.7911	14.12	16	8
B4DGY5	Kinesin-like protein KIF13B OS=Homo sapiens GN=KIF13B PE=2 SV=1 - [B4DGY5_HUMAN]	0	0	1.73674e+06	0	0								2.41022	8.12	1	1
P01880	Ig delta chain C region OS=Homo sapiens GN=IGHD PE=1 SV=2 - [IGHD_HUMAN]	0	0	4.75308e+06	0	2.21915	0							2.40692	6.25	1	1
B4E2J3	Serine protease 23 OS=Homo sapiens GN=PRSS23 PE=2 SV=1 - [B4E2J3_HUMAN]	0	0	127135	1.19439e+06	0	0							2.40611	3.7	1	1	11.3617	3.7	3	1
B7ZB05	cDNA, FLJ79369, highly similar to JmjC domain-containing histone demethylation protein 1B (EC 1.14.11.-) OS=Homo sapiens PE=2 SV=1 - [B7ZB05_HUMAN]	0	0	3.11899e+07	0	2.09774	0							2.39462	2.06	1	1
Q8TEP9	FLJ00144 protein (Fragment) OS=Homo sapiens GN=FLJ00144 PE=2 SV=1 - [Q8TEP9_HUMAN]	0	0	292559	0	0								2.39187	3.53	1	1
J3QLE5	Small nuclear ribonucleoprotein-associated protein N (Fragment) OS=Homo sapiens GN=SNRPN PE=4 SV=1 - [J3QLE5_HUMAN]	0	0	1.79538e+06	2.47957e+06	2.00806	0							2.39123	4.73	1	1	2.50953	4.73	1	1
Q498Y9	FBXO32 protein (Fragment) OS=Homo sapiens GN=FBXO32 PE=2 SV=1 - [Q498Y9_HUMAN]	0	0	2.86242e+07	0	0								2.38065	6.71	1	1
Q12965	Unconventional myosin-Ie OS=Homo sapiens GN=MYO1E PE=1 SV=2 - [MYO1E_HUMAN]	0	0	719522	1.41653e+06	0	0							2.37366	1.53	1	1	12.4374	3.52	3	3
J3KPI3	Uncharacterized protein KIAA1551 (Fragment) OS=Homo sapiens GN=KIAA1551 PE=4 SV=1 - [J3KPI3_HUMAN]	0	0	342757	0	0								2.37267	3.26	1	1
B4DRX6	cDNA FLJ60339, highly similar to Phosphatidylinositol-4-phosphate 3-kinase C2 domain-containing alpha polypeptide (EC 2.7.1.154) OS=Homo sapiens PE=2 SV=1 - [B4DRX6_HUMAN]	0	0	1.76322e+06	0	0								2.37107	1.99	1	1
B2R917	cDNA, FLJ94167 OS=Homo sapiens PE=2 SV=1 - [B2R917_HUMAN]	0	0	410763	0	0	0							2.37072	3.74	1	1
B4DWL1	cDNA FLJ59240, highly similar to Far upstream element-binding protein 1 OS=Homo sapiens PE=2 SV=1 - [B4DWL1_HUMAN]	0	0	0	0	2.11018	0							2.36628	1.56	1	1
Q59EL5	Aldo-keto reductase family 1, member B1 variant (Fragment) OS=Homo sapiens PE=2 SV=1 - [Q59EL5_HUMAN]	0	0	379683	0	0								2.36612	6.92	1	1
B4DNP2	cDNA FLJ60739, highly similar to Homo sapiens cancer susceptibility candidate 1 (CASC1), mRNA OS=Homo sapiens PE=2 SV=1 - [B4DNP2_HUMAN]	0	0	1.6487e+07	0	0	0							2.36609	3.81	1	1
Q9H3A6	PRO2179 OS=Homo sapiens PE=2 SV=1 - [Q9H3A6_HUMAN]	0	0	2.61676e+07	5.27004e+07	4.0162	0							2.36289	10	1	1	6.03314	10	1	1
O43314	Inositol hexakisphosphate and diphosphoinositol-pentakisphosphate kinase 2 OS=Homo sapiens GN=PPIP5K2 PE=1 SV=3 - [VIP2_HUMAN]	0	0	0	3.05445e+07	0	0							2.35863	2.17	1	1	3.93881	1.37	1	1
E9PQR7	Vacuolar protein sorting-associated protein 28 homolog (Fragment) OS=Homo sapiens GN=VPS28 PE=4 SV=1 - [E9PQR7_HUMAN]	0	328685	225425	285094	0				4.72389	6.21	2	1	2.35633	6.21	1	1	2.49671	6.21	1	1
H0YLB9	Alpha-mannosidase 2x (Fragment) OS=Homo sapiens GN=MAN2A2 PE=4 SV=1 - [H0YLB9_HUMAN]	0	0	721543	0	0	0							2.35389	1.77	1	1
A8K5W7	cDNA FLJ75180, highly similar to Homo sapiens mitochondrial isoleucine tRNA synthetase, mRNA OS=Homo sapiens PE=2 SV=1 - [A8K5W7_HUMAN]	0	0	0	0	0	0							2.3484	2.55	1	1
D6RAA2	GTP-binding protein SAR1b (Fragment) OS=Homo sapiens GN=SAR1B PE=4 SV=1 - [D6RAA2_HUMAN]	0	0	1.08169e+06	0	0								2.33969	10.68	1	1
H7BY36	RNA-binding protein EWS (Fragment) OS=Homo sapiens GN=EWSR1 PE=4 SV=1 - [H7BY36_HUMAN]	1.72096e+06	0	0	228005	6.31567	4.55	2	1					2.3387	4.55	1	1	6.51931	4.55	1	1
D2DKV2	MHC class I antigen (Fragment) OS=Homo sapiens GN=HLA-A PE=3 SV=1 - [D2DKV2_HUMAN]	0	0	1.10451e+06	0	0								2.33762	6.63	1	1
C9JRD8	Cbp/p300-interacting transactivator 1 (Fragment) OS=Homo sapiens GN=CITED1 PE=4 SV=1 - [C9JRD8_HUMAN]	0	0	0	0	1.91961	0							2.33696	13.48	1	1
H3BM38	Synaptosomal-associated protein (Fragment) OS=Homo sapiens GN=SNAP23 PE=3 SV=1 - [H3BM38_HUMAN]	0	1.6374e+06	1.3291e+06	1.41627e+06	0	0			2.59899	11.2	1	1	2.33178	8	1	1	5.35077	24.8	2	2
E9PM67	Inner centromere protein (Fragment) OS=Homo sapiens GN=INCENP PE=4 SV=1 - [E9PM67_HUMAN]	0	0	817617	0	0								2.33174	16.77	1	1
Q5T1V8	DEAD (Asp-Glu-Ala-Asp) box polypeptide 59 (Fragment) OS=Homo sapiens GN=DDX59 PE=2 SV=1 - [Q5T1V8_HUMAN]	0	0	630573	0	0								2.33159	8.67	1	1
A6NGG8	Uncharacterized protein C2orf71 OS=Homo sapiens GN=C2orf71 PE=1 SV=1 - [CB071_HUMAN]	0	0	0	0	0								2.33046	1.94	1	1
Q2YDX2	ZNF516 protein (Fragment) OS=Homo sapiens GN=ZNF516 PE=2 SV=1 - [Q2YDX2_HUMAN]	0	6.1601e+06	9.83015e+06	0	2.41294	0			4.7833	5.43	1	1	2.3254	5.43	1	1
P49841	Glycogen synthase kinase-3 beta OS=Homo sapiens GN=GSK3B PE=1 SV=2 - [GSK3B_HUMAN]	382403	1.53215e+06	612846	1.44535e+06	4.24386	5.24	1	1	20.8495	13.1	5	3	2.32465	5.71	1	1	22.7037	18.33	7	4
P20849	Collagen alpha-1(IX) chain OS=Homo sapiens GN=COL9A1 PE=1 SV=3 - [CO9A1_HUMAN]	0	0	847012	0	0								2.32282	2.28	1	1
Q58A70	UDP-GalNAc: polypeptide N-acetylgalactosaminyltransferase OS=Homo sapiens GN=GalNAc-T10 PE=2 SV=1 - [Q58A70_HUMAN]	0	0	2.37712e+06	1.23759e+07	0	0							2.32177	1.89	1	1	4.56083	1.89	1	1
Q59EE7	Pro-alpha-1 type V collagen variant (Fragment) OS=Homo sapiens PE=2 SV=1 - [Q59EE7_HUMAN]	0	0	1.04866e+06	703194	0	0							2.31862	1.23	1	1	2.90098	1.23	1	1
B7Z5R8	cDNA FLJ61653, highly similar to Potassium/sodium hyperpolarization-activated cyclic nucleotide-gated channel 3 OS=Homo sapiens PE=2 SV=1 - [B7Z5R8_HUMAN]	0	3.40485e+06	5.79967e+06	0	0				2.55663	4.69	1	1	2.31757	4.69	1	1
B4DDS9	cDNA FLJ53878, weakly similar to Homo sapiens GREB1 protein (GREB1), transcript variant a, mRNA OS=Homo sapiens PE=2 SV=1 - [B4DDS9_HUMAN]	0	0	63415.1	0	0								2.31584	1.23	1	1
A8MZF0	Uncharacterized protein C11orf89 OS=Homo sapiens GN=C11orf89 PE=4 SV=2 - [CK089_HUMAN]	0	0	7.28136e+06	0	0								2.31493	9.97	1	1
Q6ZMJ8	FLJ00407 protein (Fragment) OS=Homo sapiens GN=MICAL1 PE=2 SV=1 - [Q6ZMJ8_HUMAN]	0	0	0	0	0								2.30749	4.23	1	1
Q05D85	Putative uncharacterized protein (Fragment) OS=Homo sapiens PE=2 SV=1 - [Q05D85_HUMAN]	0	0	0	8.49009e+06	0								2.30719	9.25	1	1	2.24287	9.25	1	1
G3V1L6	Chromosome 20 open reading frame 42, isoform CRA_c OS=Homo sapiens GN=FERMT1 PE=4 SV=1 - [G3V1L6_HUMAN]	0	1.32172e+06	1.41315e+06	2.03973e+06	0				4.47686	2.38	2	1	2.3015	2.38	1	1	2.22007	2.38	1	1
Q6ZNX1	CDNA FLJ26957 fis, clone SLV00486 OS=Homo sapiens PE=2 SV=1 - [Q6ZNX1_HUMAN]	0	0	1.0837e+06	0	0	0							2.30106	8.4	1	1
I3L276	Heme oxygenase 2 (Fragment) OS=Homo sapiens GN=HMOX2 PE=4 SV=1 - [I3L276_HUMAN]	0	0	0	0	0								2.30106	20.91	1	1
Q14DW8	HOXD11 protein OS=Homo sapiens GN=HOXD11 PE=2 SV=1 - [Q14DW8_HUMAN]	0	0	7.68635e+06	0	0								2.29799	18.24	1	1
B7Z2F3	cDNA FLJ50144, highly similar to T-lymphocyte activation antigen CD86 OS=Homo sapiens PE=2 SV=1 - [B7Z2F3_HUMAN]	0	0	2.25592e+06	0	0								2.29755	6.45	1	1
A8K2C1	cDNA FLJ76237, highly similar to Homo sapiens synaptotagmin XV (SYT15), transcript variant a, mRNA OS=Homo sapiens PE=2 SV=1 - [A8K2C1_HUMAN]	0	0	1.84284e+08	0	0								2.2958	6.18	1	1
E7EUB1	Carcinoembryonic antigen-related cell adhesion molecule 1 OS=Homo sapiens GN=CEACAM1 PE=4 SV=1 - [E7EUB1_HUMAN]	0	0	983538	0	0								2.29468	5.85	1	1
A8K079	cDNA FLJ75240, highly similar to Homo sapiens methyl CpG binding protein 2 (MECP2) mRNA OS=Homo sapiens PE=2 SV=1 - [A8K079_HUMAN]	0	0	4.06036e+06	270006	0	0							2.29197	5.56	1	1	5.33856	2.88	2	1
F8VR69	60S ribosomal protein L6 (Fragment) OS=Homo sapiens GN=RPL6 PE=4 SV=1 - [F8VR69_HUMAN]	0	0	544548	0	0								2.29071	23.44	1	1
E5RGJ4	UBX domain-containing protein 2B OS=Homo sapiens GN=UBXN2B PE=4 SV=1 - [E5RGJ4_HUMAN]	0	0	516608	0	0	0							2.28657	14.42	1	1
Q6LCG8	Catenin-4 (Fragment) OS=Homo sapiens PE=2 SV=1 - [Q6LCG8_HUMAN]	0	0	0	0	0								2.28634	4.54	1	1
Q6R2W3	SCAN domain-containing protein 3 OS=Homo sapiens GN=SCAND3 PE=2 SV=1 - [SCND3_HUMAN]	0	0	2.04538e+06	0	0								2.2844	1.28	1	1
Q5SV24	ATPase family, AAA domain containing 3A (Fragment) OS=Homo sapiens GN=ATAD3A PE=2 SV=1 - [Q5SV24_HUMAN]	0	0	160347	1.09617e+06	3.96256	0							2.28135	1.93	1	1	4.34811	3.33	2	2
C9JPH8	Leukocyte immunoglobulin-like receptor subfamily B member 1 OS=Homo sapiens GN=LILRB1 PE=4 SV=1 - [C9JPH8_HUMAN]	0	0	0	0	0								2.28112	5.88	1	1
B4DW88	Leucine-rich repeat-containing protein 27 OS=Homo sapiens GN=LRRC27 PE=2 SV=1 - [B4DW88_HUMAN]	0	0	0	0	0								2.27767	3.53	1	1	2.23964	3.53	1	1
H0YET3	Protein NPAT (Fragment) OS=Homo sapiens GN=NPAT PE=4 SV=1 - [H0YET3_HUMAN]	0	0	893139	0	0								2.26441	3.33	1	1
A6NKP0	Catenin alpha-3 OS=Homo sapiens GN=CTNNA3 PE=4 SV=1 - [A6NKP0_HUMAN]	0	0	1.52822e+06	0	0								2.25756	5.98	1	1
C9JW69	Regulator of chromosome condensation (Fragment) OS=Homo sapiens GN=RCC1 PE=4 SV=1 - [C9JW69_HUMAN]	0	1.05179e+06	78664.5	895158	0				2.08942	2.69	1	1	2.25081	2.69	1	1	9.07112	9.41	3	3
Q53TK4	Putative uncharacterized protein ITSN2 (Fragment) OS=Homo sapiens GN=ITSN2 PE=2 SV=1 - [Q53TK4_HUMAN]	0	0	349584	0	0	0							2.24802	0.98	1	1
O43304	SEC14-like protein 5 OS=Homo sapiens GN=SEC14L5 PE=2 SV=3 - [S14L5_HUMAN]	0	0	1.07113e+06	0	0								2.23741	1.58	1	1
A8K335	cDNA FLJ76254, highly similar to Homo sapiens gamma-glutamyl hydrolase (GGH), mRNA OS=Homo sapiens PE=2 SV=1 - [A8K335_HUMAN]	0	0	168476	0	0								2.23536	4.09	1	1
J3QL14	V-type proton ATPase subunit d 1 (Fragment) OS=Homo sapiens GN=ATP6V0D1 PE=4 SV=1 - [J3QL14_HUMAN]	0	0	678188	654976	0								2.23437	5.6	1	1	2.42623	5.6	1	1
K7ENI5	Nucleoporin SEH1 (Fragment) OS=Homo sapiens GN=SEH1L PE=4 SV=1 - [K7ENI5_HUMAN]	0	357935	651281	0	0				2.36768	6.96	1	1	2.2264	6.96	1	1
H7C1Q9	Protein transport protein Sec61 subunit alpha isoform 2 (Fragment) OS=Homo sapiens GN=SEC61A2 PE=3 SV=1 - [H7C1Q9_HUMAN]	0	496672	518940	0	0				2.21532	9.57	1	1	2.22212	9.57	1	1
B5A940	Soluble MET variant 12 OS=Homo sapiens GN=MET PE=2 SV=1 - [B5A940_HUMAN]	0	0	1.228e+06	0	0								2.22116	1.96	1	1
Q8TDR5	Protein phosphatase 1 regulatory subunit 3 OS=Homo sapiens PE=2 SV=1 - [Q8TDR5_HUMAN]	0	0	730306	0	0								2.22094	3.8	1	1
O94906	Pre-mRNA-processing factor 6 OS=Homo sapiens GN=PRPF6 PE=1 SV=1 - [PRP6_HUMAN]	0	0	973599	1.01111e+06	3.42826	0							2.22038	0.96	1	1	14.3593	5.31	5	4
A1DV99	ATP synthase subunit a OS=Homo sapiens GN=ATP6 PE=3 SV=1 - [A1DV99_HUMAN]	0	0	1.3495e+06	0	0								2.21613	5.75	1	1
C9JVK6	WW domain-containing adapter protein with coiled-coil (Fragment) OS=Homo sapiens GN=WAC PE=4 SV=1 - [C9JVK6_HUMAN]	0	0	587608	0	0	0							2.21526	10.98	1	1
P0C869	Cytosolic phospholipase A2 beta OS=Homo sapiens GN=PLA2G4B PE=1 SV=2 - [PA24B_HUMAN]	0	0	5.64557e+06	0	0								2.21284	1.02	1	1
F8WAW4	Enoyl-CoA delta isomerase 2, mitochondrial OS=Homo sapiens GN=ECI2 PE=4 SV=1 - [F8WAW4_HUMAN]	0	0	805716	0	0								2.21208	8.57	1	1
E9PN91	Elongation factor 1-delta OS=Homo sapiens GN=EEF1D PE=4 SV=1 - [E9PN91_HUMAN]	0	0	0	0	0								2.20747	11.32	1	1
Q96JV8	cDNA FLJ14943 fis, clone PLACE1011371, weakly similar to INTER-ALPHA-TRYPSIN INHIBITOR HEAVY CHAIN H2 OS=Homo sapiens PE=2 SV=1 - [Q96JV8_HUMAN]	0	0	2.19645e+06	0	0								2.2024	3.78	1	1
B9TX71	Mediator complex subunit MED24 variant MED24_i11 (Fragment) OS=Homo sapiens GN=MED24 PE=2 SV=1 - [B9TX71_HUMAN]	0	0	5.90461e+06	8.69218e+06	1.83403	0							2.19561	4.31	1	1	5.82741	4.31	1	1
Q3B726	DNA-directed RNA polymerase I subunit RPA43 OS=Homo sapiens GN=TWISTNB PE=1 SV=1 - [RPA43_HUMAN]	0	0	575240	921932	0								2.19455	3.85	1	1	7.81009	3.85	2	1
Q5JXI0	Four and a half LIM domains 1 (Fragment) OS=Homo sapiens GN=FHL1 PE=2 SV=1 - [Q5JXI0_HUMAN]	0	0	156225	0	0								2.19367	8.51	1	1
Q3SY17	Solute carrier family 25 member 52 OS=Homo sapiens GN=SLC25A52 PE=1 SV=2 - [S2552_HUMAN]	0	0	2.54642e+06	0	0								2.18908	4.71	1	1
I3L4Z3	Retinoid-inducible serine carboxypeptidase (Fragment) OS=Homo sapiens GN=SCPEP1 PE=4 SV=1 - [I3L4Z3_HUMAN]	0	0	2.54642e+06	0	0								2.17497	7.95	1	1
H0YGJ6	Pleckstrin homology domain-containing family A member 5 (Fragment) OS=Homo sapiens GN=PLEKHA5 PE=4 SV=1 - [H0YGJ6_HUMAN]	0	0	636685	522206	0								2.17496	3.53	1	1	2.11748	3.53	1	1
H7C3P6	Nuclear pore complex protein Nup98-Nup96 (Fragment) OS=Homo sapiens GN=NUP98 PE=4 SV=1 - [H7C3P6_HUMAN]	0	0	233132	779686	0								2.17226	1.73	1	1	32.1681	8.1	7	4
B3KRB7	Inhibitor of kappa light polypeptide gene enhancer in B-cells, kinase beta, isoform CRA_a OS=Homo sapiens GN=IKBKB PE=2 SV=1 - [B3KRB7_HUMAN]	0	0	1.05965e+06	1.11555e+06	0								2.16114	2.06	1	1	2.09073	2.06	1	1
E9PK85	Ras-related protein R-Ras2 (Fragment) OS=Homo sapiens GN=RRAS2 PE=4 SV=1 - [E9PK85_HUMAN]	0	0	288341	466533	0								2.15559	7.23	1	1	3.03871	7.23	1	1
P62312	U6 snRNA-associated Sm-like protein LSm6 OS=Homo sapiens GN=LSM6 PE=1 SV=1 - [LSM6_HUMAN]	0	383041	506404	670536	0				4.35409	13.75	2	1	2.14302	13.75	1	1	2.37849	13.75	1	1
Q14918	Nebulin (Fragment) OS=Homo sapiens PE=2 SV=1 - [Q14918_HUMAN]	0	0	1.93725e+06	0	0								2.13878	2.86	1	1
E5RJZ1	Cytochrome c oxidase subunit 7A-related protein, mitochondrial OS=Homo sapiens GN=COX7A2L PE=4 SV=1 - [E5RJZ1_HUMAN]	0	0	9.22097e+06	0	0								2.13769	18.99	1	1
F8WF45	TATA element modulatory factor OS=Homo sapiens GN=TMF1 PE=4 SV=1 - [F8WF45_HUMAN]	0	0	0	0	0	0							2.13133	2.06	1	1
F5GY37	Prohibitin-2 OS=Homo sapiens GN=PHB2 PE=4 SV=1 - [F5GY37_HUMAN]	0	0	73325.2	193809	1.68954	0							2.13078	4.49	1	1	3.98662	4.49	1	1
Q4AE77	Adenosine deaminase acting on RNA type2d OS=Homo sapiens GN=ADAR2d PE=2 SV=1 - [Q4AE77_HUMAN]	0	0	2.45681e+06	0	1.73872	0							2.13038	1.93	1	1
H7BXY5	Nexilin (Fragment) OS=Homo sapiens GN=NEXN PE=4 SV=1 - [H7BXY5_HUMAN]	0	631909	434477	525699	0				2.32413	1.91	1	1	2.12767	1.91	1	1	9.46322	7.29	3	3
Q9BVT2	Putative uncharacterized protein (Fragment) OS=Homo sapiens PE=2 SV=1 - [Q9BVT2_HUMAN]	0	0	192910	130895	0								2.12413	6.82	1	1	2.54698	7.39	1	1
B4DMW4	cDNA FLJ57128, highly similar to Homo sapiens AYP1 protein (AYP1), mRNA OS=Homo sapiens PE=2 SV=1 - [B4DMW4_HUMAN]	0	0	0	501455	0								2.12403	9.7	1	1	4.45149	9.7	2	1
B4DKZ6	cDNA FLJ61096, highly similar to THO complex subunit 2 (Fragment) OS=Homo sapiens PE=2 SV=1 - [B4DKZ6_HUMAN]	0	0	968099	853867	0								2.1216	1.53	1	1	2.14424	1.53	1	1
B4DFD7	cDNA FLJ55457, highly similar to ATP-dependent RNA helicase DHX8 (EC 3.6.1.-) OS=Homo sapiens PE=2 SV=1 - [B4DFD7_HUMAN]	0	0	938871	0	0								2.11799	1.87	1	1
Q96CB9	5-methylcytosine rRNA methyltransferase NSUN4 OS=Homo sapiens GN=NSUN4 PE=1 SV=2 - [NSUN4_HUMAN]	0	0	1.228e+06	0	0								2.11739	2.08	1	1
B5B0A5	Zinc finger transcription factor BCL6S OS=Homo sapiens GN=BCL6 PE=2 SV=1 - [B5B0A5_HUMAN]	0	0	6.38358e+06	0	0								2.11715	2.92	1	1
C9JGX5	Uncharacterized protein C9orf174 OS=Homo sapiens GN=C9orf174 PE=4 SV=1 - [C9JGX5_HUMAN]	0	0	1.20352e+07	0	0	0							2.1152	2.64	1	1
Q9BXU8	Ferritin heavy polypeptide-like 17 OS=Homo sapiens GN=FTHL17 PE=2 SV=1 - [FHL17_HUMAN]	0	0	0	0	1.72909	0			5.94994	7.1	2	1	2.1133	7.1	1	1
A0AVL2	NRAP protein OS=Homo sapiens GN=NRAP PE=2 SV=1 - [A0AVL2_HUMAN]	0	0	1.34505e+06	0	0								2.11248	0.98	1	1
P83110	Serine protease HTRA3 OS=Homo sapiens GN=HTRA3 PE=1 SV=2 - [HTRA3_HUMAN]	0	0	0	0	0								2.11182	3.09	1	1
B4DMC9	cDNA FLJ50990, highly similar to Gap junction alpha-1 protein OS=Homo sapiens PE=2 SV=1 - [B4DMC9_HUMAN]	0	0	193262	302820	0								2.10881	5.3	1	1	4.5481	5.3	2	1
Q9BVV7	Mitochondrial import inner membrane translocase subunit Tim21 OS=Homo sapiens GN=TIMM21 PE=1 SV=1 - [TIM21_HUMAN]	0	0	0	0	0								2.10732	3.63	1	1
P55081	Microfibrillar-associated protein 1 OS=Homo sapiens GN=MFAP1 PE=1 SV=2 - [MFAP1_HUMAN]	0	0	125957	0	2.1537	1.82	1	1					2.10703	3.19	1	1
Q9Y5F1	Protocadherin beta-12 OS=Homo sapiens GN=PCDHB12 PE=2 SV=1 - [PCDBC_HUMAN]	0	0	1.54842e+07	0	0								2.10445	1.64	1	1
B2RCZ4	cDNA, FLJ96384, highly similar to Homo sapiens protein kinase C, iota (PRKCI), mRNA OS=Homo sapiens PE=2 SV=1 - [B2RCZ4_HUMAN]	0	0	3.40784e+06	0	0	0							2.10324	3.07	1	1
B2R5H5	cDNA, FLJ92476, highly similar to Homo sapiens LSM3 homolog, U6 small nuclear RNA associated (S. cerevisiae) (LSM3), mRNA OS=Homo sapiens PE=4 SV=1 - [B2R5H5_HUMAN]	0	0	1.84528e+06	0	0								2.10245	11.76	1	1
O95450	A disintegrin and metalloproteinase with thrombospondin motifs 2 OS=Homo sapiens GN=ADAMTS2 PE=2 SV=2 - [ATS2_HUMAN]	0	1.94897e+06	1.69575e+06	4.80963e+06	1.78909	0			7.73193	1.24	1	1	2.10112	1.24	1	1	6.59486	1.24	3	1
B4DXV8	cDNA FLJ54199, highly similar to Calmegin OS=Homo sapiens PE=2 SV=1 - [B4DXV8_HUMAN]	0	0	268325	0	0								2.0969	3.7	1	1
B4DZD2	cDNA FLJ61498, highly similar to Coiled-coil domain-containing protein 13 OS=Homo sapiens PE=2 SV=1 - [B4DZD2_HUMAN]	0	4.60797e+06	2950109	0	0				2.184	5.13	1	1	2.09379	5.13	1	1
B2RBA6	cDNA, FLJ95407, highly similar to Homo sapiens MCM7 minichromosome maintenance deficient 7 (S. cerevisiae) (MCM7), mRNA OS=Homo sapiens PE=2 SV=1 - [B2RBA6_HUMAN]	0	0	2.868e+06	0	2.01886	0							2.09161	1.95	1	1
B4DU75	U3 small nucleolar RNA-associated protein 15 homolog OS=Homo sapiens GN=UTP15 PE=2 SV=1 - [B4DU75_HUMAN]	0	1.31963e+06	0	1.26229e+06	0				2.33254	3.35	1	1	2.09108	3.35	1	1	5.11882	6.4	2	2
Q9NYQ7	Cadherin EGF LAG seven-pass G-type receptor 3 OS=Homo sapiens GN=CELSR3 PE=1 SV=2 - [CELR3_HUMAN]	0	0	700483	0	0								2.08568	0.45	1	1
Q86UW0	Ovarian epithelial carcinoma-related protein OS=Homo sapiens PE=2 SV=1 - [Q86UW0_HUMAN]	0	1.78349e+07	1.51414e+07	7.81675e+06	9.31359	0			3.80282	4.03	1	1	2.08468	4.03	1	1	6.06414	4.03	1	1
Q9Y4U2	Putative uncharacterized protein DKFZp564G092 (Fragment) OS=Homo sapiens GN=DKFZp564G092 PE=2 SV=2 - [Q9Y4U2_HUMAN]	0	0	3.21919e+06	0	0								2.07934	14.42	1	1
B3KVW3	Lysophospholipase-like 1, isoform CRA_a OS=Homo sapiens GN=LYPLAL1 PE=4 SV=1 - [B3KVW3_HUMAN]	0	0	0	0	0								2.0792	8.85	1	1
F8WAI1	Immunoglobulin-like and fibronectin type III domain-containing protein 1 OS=Homo sapiens GN=IGFN1 PE=4 SV=1 - [F8WAI1_HUMAN]	0	1.00797e+07	721674	0	1.824	0			7.57201	0.51	1	1	2.07912	0.27	1	1
E9PCU0	Collagen alpha-1(XI) chain OS=Homo sapiens GN=COL11A1 PE=4 SV=1 - [E9PCU0_HUMAN]	0	0	1.69575e+06	0	0								2.07701	1.12	1	1
Q9NRJ7	Protocadherin beta-16 OS=Homo sapiens GN=PCDHB16 PE=1 SV=3 - [PCDBG_HUMAN]	0	0	1.03509e+06	0	1.63923	0							2.0728	1.55	1	1
Q8NDW8	Tetratricopeptide repeat protein 21A OS=Homo sapiens GN=TTC21A PE=2 SV=3 - [TT21A_HUMAN]	0	0	1.21335e+06	0	0								2.06961	0.91	1	1
H0YJ19	FERM domain-containing protein 6 (Fragment) OS=Homo sapiens GN=FRMD6 PE=4 SV=1 - [H0YJ19_HUMAN]	0	0	0	0	0								2.06864	15.5	1	1
C9JXB8	60S ribosomal protein L24 OS=Homo sapiens GN=RPL24 PE=4 SV=1 - [C9JXB8_HUMAN]	0	0	1.45965e+06	1.39406e+06	0								2.06764	6.61	1	1	4.48911	17.36	2	2
B4DFU8	cDNA FLJ54647, highly similar to Liprin-beta-1 (Fragment) OS=Homo sapiens PE=2 SV=1 - [B4DFU8_HUMAN]	0	0	1.30179e+06	0	0	0							2.06748	2.55	1	1
Q96M29	Tektin-5 OS=Homo sapiens GN=TEKT5 PE=2 SV=1 - [TEKT5_HUMAN]	0	0	3.74532e+07	0	0								2.06632	3.51	1	1
P05161	Ubiquitin-like protein ISG15 OS=Homo sapiens GN=ISG15 PE=1 SV=5 - [ISG15_HUMAN]	7.492e+06	850909	326706	1.01533e+06	5.56866	13.33	2	2	6.79687	20	2	2	2.06445	5.45	1	1	6.07764	7.88	2	1
K7EKR1	cAMP-dependent protein kinase type I-alpha regulatory subunit (Fragment) OS=Homo sapiens GN=PRKAR1A PE=4 SV=1 - [K7EKR1_HUMAN]	0	0	3.31364e+06	1.51948e+06	1.9826	0							2.06429	45.71	1	1	3.93232	45.71	1	1
C9JQV3	Serine/threonine-protein kinase 11-interacting protein OS=Homo sapiens GN=STK11IP PE=4 SV=1 - [C9JQV3_HUMAN]	0	0	53672.8	0	0	0							2.0637	1.01	1	1
E9PMM1	Protein FAM186B OS=Homo sapiens GN=FAM186B PE=4 SV=1 - [E9PMM1_HUMAN]	0	0	5.86009e+06	9.99787e+06	0								2.06242	14.04	1	1	3.7212	14.04	1	1
P50479	PDZ and LIM domain protein 4 OS=Homo sapiens GN=PDLIM4 PE=1 SV=2 - [PDLI4_HUMAN]	0	0	256116	1.26262e+06	4.88225	0							2.06053	3.33	1	1	4.56622	8.48	2	2
B4DWL3	Lysosome-associated membrane glycoprotein 1 OS=Homo sapiens GN=LAMP1 PE=2 SV=1 - [B4DWL3_HUMAN]	0	0	482659	0	0								2.05928	3.02	1	1
C9JN71	Zinc finger protein 878 OS=Homo sapiens GN=ZNF878 PE=3 SV=2 - [ZN878_HUMAN]	0	0	543686	0	0								2.05892	1.69	1	1
P00540	Proto-oncogene serine/threonine-protein kinase mos OS=Homo sapiens GN=MOS PE=2 SV=1 - [MOS_HUMAN]	0	0	0	0	3.70115	0							2.05748	2.6	1	1
Q86U86	Protein polybromo-1 OS=Homo sapiens GN=PBRM1 PE=1 SV=1 - [PB1_HUMAN]	0	0	1.36703e+06	0	0								2.05465	0.53	1	1
P06730	Eukaryotic translation initiation factor 4E OS=Homo sapiens GN=EIF4E PE=1 SV=2 - [IF4E_HUMAN]	0	453094	120812	227798	0				11.7926	6.45	4	1	2.05153	6.45	1	1	2.23859	6.45	1	1
Q9BYG3	MKI67 FHA domain-interacting nucleolar phosphoprotein OS=Homo sapiens GN=MKI67IP PE=1 SV=1 - [MK67I_HUMAN]	0	0	445223	1.59807e+06	0								2.05035	4.1	1	1	3.0972	4.44	1	1
Q8NBW7	ER lumen protein retaining receptor OS=Homo sapiens GN=KDELR1 PE=2 SV=1 - [Q8NBW7_HUMAN]	0	265084	219306	226846	0				4.62736	7.33	2	1	2.05025	7.33	1	1	4.21142	7.33	1	1
Q09028	Histone-binding protein RBBP4 OS=Homo sapiens GN=RBBP4 PE=1 SV=3 - [RBBP4_HUMAN]	5.36825e+06	2.10324e+06	1.27332e+06	3.6471e+06	7.08497	5.65	2	2	15.857	12	5	3	2.04952	1.88	1	1	23.7003	12	7	3
B0R0W4	Retinoblastoma binding protein 7 OS=Homo sapiens GN=RBBP7 PE=4 SV=1 - [B0R0W4_HUMAN]	5.07945e+06	2.66956e+06	1.27332e+06	3.29511e+06	6.84955	5.84	2	2	4.13607	1.95	1	1	2.04952	1.95	1	1	19.1389	12.41	5	3
B4DV47	cDNA FLJ57893, highly similar to Parafibromin OS=Homo sapiens PE=2 SV=1 - [B4DV47_HUMAN]	0	0	3.03401e+06	0	0								2.04896	3.16	1	1
Q9Y5H9	Protocadherin alpha-2 OS=Homo sapiens GN=PCDHA2 PE=1 SV=1 - [PCDA2_HUMAN]	0	0	0	0	0	0							2.04888	1.37	1	1
H0YAW0	Transient receptor potential cation channel subfamily A member 1 (Fragment) OS=Homo sapiens GN=TRPA1 PE=4 SV=1 - [H0YAW0_HUMAN]	0	0	388825	0	0	0							2.0484	1.97	1	1
B7ZME5	MYBPHL protein OS=Homo sapiens GN=MYBPHL PE=2 SV=1 - [B7ZME5_HUMAN]	0	0	700483	0	0								2.04471	4.53	1	1
I3L180	Protein FAM57B (Fragment) OS=Homo sapiens GN=FAM57B PE=4 SV=1 - [I3L180_HUMAN]	0	0	0	0	0								2.04447	100	1	1
Q5T7N0	60S ribosomal protein L5 OS=Homo sapiens GN=RPL5 PE=2 SV=1 - [Q5T7N0_HUMAN]	0	0	2.23251e+06	280444	0								2.04354	7.94	1	1	4.30747	14.29	1	1
Q86TS2	Full-length cDNA 5-PRIME end of clone CS0CAP002YE20 of Thymus of Homo sapiens (human) OS=Homo sapiens PE=4 SV=1 - [Q86TS2_HUMAN]	0	0	1.83811e+06	0	0								2.04326	15.52	1	1
A6ND36	Protein FAM83G OS=Homo sapiens GN=FAM83G PE=1 SV=2 - [FA83G_HUMAN]	0	0	414090	0	0								2.04272	1.58	1	1
K7EJX5	Ferrochelatase, mitochondrial (Fragment) OS=Homo sapiens GN=FECH PE=4 SV=1 - [K7EJX5_HUMAN]	0	236955	392811	0	0				2.16785	9.79	1	1	2.0426	9.79	1	1
Q59GT2	Protein arginine N-methyltransferase 4 variant (Fragment) OS=Homo sapiens PE=2 SV=1 - [Q59GT2_HUMAN]	0	1.79386e+06	3.90343e+06	6953839	0				4.02985	5.95	1	1	2.03938	5.95	1	1	3.83088	5.95	1	1
B4DPJ9	cDNA FLJ57073, highly similar to Double-stranded RNA-binding protein Staufenhomolog 1 OS=Homo sapiens PE=2 SV=1 - [B4DPJ9_HUMAN]	0	0	530760	0	0								2.03869	6.96	1	1
Q6ZVD7	Storkhead-box protein 1 OS=Homo sapiens GN=STOX1 PE=1 SV=2 - [STOX1_HUMAN]	0	0	0	0	0								2.03713	1.52	1	1
F8W9D1	5'-AMP-activated protein kinase subunit gamma-1 OS=Homo sapiens GN=PRKAG1 PE=4 SV=1 - [F8W9D1_HUMAN]	0	0	239851	0	0								2.03692	4.05	1	1
H0YDC2	Neuregulin-1 (Fragment) OS=Homo sapiens GN=NRG1 PE=4 SV=1 - [H0YDC2_HUMAN]	0	1.65568e+06	640614	3.18372e+06	0				4.23349	7.14	1	1	2.03595	7.14	1	1	2.87607	7.14	1	1
C9J202	Putative glycosyltransferase ALG1L2 OS=Homo sapiens GN=ALG1L2 PE=3 SV=1 - [AG1L2_HUMAN]	0	0	9.07892e+06	0	0	0							2.03368	7.91	1	1
Q9UJJ2	Zinc finger protein 280C (Fragment) OS=Homo sapiens GN=ZNF280C PE=2 SV=1 - [Q9UJJ2_HUMAN]	0	0	630573	0	0								2.03248	2.62	1	1
Q16458	Clone 4-3 protein (Fragment) OS=Homo sapiens GN=clone 4-3 PE=2 SV=1 - [Q16458_HUMAN]	0	0	0	0	0								2.0304	22	1	1
B4DWP3	Cytochrome P450 2B6 OS=Homo sapiens GN=CYP2B6 PE=2 SV=1 - [B4DWP3_HUMAN]	0	0	0	0	0								2.03007	4.47	1	1
A5D904	RPS9 protein (Fragment) OS=Homo sapiens GN=RPS9 PE=2 SV=1 - [A5D904_HUMAN]	0	0	371484	0	0								2.03006	6.19	1	1
Q7L273	BTB/POZ domain-containing protein KCTD9 OS=Homo sapiens GN=KCTD9 PE=2 SV=1 - [KCTD9_HUMAN]	0	0	913386	0	0								2.02785	4.63	1	1
Q9BQK8	Phosphatidate phosphatase LPIN3 OS=Homo sapiens GN=LPIN3 PE=1 SV=3 - [LPIN3_HUMAN]	6.29831e+07	6.80222e+07	2.51238e+07	6.22093e+07	5.99847	1.65	1	1	7.87895	1.65	1	1	2.02634	1.65	1	1	5.74572	1.65	1	1
Q86T06	Full-length cDNA clone CS0DG006YJ19 of B cells (Ramos cell line) of Homo sapiens (human) OS=Homo sapiens PE=4 SV=1 - [Q86T06_HUMAN]	0	0	907771	0	0								2.0257	16.09	1	1
H3BRK9	E3 ubiquitin-protein ligase AMFR (Fragment) OS=Homo sapiens GN=AMFR PE=4 SV=1 - [H3BRK9_HUMAN]	0	0	68338.8	0	0								2.02546	4.51	1	1
E9PM69	26S protease regulatory subunit 6A OS=Homo sapiens GN=PSMC3 PE=3 SV=1 - [E9PM69_HUMAN]	0	0	0	3.91488e+06	0	0											40.1513	27.2	12	7
Q16555	CRMP2: Dihydropyrimidinase-related protein 2 OS=Homo sapiens GN=DPYSL2 PE=1 SV=1 - [DPYL2_HUMAN]	0	1.85005e+06	0	1.8614e+06	0				43.3307	23.78	13	8					31.4863	18.53	8	6
B1AHC7	X-ray repair complementing defective repair in Chinese hamster cells 6 (Ku autoantigen, 70kDa) OS=Homo sapiens GN=XRCC6 PE=4 SV=1 - [B1AHC7_HUMAN]	2.40537e+06	764776	0	1.52924e+06	2.2253	1.62	1	1	2.98446	2.51	1	1					29.2148	10.23	9	4
Q9Y230	RuvB-like 2 OS=Homo sapiens GN=RUVBL2 PE=1 SV=3 - [RUVB2_HUMAN]	1.69646e+06	548118	0	1.78722e+06	4.72703	4.97	2	2	12.862	8.86	4	3					28.8886	17.28	9	6
B7Z597	cDNA FLJ54373, highly similar to 60 kDa heat shock protein, mitochondrial OS=Homo sapiens PE=2 SV=1 - [B7Z597_HUMAN]	2.47071e+06	1.93973e+06	0	2.34568e+06	2.35431	1.6	1	1	22.9023	12.94	8	5					26.017	11.52	6	4
B5BUB1	RuvB-like 1 (Fragment) OS=Homo sapiens GN=RUVBL1 PE=2 SV=1 - [B5BUB1_HUMAN]	0	0	0	2.61696e+06	0												24.3299	18.64	8	6
B7Z254	Protein disulfide-isomerase A6 OS=Homo sapiens GN=PDIA6 PE=2 SV=1 - [B7Z254_HUMAN]	3.01573e+06	3.07238e+06	0	2.32691e+06	2.44296	3.2	1	1	14.145	10.53	4	3					23.437	10.53	6	3
D3DP78	Aspartyl-tRNA synthetase, isoform CRA_b OS=Homo sapiens GN=DARS PE=4 SV=1 - [D3DP78_HUMAN]	2.14528e+06	442053	0	1.28709e+06	5.44267	5.34	2	2	19.8575	11.11	5	4					22.0606	15.17	8	6
B4DZM3	cDNA FLJ61500, highly similar to NNP-1 protein OS=Homo sapiens PE=2 SV=1 - [B4DZM3_HUMAN]	0	0	0	265769	0												21.6187	6.68	2	2
Q96IZ0	PRKC apoptosis WT1 regulator protein OS=Homo sapiens GN=PAWR PE=1 SV=1 - [PAWR_HUMAN]	2.08338e+06	1.16829e+06	0	1.98864e+06	2.89403	3.82	1	1	3.18752	4.71	1	1					21.4946	16.47	7	4
P35998	26S protease regulatory subunit 7 OS=Homo sapiens GN=PSMC2 PE=1 SV=3 - [PRS7_HUMAN]	0	289629	0	2.22564e+06	0				2.63557	3	1	1					21.1309	18.94	8	7
Q2TAY7	WD40 repeat-containing protein SMU1 OS=Homo sapiens GN=SMU1 PE=1 SV=2 - [SMU1_HUMAN]	3.88054e+06	1.31094e+06	0	682506	2.76896	1.95	1	1	4.36681	4.68	1	1					20.9849	7.41	6	3
P12270	Nucleoprotein TPR OS=Homo sapiens GN=TPR PE=1 SV=3 - [TPR_HUMAN]	0	0	0	925272	1.9169	0											20.204	2.92	5	5
Q53GR7	Solute carrier family 25, member 13 (Citrin) variant (Fragment) OS=Homo sapiens PE=2 SV=1 - [Q53GR7_HUMAN]	0	483358	0	904618	1.68663	0			4.31406	1.78	1	1					19.9833	8.3	5	4
P53396	ATP-citrate synthase OS=Homo sapiens GN=ACLY PE=1 SV=3 - [ACLY_HUMAN]	0	0	0	1.56563e+06	2.13638	0											19.6193	6.36	7	5
D3DPF9	Titin, isoform CRA_b OS=Homo sapiens GN=TTN PE=4 SV=1 - [D3DPF9_HUMAN]	0	8.22341e+06	0	3.13667e+06	0	0			9.20724	0.04	1	1					19.07	0.09	1	1
B3KQT9	cDNA PSEC0175 fis, clone OVARC1000169, highly similar to Protein disulfide-isomerase A3 (EC 5.3.4.1) OS=Homo sapiens PE=2 SV=1 - [B3KQT9_HUMAN]	2.61332e+06	2.3241e+06	0	3.31752e+06	4.68263	5	2	2	20.8629	10.83	5	4					19.0456	18.75	6	6
B3KPC1	cDNA FLJ31582 fis, clone NT2RI2002117, highly similar to Protein pelota homolog OS=Homo sapiens PE=2 SV=1 - [B3KPC1_HUMAN]	0	271621	0	2.76981e+06	3.54646	0			8.58425	3.64	1	1					18.7446	12.21	4	4
O96019	Actin-like protein 6A OS=Homo sapiens GN=ACTL6A PE=1 SV=1 - [ACL6A_HUMAN]	0	0	0	1.9369e+06	0												18.6767	10.26	3	2
H0YH81	ATP synthase subunit beta (Fragment) OS=Homo sapiens GN=ATP5B PE=3 SV=1 - [H0YH81_HUMAN]	0	1.14539e+06	0	1.54772e+06	0	0			11.3228	12.15	4	3					18.0491	19.34	5	5
Q14247	Src substrate cortactin OS=Homo sapiens GN=CTTN PE=1 SV=2 - [SRC8_HUMAN]	0	0	0	1.19512e+06	0												16.9477	9.64	6	5
D3DSS6	Dedicator of cytokinesis 5, isoform CRA_a OS=Homo sapiens GN=DOCK5 PE=4 SV=1 - [D3DSS6_HUMAN]	0	0	0	0	12.4619	0.91	2	1	7.80279	0.91	1	1					16.9247	0.91	4	1
E9PDF6	Unconventional myosin-Ib OS=Homo sapiens GN=MYO1B PE=4 SV=1 - [E9PDF6_HUMAN]	0	0	0	623422	1.81936	0											16.7112	2.89	3	2
B4DZC3	5'-3' exoribonuclease 2 OS=Homo sapiens GN=XRN2 PE=2 SV=1 - [B4DZC3_HUMAN]	0	86850.9	0	1.19062e+06	4.03646	0			5.62233	1.34	1	1					15.8348	6.81	6	5
Q9BVP2	Guanine nucleotide-binding protein-like 3 OS=Homo sapiens GN=GNL3 PE=1 SV=2 - [GNL3_HUMAN]	0	0	0	599133	0												15.5953	6.92	5	3
Q9Y6M1	Insulin-like growth factor 2 mRNA-binding protein 2 OS=Homo sapiens GN=IGF2BP2 PE=1 SV=2 - [IF2B2_HUMAN]	0	0	0	489707	0												14.8564	4.51	6	2
Q9BV38	WD repeat-containing protein 18 OS=Homo sapiens GN=WDR18 PE=1 SV=2 - [WDR18_HUMAN]	5.49802e+06	0	0	481720	3.41612	3.94	1	1									14.7787	8.8	4	3
P22102	Trifunctional purine biosynthetic protein adenosine-3 OS=Homo sapiens GN=GART PE=1 SV=1 - [PUR2_HUMAN]	0	718845	0	926722	0				4.89278	2.48	2	2					14.4197	6.34	5	4
Q96HX3	Similar to ribophorin I (Fragment) OS=Homo sapiens PE=2 SV=1 - [Q96HX3_HUMAN]	2.05259e+07	173610	0	537294	2.32339	1.94	1	1	2.80227	2.11	1	1					13.946	2.64	3	1
Q9BSS9	DNPEP protein (Fragment) OS=Homo sapiens GN=DNPEP PE=2 SV=2 - [Q9BSS9_HUMAN]	0	802857	0	6.14442e+06	0				9.12379	6.88	3	2					13.8619	11.11	4	3
B0AZQ4	cDNA, FLJ79494, highly similar to Structural maintenance of chromosome 3 OS=Homo sapiens PE=2 SV=1 - [B0AZQ4_HUMAN]	0	0	0	986196	0												13.7802	4.77	5	4
B7Z8K4	cDNA FLJ51772, highly similar to Ras-GTPase-activating protein-binding protein 1 (EC 3.6.1.-) OS=Homo sapiens PE=2 SV=1 - [B7Z8K4_HUMAN]	0	0	0	954076	0												13.3139	5.99	3	1
Q9NPI1	Bromodomain-containing protein 7 OS=Homo sapiens GN=BRD7 PE=1 SV=1 - [BRD7_HUMAN]	0	0	0	5.54741e+07	3.85909	0											12.857	1.54	1	1
K7ER16	Phenylalanine--tRNA ligase alpha subunit OS=Homo sapiens GN=FARSA PE=4 SV=1 - [K7ER16_HUMAN]	0	0	0	806396	0												12.8021	17.02	4	3
I3L2P8	Protein disulfide-isomerase OS=Homo sapiens GN=P4HB PE=3 SV=1 - [I3L2P8_HUMAN]	0	234380	0	1.09533e+06	2.1185	0			6.09428	5.33	2	2					12.482	12.67	4	4
Q68D26	Putative uncharacterized protein DKFZp686P06199 OS=Homo sapiens GN=DKFZp686P06199 PE=2 SV=1 - [Q68D26_HUMAN]	5.65629e+06	0	0	3.68009e+06	10.6948	9.49	1	1									12.101	9.49	2	1
Q9NY61	Protein AATF OS=Homo sapiens GN=AATF PE=1 SV=1 - [AATF_HUMAN]	0	0	0	466819	0	0											12.0734	5.54	3	2
A5PLK7	RCC2 protein (Fragment) OS=Homo sapiens GN=RCC2 PE=2 SV=1 - [A5PLK7_HUMAN]	0	467050	0	977004	0				8.80256	3.28	2	1					12.0083	9.41	4	3
B4DZC0	cDNA FLJ51771, highly similar to SWI/SNF-related matrix-associatedactin-dependent regulator of chromatin subfamily A member5 (EC 3.6.1.-) OS=Homo sapiens PE=2 SV=1 - [B4DZC0_HUMAN]	0	0	0	595077	0												11.7556	3.92	4	4
P49750	YLP motif-containing protein 1 OS=Homo sapiens GN=YLPM1 PE=1 SV=3 - [YLPM1_HUMAN]	849419	0	0	494324	6.6477	1.13	2	1									11.4449	3.02	4	3
A8K3W4	cDNA FLJ75163, highly similar to Homo sapiens heterogeneous nuclear ribonucleoprotein U-like 1 (HNRPUL1), transcript variant 4, mRNA OS=Homo sapiens PE=2 SV=1 - [A8K3W4_HUMAN]	0	0	0	1.00292e+06	0	0											11.2685	3.7	2	2
Q96J17	NOLC1 protein OS=Homo sapiens GN=NOLC1 PE=2 SV=1 - [Q96J17_HUMAN]	0	0	0	267891	0	0											11.0548	8.13	4	3
B8ZZB8	CB1 cannabinoid receptor-interacting protein 1 OS=Homo sapiens GN=CNRIP1 PE=4 SV=1 - [B8ZZB8_HUMAN]	0	370074	0	542442	1.62399	0			7.23749	11.68	2	1					11.0348	11.68	2	1
Q7KZJ3	Catenin (Cadherin-associated protein), delta 1 OS=Homo sapiens PE=2 SV=1 - [Q7KZJ3_HUMAN]	0	525013	0	961532	0	0			6.71595	4.59	2	2					10.8577	6.56	3	3
Q13501	Sequestosome-1 OS=Homo sapiens GN=SQSTM1 PE=1 SV=1 - [SQSTM_HUMAN]	0	168394	0	1.19843e+06	2.35689	0			4.0624	2.73	1	1					10.7461	6.14	3	2
Q6PJE1	NUP107 protein OS=Homo sapiens GN=NUP107 PE=2 SV=1 - [Q6PJE1_HUMAN]	0	0	0	1.1839e+06	0												10.5044	4.81	3	2
B2R5U1	cDNA, FLJ92620, highly similar to Homo sapiens staphylococcal nuclease domain containing 1 (SND1),mRNA OS=Homo sapiens PE=2 SV=1 - [B2R5U1_HUMAN]	0	0	0	255633	0												10.3229	4.18	2	2
Q6ZMZ3	Nesprin-3 OS=Homo sapiens GN=SYNE3 PE=1 SV=2 - [SYNE3_HUMAN]	0	0	0	334922	0	0											10.3207	4.21	3	3
Q9NR12	PDZ and LIM domain protein 7 OS=Homo sapiens GN=PDLIM7 PE=1 SV=1 - [PDLI7_HUMAN]	0	407715	0	986554	0	0			5.89564	8.97	2	2					10.2141	9.19	4	3
A8K734	cDNA FLJ77575, highly similar to Homo sapiens hedgehog interacting protein (HHIP), mRNA OS=Homo sapiens PE=2 SV=1 - [A8K734_HUMAN]	0	0	0	711131	0	0											10.2053	3.57	4	2
P43686	26S protease regulatory subunit 6B OS=Homo sapiens GN=PSMC4 PE=1 SV=2 - [PRS6B_HUMAN]	0	0	0	827449	0												10.0943	7.66	2	2
P26232	Catenin alpha-2 OS=Homo sapiens GN=CTNNA2 PE=1 SV=5 - [CTNA2_HUMAN]	0	0	0	614393	0	0											9.97613	3.67	3	2
B0QZ37	RAE1 RNA export 1 homolog (S. pombe) (Fragment) OS=Homo sapiens GN=RAE1 PE=4 SV=1 - [B0QZ37_HUMAN]	0	0	0	419946	0												9.97093	14.94	3	1
B3KT50	cDNA FLJ37633 fis, clone BRCOC2017652, highly similar to Band 4.1-like protein 3 OS=Homo sapiens PE=2 SV=1 - [B3KT50_HUMAN]	864086	166066	0	600476	3.19294	4.04	1	1	3.10544	4.04	1	1					9.94127	13.98	4	3
B7Z6F7	cDNA FLJ61705, highly similar to Symplekin OS=Homo sapiens PE=2 SV=1 - [B7Z6F7_HUMAN]	0	0	0	391959	0												9.87686	3.92	2	2
Q96DI9	POLDIP3 protein (Fragment) OS=Homo sapiens GN=POLDIP3 PE=2 SV=2 - [Q96DI9_HUMAN]	1295609	0	0	352355	3.46848	3.36	1	1									9.82219	7.91	3	2
G3V5F8	Protein kinase C eta type (Fragment) OS=Homo sapiens GN=PRKCH PE=4 SV=1 - [G3V5F8_HUMAN]	0	0	0	50231063	3.80773	0											9.71608	23.94	1	1
O43818	U3 small nucleolar RNA-interacting protein 2 OS=Homo sapiens GN=RRP9 PE=1 SV=1 - [U3IP2_HUMAN]	0	0	0	294163	0												9.64691	5.47	3	2
E5RK75	AN1-type zinc finger protein 1 (Fragment) OS=Homo sapiens GN=ZFAND1 PE=4 SV=1 - [E5RK75_HUMAN]	0	0	0	0	7.60747	16.49	1	1	3.9359	16.49	1	1					9.64543	16.49	1	1
Q9Y3I0	tRNA-splicing ligase RtcB homolog OS=Homo sapiens GN=C22orf28 PE=1 SV=1 - [RTCB_HUMAN]	634534	0	0	1.53209e+06	4.78784	1.58	1	1									9.51495	4.95	2	2
B2RDK5	cDNA, FLJ96655, highly similar to Homo sapiens stromal membrane-associated protein 1 (SMAP1), mRNA OS=Homo sapiens PE=2 SV=1 - [B2RDK5_HUMAN]	0	2.07565e+06	0	1.89183e+06	2.11137	0			15.1384	8.18	5	3					9.49247	8.18	3	3
Q53T09	Putative uncharacterized protein XRCC5 (Fragment) OS=Homo sapiens GN=XRCC5 PE=2 SV=1 - [Q53T09_HUMAN]	0	0	0	1.77334e+06	2.75328	2.46	1	1									9.40829	5.63	2	2
K7ELP0	Tropomyosin alpha-4 chain (Fragment) OS=Homo sapiens GN=TPM4 PE=4 SV=1 - [K7ELP0_HUMAN]	2.53944e+06	0	0	870362	4.62754	15.94	1	1									9.3694	28.99	2	2
B4DMS5	cDNA FLJ57399, highly similar to HIV-1 Rev-binding protein 2 OS=Homo sapiens PE=2 SV=1 - [B4DMS5_HUMAN]	0	0	0	674940	0												9.3485	7.91	3	1
B4DSH1	cDNA FLJ51295, highly similar to Cell division cycle 5-like protein OS=Homo sapiens PE=2 SV=1 - [B4DSH1_HUMAN]	0	0	0	801103	0												9.29847	2.84	2	1
E9PNS3	Toll-interacting protein OS=Homo sapiens GN=TOLLIP PE=4 SV=1 - [E9PNS3_HUMAN]	0	0	0	1.04453e+06	0												9.2871	17.5	3	1
B3KMV5	cDNA FLJ12728 fis, clone NT2RP2000040, highly similar to Protein FAM62A OS=Homo sapiens PE=2 SV=1 - [B3KMV5_HUMAN]	0	0	0	658424	1.61077	0											9.28407	3.99	3	3
B4DYL9	cDNA FLJ60970, highly similar to Pogo transposable element with ZNF domain OS=Homo sapiens PE=2 SV=1 - [B4DYL9_HUMAN]	148423	0	0	355398	3.90703	1.04	1	1									9.18632	2.08	2	2
P23760	Paired box protein Pax-3 OS=Homo sapiens GN=PAX3 PE=1 SV=2 - [PAX3_HUMAN]	0	0	0	0	0												9.06334	2.51	1	1
Q5T8A7	Protein phosphatase 1 regulatory subunit 26 OS=Homo sapiens GN=PPP1R26 PE=1 SV=1 - [PPR26_HUMAN]	0	3.37479e+07	0	4.39989e+07	0	0			7.47798	1.65	1	1					9.05791	1.65	1	1
E9PS41	WD repeat-containing protein 74 OS=Homo sapiens GN=WDR74 PE=4 SV=1 - [E9PS41_HUMAN]	0	0	0	448806	0												9.00315	9.15	3	2
Q9UQ05	Potassium voltage-gated channel subfamily H member 4 OS=Homo sapiens GN=KCNH4 PE=2 SV=1 - [KCNH4_HUMAN]	0	1.53109e+06	0	805308	0				6.70496	1.57	2	1					8.83927	1.57	3	1
P53621	Coatomer subunit alpha OS=Homo sapiens GN=COPA PE=1 SV=2 - [COPA_HUMAN]	0	0	0	250171	0	0											8.598	1.23	1	1
Q05D20	THRAP3 protein (Fragment) OS=Homo sapiens GN=THRAP3 PE=2 SV=1 - [Q05D20_HUMAN]	1.63512e+06	0	0	353120	7.41805	13.4	2	2									8.58051	13.94	3	3
B3KRS5	Histone deacetylase OS=Homo sapiens GN=HDAC2 PE=2 SV=1 - [B3KRS5_HUMAN]	5.66263e+06	2.42831e+06	0	3.51336e+06	4.2082	2.62	1	1	5.22917	6.55	2	2					8.53255	6.55	2	2
B3KNT0	cDNA FLJ30345 fis, clone BRACE2007522, highly similar to Neurabin-2 OS=Homo sapiens PE=2 SV=1 - [B3KNT0_HUMAN]	0	0	0	1.19329e+06	0												8.50637	6.89	2	1
Q9H8H0	Nucleolar protein 11 OS=Homo sapiens GN=NOL11 PE=1 SV=1 - [NOL11_HUMAN]	0	0	0	1.56244e+06	0												8.17633	4.59	3	2
P38432	Coilin OS=Homo sapiens GN=COIL PE=1 SV=1 - [COIL_HUMAN]	0	0	0	294560	0												8.16176	4.69	2	2
D3DTW3	Insulin-like growth factor 2 mRNA binding protein 1, isoform CRA_a OS=Homo sapiens GN=IGF2BP1 PE=4 SV=1 - [D3DTW3_HUMAN]	0	0	0	897906	0												8.02116	3.17	1	1
Q5NV65	V1-5 protein (Fragment) OS=Homo sapiens GN=IGLV2-18 PE=4 SV=1 - [Q5NV65_HUMAN]	0	0	0	8.0119e+06	3.5425	0											8.00576	21.21	2	1
B4DVR0	cDNA FLJ51115, moderately similar to Tripartite motif-containing protein 22 OS=Homo sapiens PE=2 SV=1 - [B4DVR0_HUMAN]	0	670342	0	1.10437e+06	0	0			7.24314	5.24	2	2					8.00249	5.24	3	2
Q86VZ9	AngRem52 OS=Homo sapiens PE=2 SV=1 - [Q86VZ9_HUMAN]	3.576e+06	0	0	4.72357e+06	2.31678	4.41	1	1									7.97701	4.41	2	1
B4DW07	cDNA FLJ50032, highly similar to Homo sapiens spectrin domain with coiled-coils 1 (SPECC1), transcript variant, mRNA OS=Homo sapiens PE=2 SV=1 - [B4DW07_HUMAN]	0	0	0	0	0	0											7.94164	6.62	2	2
E7EU96	Casein kinase II subunit alpha OS=Homo sapiens GN=CSNK2A1 PE=4 SV=1 - [E7EU96_HUMAN]	0	0	0	1.0918e+06	0	0											7.91216	8.57	2	2
Q5T6G8	X-prolyl aminopeptidase (Aminopeptidase P) 1, soluble (Fragment) OS=Homo sapiens GN=XPNPEP1 PE=1 SV=1 - [Q5T6G8_HUMAN]	0	2.74499e+06	0	1.20845e+07	3.65366	0			5.92574	11.33	1	1					7.91013	11.33	2	1
P31153	S-adenosylmethionine synthase isoform type-2 OS=Homo sapiens GN=MAT2A PE=1 SV=1 - [METK2_HUMAN]	0	1.1766e+06	0	1.49866e+06	0				6.46688	9.62	2	2					7.88333	8.35	3	2
B4DDX2	cDNA FLJ54590, highly similar to KH domain-containing, RNA-binding, signaltransduction-associated protein 1 OS=Homo sapiens PE=2 SV=1 - [B4DDX2_HUMAN]	435148	124284	0	2.58307e+06	6.89674	3.31	1	1	2.33307	3.31	1	1					7.87102	6.62	3	2
Q7Z699	Sprouty-related, EVH1 domain-containing protein 1 OS=Homo sapiens GN=SPRED1 PE=1 SV=2 - [SPRE1_HUMAN]	0	0	0	5.33137e+06	0												7.84182	3.6	2	1
Q9UHX1	Poly(U)-binding-splicing factor PUF60 OS=Homo sapiens GN=PUF60 PE=1 SV=1 - [PUF60_HUMAN]	0	0	0	1.33293e+06	0												7.79821	1.61	1	1
B3KNA3	cDNA FLJ14052 fis, clone HEMBA1006914, highly similar to Ubiquitin-like 1-activating enzyme E1B OS=Homo sapiens PE=2 SV=1 - [B3KNA3_HUMAN]	0	4.74944e+06	0	1.42661e+07	9.82069	0			7.92745	3.76	1	1					7.68286	3.76	1	1
B3KPZ8	cDNA FLJ32530 fis, clone SMINT2000185, highly similar to TRANSKETOLASE (EC 2.2.1.1) OS=Homo sapiens PE=2 SV=1 - [B3KPZ8_HUMAN]	0	450779	0	790034	0	0			3.78606	6.15	1	1					7.65549	11.17	2	2
H0YHT7	UHRF1-binding protein 1-like (Fragment) OS=Homo sapiens GN=UHRF1BP1L PE=4 SV=1 - [H0YHT7_HUMAN]	0	0	0	2.40538e+06	3.94376	0											7.56677	5.39	1	1
B7Z3V1	cDNA FLJ60077, highly similar to Sodium/potassium-transporting ATPase alpha-1 chain (EC 3.6.3.9) (Fragment) OS=Homo sapiens PE=2 SV=1 - [B7Z3V1_HUMAN]	0	360542	0	791841	0				4.95503	2.75	2	2					7.50043	4.12	3	3
B4DUK7	cDNA FLJ59991, highly similar to Elongation factor 1-gamma OS=Homo sapiens PE=2 SV=1 - [B4DUK7_HUMAN]	0	810517	0	1.0209e+06	0				4.60854	11.06	2	2					7.46406	11.06	2	2
A8K566	cDNA FLJ78246, highly similar to Homo sapiens splicing factor 3a, subunit 3, 60kDa (SF3A3), mRNA OS=Homo sapiens PE=2 SV=1 - [A8K566_HUMAN]	0	0	0	1.66668e+06	0												7.45486	3.79	1	1
O94789	MNB/DYRK protein kinase (Fragment) OS=Homo sapiens GN=MNB/DYRK PE=2 SV=1 - [O94789_HUMAN]	0	0	0	0	0												7.29597	10.79	1	1
B3KM90	cDNA FLJ10529 fis, clone NT2RP2000965, highly similar to Targeting protein for Xklp2 OS=Homo sapiens PE=2 SV=1 - [B3KM90_HUMAN]	0	0	0	1.35111e+06	0												7.17142	3.31	2	1
Q9NS84	Carbohydrate sulfotransferase 7 OS=Homo sapiens GN=CHST7 PE=1 SV=2 - [CHST7_HUMAN]	0	0	0	3.40357e+06	0												7.16657	3.91	1	1
B4DFN6	2',3'-cyclic-nucleotide 3'-phosphodiesterase OS=Homo sapiens GN=CNP PE=2 SV=1 - [B4DFN6_HUMAN]	0	0	0	265650	0												7.12048	7.53	2	1
Q15061	WD repeat-containing protein 43 OS=Homo sapiens GN=WDR43 PE=1 SV=3 - [WDR43_HUMAN]	0	3.24527e+06	0	1.92493e+06	0				3.854	1.33	1	1					7.07519	2.95	2	2
Q9NX58	Cell growth-regulating nucleolar protein OS=Homo sapiens GN=LYAR PE=1 SV=2 - [LYAR_HUMAN]	0	0	0	1.20225e+06	0												7.07487	8.97	2	2
P52294	Importin subunit alpha-1 OS=Homo sapiens GN=KPNA1 PE=1 SV=3 - [IMA1_HUMAN]	0	0	0	760184	0	0											7.0641	5.95	2	2
P31689	DnaJ homolog subfamily A member 1 OS=Homo sapiens GN=DNAJA1 PE=1 SV=2 - [DNJA1_HUMAN]	2.45616e+06	1.05242e+06	0	2.10797e+06	12.2386	10.08	3	2	21.1142	6.55	6	2					6.92628	3.27	1	1
O60287	Nucleolar pre-ribosomal-associated protein 1 OS=Homo sapiens GN=URB1 PE=1 SV=4 - [NPA1P_HUMAN]	0	0	0	250747	0	0											6.83198	1.37	2	2
Q9ULC4	Malignant T-cell-amplified sequence 1 OS=Homo sapiens GN=MCTS1 PE=1 SV=1 - [MCTS1_HUMAN]	0	0	0	370872	0	0											6.78059	9.39	2	1
A0PJK4	NUP43 protein (Fragment) OS=Homo sapiens GN=NUP43 PE=2 SV=1 - [A0PJK4_HUMAN]	0	0	0	1.55349e+06	0												6.70784	4.88	2	1
Q9BRP1	Programmed cell death protein 2-like OS=Homo sapiens GN=PDCD2L PE=1 SV=1 - [PDD2L_HUMAN]	0	0	0	429804	0												6.66146	5.31	3	2
Q9BT70	SORBS3 protein (Fragment) OS=Homo sapiens GN=SORBS3 PE=2 SV=1 - [Q9BT70_HUMAN]	0	0	0	1.0303e+06	0												6.60017	10.45	2	2
B4E0E1	cDNA FLJ53442, highly similar to Poly (ADP-ribose) polymerase 1 (EC 2.4.2.30) OS=Homo sapiens PE=2 SV=1 - [B4E0E1_HUMAN]	0	0	0	1.43885e+06	3.93248	0											6.58821	1.31	1	1
P18031	Tyrosine-protein phosphatase non-receptor type 1 OS=Homo sapiens GN=PTPN1 PE=1 SV=1 - [PTN1_HUMAN]	0	1.20579e+06	0	431993	0	0			9.4278	6.44	2	2					6.58648	8.51	2	2
H7C1W1	Peroxidasin homolog (Fragment) OS=Homo sapiens GN=PXDN PE=4 SV=1 - [H7C1W1_HUMAN]	0	0	0	1.06321e+06	0												6.52669	1.38	2	1
Q9NXL7	cDNA FLJ20173 fis, clone COL09814 OS=Homo sapiens PE=2 SV=1 - [Q9NXL7_HUMAN]	0	0	0	3.56877e+06	0												6.47129	11.11	3	1
Q15751	Probable E3 ubiquitin-protein ligase HERC1 OS=Homo sapiens GN=HERC1 PE=1 SV=2 - [HERC1_HUMAN]	0	0	0	1.02102e+06	2.17193	0											6.4524	0.45	2	2
B4DZI8	Coatomer protein complex, subunit beta 2 (Beta prime), isoform CRA_b OS=Homo sapiens GN=COPB2 PE=2 SV=1 - [B4DZI8_HUMAN]	0	0	0	0	0												6.42246	2.17	2	1
B4E3Q9	cDNA FLJ59659, highly similar to Vinculin OS=Homo sapiens PE=2 SV=1 - [B4E3Q9_HUMAN]	194695	0	0	657073	2.55851	1.62	1	1									6.39651	1.29	1	1
J7FRP4	PA28 gamma variant 5 OS=Homo sapiens PE=2 SV=1 - [J7FRP4_HUMAN]	0	0	0	0	0				2.21016	8.82	1	1					6.36734	17.65	2	2
H7BZX9	Putative polypeptide N-acetylgalactosaminyltransferase-like protein 3 (Fragment) OS=Homo sapiens GN=WBSCR17 PE=4 SV=1 - [H7BZX9_HUMAN]	0	0	0	1.99342e+07	0	0											6.17071	7.98	2	1
P16152	Carbonyl reductase [NADPH] 1 OS=Homo sapiens GN=CBR1 PE=1 SV=3 - [CBR1_HUMAN]	0	751620	0	1.48381e+08	5.09395	0			14.3324	5.78	3	1					6.14096	11.91	2	2
C9JBL0	Nuclear autoantigen Sp-100 (Fragment) OS=Homo sapiens GN=SP100 PE=4 SV=1 - [C9JBL0_HUMAN]	0	0	0	2.20763e+06	1.77844	0											6.13762	5.7	1	1
H3BR57	RNA-binding protein with serine-rich domain 1 (Fragment) OS=Homo sapiens GN=RNPS1 PE=4 SV=1 - [H3BR57_HUMAN]	0	0	0	1.06066e+06	0												6.12372	23.21	2	2
Q7Z333	Probable helicase senataxin OS=Homo sapiens GN=SETX PE=1 SV=4 - [SETX_HUMAN]	0	0	0	4.06927e+06	0	0											6.12231	0.49	1	1
B4DZW4	cDNA FLJ57246, highly similar to Poly(A)-binding protein 1 OS=Homo sapiens PE=2 SV=1 - [B4DZW4_HUMAN]	0	0	0	326903	6.25736	0											6.10832	4.4	2	2
B4DHG3	cDNA FLJ55329, highly similar to Procollagen-lysine,2-oxoglutarate5-dioxygenase 2 (EC 1.14.11.4) OS=Homo sapiens PE=2 SV=1 - [B4DHG3_HUMAN]	0	558054	0	401704	0				4.71779	1.99	2	1					6.09989	1.42	1	1
P26022	Pentraxin-related protein PTX3 OS=Homo sapiens GN=PTX3 PE=1 SV=3 - [PTX3_HUMAN]	0	0	0	1.27054e+06	0												6.09046	6.04	2	2
A8K9B9	cDNA FLJ77391, highly similar to Homo sapiens EH-domain containing 4 (EHD4), mRNA OS=Homo sapiens PE=2 SV=1 - [A8K9B9_HUMAN]	0	987772	0	1.2678e+06	0				5.93653	2.77	2	1					6.07325	2.77	2	1
C9K0I0	Testis-specific serine kinase substrate OS=Homo sapiens GN=TSKS PE=4 SV=1 - [C9K0I0_HUMAN]	0	0	0	7.92744e+06	0												6.06768	6.89	1	1
Q8IVF2	Protein AHNAK2 OS=Homo sapiens GN=AHNAK2 PE=1 SV=2 - [AHNK2_HUMAN]	0	3.07458e+06	0	1.41453e+07	7.5373	0			11.4161	0.41	1	1					6.05646	0.33	1	1
J3KNH7	Sentrin-specific protease 3 OS=Homo sapiens GN=SENP3 PE=4 SV=1 - [J3KNH7_HUMAN]	0	0	0	535122	0												6.00353	2.44	2	1
Q6NXR0	Interferon-inducible GTPase 5 OS=Homo sapiens GN=IRGC PE=2 SV=1 - [IIGP5_HUMAN]	0	2.28445e+07	0	5.90219e+07	0				5.8973	1.94	1	1					5.99238	1.94	2	1
B4DHR2	cDNA FLJ53992, highly similar to Nucleolar GTP-binding protein 1 OS=Homo sapiens PE=2 SV=1 - [B4DHR2_HUMAN]	0	0	0	988941	0												5.97431	2.51	1	1
B1AHE1	TRIO and F-actin binding protein (Fragment) OS=Homo sapiens GN=TRIOBP PE=4 SV=1 - [B1AHE1_HUMAN]	0	0	0	192975	1.98793	0											5.96428	6.64	1	1
Q53S85	Putative uncharacterized protein LOC51057 (Fragment) OS=Homo sapiens GN=LOC51057 PE=2 SV=1 - [Q53S85_HUMAN]	0	0	0	5.90219e+07	0	0											5.95775	18.18	1	1
A8K6V7	cDNA FLJ76053, highly similar to Homo sapiens Ras-GTPase activating protein SH3 domain-binding protein 2 (G3BP2), transcript variant 3, mRNA OS=Homo sapiens PE=2 SV=1 - [A8K6V7_HUMAN]	0	0	0	302124	2.21478	0											5.94617	6.68	2	2
B1AK13	3-hydroxymethyl-3-methylglutaryl-Coenzyme A lyase OS=Homo sapiens GN=HMGCL PE=2 SV=1 - [B1AK13_HUMAN]	0	658550	0	412170	0				7.43174	4.67	2	1					5.94569	8.67	2	2
D6RG15	Twinfilin-2 OS=Homo sapiens GN=TWF2 PE=4 SV=1 - [D6RG15_HUMAN]	0	0	0	685982	0												5.86813	6.69	1	1
Q8NDH2	Coiled-coil domain-containing protein 168 OS=Homo sapiens GN=CCDC168 PE=2 SV=2 - [CC168_HUMAN]	0	0	0	1.65413e+07	0	0											5.8608	0.69	1	1
Q16490	D-1 antigen (Fragment) OS=Homo sapiens GN=D-1 antigen, D-1 protein PE=2 SV=1 - [Q16490_HUMAN]	0	0	0	1.58854e+06	0												5.84258	5.25	1	1
B7Z5I6	cDNA FLJ56516, highly similar to Nuclear pore complex protein Nup88 OS=Homo sapiens PE=2 SV=1 - [B7Z5I6_HUMAN]	0	0	0	158649	0	0											5.83023	5.21	2	2
B8ZZJ3	Alstrom syndrome protein 1 OS=Homo sapiens GN=ALMS1 PE=4 SV=1 - [B8ZZJ3_HUMAN]	0	0	0	6.31735e+06	0	0											5.79528	0.41	1	1
Q9BRY6	LZTS2 protein (Fragment) OS=Homo sapiens GN=LZTS2 PE=2 SV=2 - [Q9BRY6_HUMAN]	0	0	0	2.285e+06	1.82742	0											5.78436	5.21	1	1
B4DXE4	cDNA FLJ60038, highly similar to Homo sapiens B-cell scaffold protein with ankyrin repeats 1 (BANK1), mRNA OS=Homo sapiens PE=2 SV=1 - [B4DXE4_HUMAN]	0	0	0	2.45512e+07	1.82525	0											5.7713	4.59	1	1
B8ZZL5	MIT domain-containing protein 1 (Fragment) OS=Homo sapiens GN=MITD1 PE=4 SV=1 - [B8ZZL5_HUMAN]	0	0	0	667581	0												5.73082	5.58	2	1
B3KW05	cDNA FLJ41838 fis, clone NT2RI3001515, highly similar to G-protein coupled receptor-associated sorting protein 2 OS=Homo sapiens PE=2 SV=1 - [B3KW05_HUMAN]	0	0	0	569348	1.8736	0											5.67001	1.19	1	1
B2RA91	cDNA, FLJ94773, highly similar to Homo sapiens splicing factor, arginine/serine-rich 2, interacting protein (SFRS2IP), mRNA OS=Homo sapiens PE=2 SV=1 - [B2RA91_HUMAN]	0	0	0	5.43592e+07	4.06446	0											5.662	1.13	1	1
C9JKD9	ATP-binding cassette sub-family G member 1 (Fragment) OS=Homo sapiens GN=ABCG1 PE=3 SV=1 - [C9JKD9_HUMAN]	0	0	0	3.00309e+06	0												5.65575	4.28	1	1
Q99848	Probable rRNA-processing protein EBP2 OS=Homo sapiens GN=EBNA1BP2 PE=1 SV=2 - [EBP2_HUMAN]	0	0	0	1.0193e+06	0												5.63868	6.21	1	1
Q96FV9	THO complex subunit 1 OS=Homo sapiens GN=THOC1 PE=1 SV=1 - [THOC1_HUMAN]	3.33741e+06	0	0	1.18143e+06	3.78328	3.81	1	1									5.62843	2.28	2	1
B7Z556	cDNA FLJ56822, highly similar to Alpha-2-HS-glycoprotein OS=Homo sapiens PE=2 SV=1 - [B7Z556_HUMAN]	333175	93281.5	0	179721	5.04581	5.31	2	2	2.63885	5.31	1	1					5.62227	4.9	2	1
H7BZJ3	Thioredoxin (Fragment) OS=Homo sapiens GN=PDIA3 PE=3 SV=1 - [H7BZJ3_HUMAN]	2.53362e+06	0	0	2.78656e+06	2.2977	8.94	1	1									5.62161	11.38	1	1
Q14689	Disco-interacting protein 2 homolog A OS=Homo sapiens GN=DIP2A PE=1 SV=2 - [DIP2A_HUMAN]	0	0	0	2.285e+06	0	0											5.61122	1.08	1	1
Q12955	Ankyrin-3 OS=Homo sapiens GN=ANK3 PE=1 SV=3 - [ANK3_HUMAN]	0	0	0	1.36208e+06	0	0											5.6001	0.53	1	1
Q5SRE5	Nucleoporin NUP188 homolog OS=Homo sapiens GN=NUP188 PE=1 SV=1 - [NU188_HUMAN]	165023	0	0	479773	2.45048	0.91	1	1									5.59305	0.63	1	1
D6RGW0	Endoplasmic reticulum aminopeptidase 2 (Fragment) OS=Homo sapiens GN=ERAP2 PE=4 SV=1 - [D6RGW0_HUMAN]	0	0	0	1.32212e+07	0												5.57734	1.87	1	1
Q86UQ4	ATP-binding cassette sub-family A member 13 OS=Homo sapiens GN=ABCA13 PE=2 SV=3 - [ABCAD_HUMAN]	0	0	0	3.56271e+06	2.02125	0											5.55507	0.28	1	1
Q07DS3	Envelope glycoprotein OS=Homo sapiens GN=env PE=4 SV=1 - [Q07DS3_HUMAN]	0	0	0	1.99672e+06	0												5.48749	6.49	2	1
H7C131	3-ketoacyl-CoA thiolase, peroxisomal (Fragment) OS=Homo sapiens GN=ACAA1 PE=3 SV=1 - [H7C131_HUMAN]	0	0	0	679206	0	0											5.47317	4.48	2	1
B4DSW9	cDNA FLJ59415, highly similar to Beta-catenin OS=Homo sapiens PE=2 SV=1 - [B4DSW9_HUMAN]	0	0	0	335750	0												5.46781	1.69	1	1
B4DWS6	cDNA FLJ61181, highly similar to Homo sapiens hydroxysteroid (17-beta) dehydrogenase 12 (HSD17B12), mRNA OS=Homo sapiens PE=2 SV=1 - [B4DWS6_HUMAN]	0	0	0	307626	0												5.4148	4.93	2	1
B7Z3S4	cDNA FLJ51981, highly similar to Histone deacetylase 1 OS=Homo sapiens PE=2 SV=1 - [B7Z3S4_HUMAN]	5.66263e+06	2.93001e+06	0	3.00642e+06	4.2082	6.9	1	1	2.86222	6.9	1	1					5.40397	16.67	2	2
H0YMP2	Mothers against decapentaplegic homolog 3 (Fragment) OS=Homo sapiens GN=SMAD3 PE=4 SV=1 - [H0YMP2_HUMAN]	0	0	0	3.3634e+06	0												5.38479	20.63	2	1
O60531	Antigen NY-CO-16 OS=Homo sapiens PE=2 SV=1 - [O60531_HUMAN]	0	0	0	998512	0												5.38231	8.4	2	1
H0YJ87	Zinc finger CCCH domain-containing protein 14 (Fragment) OS=Homo sapiens GN=ZC3H14 PE=4 SV=1 - [H0YJ87_HUMAN]	0	0	0	231097	0												5.31134	13.58	2	1
B4DDQ4	cDNA FLJ53707, highly similar to Lysyl oxidase homolog 2 (EC 1.4.3.-) OS=Homo sapiens PE=2 SV=1 - [B4DDQ4_HUMAN]	0	0	0	866558	0												5.27641	11.32	2	2
B2RDG4	cDNA, FLJ96597 OS=Homo sapiens PE=2 SV=1 - [B2RDG4_HUMAN]	683013	0	0	1.06276e+06	3.10665	3.35	1	1									5.23433	2.36	2	1
A8K901	cDNA FLJ77190, highly similar to Homo sapiens ubiquitin protein ligase E3 component n-recognin 1 (UBR1), mRNA (Fragment) OS=Homo sapiens PE=2 SV=1 - [A8K901_HUMAN]	0	0	0	4.52018e+06	0	0											5.20044	2.27	1	1
K7EK20	Histone-arginine methyltransferase CARM1 (Fragment) OS=Homo sapiens GN=CARM1 PE=4 SV=1 - [K7EK20_HUMAN]	0	1.20647e+06	0	831910	0				5.72115	10.83	2	1					5.19812	10.83	1	1
O60832	H/ACA ribonucleoprotein complex subunit 4 OS=Homo sapiens GN=DKC1 PE=1 SV=3 - [DKC1_HUMAN]	1.40234e+06	186652	0	214610	5.85128	2.53	2	1	7.34383	2.53	2	1					5.18942	2.53	2	1
Q9Y295	Developmentally-regulated GTP-binding protein 1 OS=Homo sapiens GN=DRG1 PE=1 SV=1 - [DRG1_HUMAN]	0	0	0	469762	0												5.18743	3.81	1	1
D6RAA6	Transmembrane protein 33 (Fragment) OS=Homo sapiens GN=TMEM33 PE=4 SV=1 - [D6RAA6_HUMAN]	0	0	0	916097	0	0											5.14579	5.41	1	1
B4DMT4	cDNA FLJ52695, highly similar to Alpha-centractin OS=Homo sapiens PE=2 SV=1 - [B4DMT4_HUMAN]	0	664427	0	620413	0				11.3526	5.63	3	1					5.14241	5.63	1	1
P10301	Ras-related protein R-Ras OS=Homo sapiens GN=RRAS PE=1 SV=1 - [RRAS_HUMAN]	0	0	0	792962	0	0											5.0957	5.5	1	1
B4DZT4	Protein transport protein Sec24C OS=Homo sapiens GN=SEC24C PE=2 SV=1 - [B4DZT4_HUMAN]	0	0	0	490827	0												5.07649	8.19	2	2
O60343	TBC1 domain family member 4 OS=Homo sapiens GN=TBC1D4 PE=1 SV=2 - [TBCD4_HUMAN]	0	0	0	0	0	0											5.05614	1.08	1	1
B4E1R7	cDNA FLJ58224, highly similar to Calpain-2 catalytic subunit (EC 3.4.22.53) OS=Homo sapiens PE=2 SV=1 - [B4E1R7_HUMAN]	0	227036	0	1.29822e+06	0	0			4.48722	2.49	1	1					4.98738	4.59	2	2
F8VQ14	T-complex protein 1 subunit beta OS=Homo sapiens GN=CCT2 PE=3 SV=1 - [F8VQ14_HUMAN]	0	0	0	197137	0												4.94423	3.85	1	1
H7C3H1	Transcriptional repressor p66-alpha (Fragment) OS=Homo sapiens GN=GATAD2A PE=4 SV=2 - [H7C3H1_HUMAN]	545034	0	0	262418	2.98626	4.67	1	1									4.93533	4.67	1	1
P13489	Ribonuclease inhibitor OS=Homo sapiens GN=RNH1 PE=1 SV=2 - [RINI_HUMAN]	0	1.00217e+06	0	662116	0				11.6208	6.29	4	2					4.9271	5.42	2	2
H3BUH7	Fructose-bisphosphate aldolase A (Fragment) OS=Homo sapiens GN=ALDOA PE=4 SV=1 - [H3BUH7_HUMAN]	0	344968	0	861604	0				2.80836	9.03	1	1					4.91455	9.03	1	1
O00505	Importin subunit alpha-3 OS=Homo sapiens GN=KPNA3 PE=1 SV=2 - [IMA3_HUMAN]	0	0	0	869255	0												4.89817	4.41	2	2
E9PI88	GDP-mannose 4,6 dehydratase OS=Homo sapiens GN=GMDS PE=4 SV=1 - [E9PI88_HUMAN]	0	0	0	693516	0												4.88714	9.36	2	2
H3BMW5	DnaJ homolog subfamily A member 2 (Fragment) OS=Homo sapiens GN=DNAJA2 PE=4 SV=1 - [H3BMW5_HUMAN]	0	147853	0	211907	2.26315	9.7	1	1	7.83766	9.7	1	1					4.8543	17.16	2	2
F5H6N3	Clathrin light chain A OS=Homo sapiens GN=CLTA PE=4 SV=1 - [F5H6N3_HUMAN]	0	0	0	1.34328e+06	0												4.78434	12.65	1	1
B2R802	cDNA, FLJ93681, highly similar to Homo sapiens small nuclear ribonucleoprotein polypeptide A (SNRPA), mRNA OS=Homo sapiens PE=2 SV=1 - [B2R802_HUMAN]	0	0	0	1.57213e+06	0												4.77135	6.38	2	2
Q5VSZ0	Novel protein (Fragment) OS=Homo sapiens GN=RP11-163M19.1-002 PE=2 SV=1 - [Q5VSZ0_HUMAN]	0	0	0	1.95245e+06	0				5.82243	3.58	1	1					4.75656	3.58	2	1
Q49AN9	SNRPG protein OS=Homo sapiens GN=SNRPG PE=4 SV=1 - [Q49AN9_HUMAN]	0	0	0	890058	0												4.70612	20.31	2	2
H0YAB2	Plexin-D1 (Fragment) OS=Homo sapiens GN=PLXND1 PE=4 SV=1 - [H0YAB2_HUMAN]	0	0	0	439738	0												4.70437	3.42	1	1
O95837	Guanine nucleotide-binding protein subunit alpha-14 OS=Homo sapiens GN=GNA14 PE=2 SV=1 - [GNA14_HUMAN]	0	0	0	86184.8	0												4.66451	3.1	1	1
I3L397	Eukaryotic translation initiation factor 5A-1 (Fragment) OS=Homo sapiens GN=EIF5A PE=4 SV=1 - [I3L397_HUMAN]	0	871145	0	1.48006e+06	0				4.30878	8.16	1	1					4.65087	16.33	2	2
Q0D2M5	SNW1 protein (Fragment) OS=Homo sapiens GN=SNW1 PE=2 SV=1 - [Q0D2M5_HUMAN]	0	0	0	768956	0												4.60845	5.21	1	1
Q05CR6	VRK2 protein (Fragment) OS=Homo sapiens GN=VRK2 PE=2 SV=1 - [Q05CR6_HUMAN]	0	0	0	2.15832e+06	0												4.59911	4.45	1	1
B4DSD7	cDNA FLJ55863, highly similar to Serine/threonine-protein phosphatase 2A 56 kDa regulatory subunit delta isoform OS=Homo sapiens PE=2 SV=1 - [B4DSD7_HUMAN]	0	0	0	782436	0												4.59051	2.5	1	1
Q9HB90	Ras-related GTP-binding protein C OS=Homo sapiens GN=RRAGC PE=1 SV=1 - [RRAGC_HUMAN]	0	0	0	413836	0												4.54785	11.53	1	1
O95654	P150Glued homolog (Fragment) OS=Homo sapiens PE=2 SV=1 - [O95654_HUMAN]	0	0	0	659821	0												4.53037	6.42	2	2
Q9UP52	Transferrin receptor protein 2 OS=Homo sapiens GN=TFR2 PE=1 SV=1 - [TFR2_HUMAN]	0	0	0	3.55021e+07	0												4.52551	3.37	1	1
C9JGY5	Replication factor C subunit 4 (Fragment) OS=Homo sapiens GN=RFC4 PE=4 SV=1 - [C9JGY5_HUMAN]	0	0	0	0	0												4.52357	21.05	1	1
B3KX76	cDNA FLJ44931 fis, clone BRAMY3015799, highly similar to Serine/threonine-protein kinase PCTAIRE-3 (EC 2.7.11.22) OS=Homo sapiens PE=2 SV=1 - [B3KX76_HUMAN]	0	0	0	4.29055e+06	0												4.50339	17.83	1	1
A6NJZ9	Nucleolar complex protein 3 homolog OS=Homo sapiens GN=NOC3L PE=4 SV=1 - [A6NJZ9_HUMAN]	317154	0	0	271354	4.87938	1.38	2	1									4.47203	2.88	1	1
Q9UKX7	Nuclear pore complex protein Nup50 OS=Homo sapiens GN=NUP50 PE=1 SV=2 - [NUP50_HUMAN]	0	0	0	550806	0												4.40968	3.21	1	1
B4E1W3	cDNA FLJ51732, highly similar to Peroxisomal NADH pyrophosphatase NUDT12 (EC 3.6.1.22) OS=Homo sapiens PE=2 SV=1 - [B4E1W3_HUMAN]	0	0	0	1.61919e+06	0	0											4.40395	4.05	1	1
H0YDZ4	Phosphatidylinositol 3,4,5-trisphosphate-dependent Rac exchanger 1 protein (Fragment) OS=Homo sapiens GN=PREX1 PE=4 SV=1 - [H0YDZ4_HUMAN]	0	8.4754e+07	0	6.64574e+07	2.15431	0			4.86404	2.15	2	1					4.40014	2.15	1	1
Q59GW5	Tripartite motif-containing 25 variant (Fragment) OS=Homo sapiens PE=2 SV=1 - [Q59GW5_HUMAN]	0	0	0	0	2.36087	0											4.35634	3.26	1	1
B4DZ22	cDNA FLJ54042, highly similar to ATP-binding cassette sub-family D member 3 OS=Homo sapiens PE=2 SV=1 - [B4DZ22_HUMAN]	0	0	0	432947	0												4.35628	2.05	1	1
B7Z4P1	cDNA FLJ58024, highly similar to NADH-ubiquinone oxidoreductase 20 kDa subunit, mitochondrial (EC 1.6.5.3) OS=Homo sapiens PE=2 SV=1 - [B7Z4P1_HUMAN]	0	0	0	2.61245e+06	0												4.35003	6.08	2	1
A1A693	RNA binding motif protein 15 isoform L2 OS=Homo sapiens GN=RBM15 PE=2 SV=1 - [A1A693_HUMAN]	257938	0	0	67187.5	4.85682	1.97	1	1									4.34132	3.29	2	2
O94776	Metastasis-associated protein MTA2 OS=Homo sapiens GN=MTA2 PE=1 SV=1 - [MTA2_HUMAN]	0	0	0	164462	0												4.33968	2.4	1	1
B4DYY8	cDNA FLJ60374 OS=Homo sapiens PE=2 SV=1 - [B4DYY8_HUMAN]	0	0	0	9.20233e+06	0												4.32693	16.22	1	1
Q15050	Ribosome biogenesis regulatory protein homolog OS=Homo sapiens GN=RRS1 PE=1 SV=2 - [RRS1_HUMAN]	0	0	0	431885	0												4.32534	4.66	1	1
Q6MZR8	Putative uncharacterized protein DKFZp686L19178 (Fragment) OS=Homo sapiens GN=DKFZp686L19178 PE=2 SV=2 - [Q6MZR8_HUMAN]	0	0	0	369158	1.6685	0											4.32102	1.08	1	1
A8DPD7	Protein zyg-11 homolog B OS=Homo sapiens GN=ZYG11B PE=2 SV=1 - [A8DPD7_HUMAN]	1.46501e+06	387856	0	1.06951e+06	2.38686	1.77	1	1	2.25691	1.77	1	1					4.30911	1.77	1	1
Q9HB96	Fanconi anemia group E protein OS=Homo sapiens GN=FANCE PE=1 SV=1 - [FANCE_HUMAN]	0	1.5552e+06	0	1.47009e+06	0				4.44698	2.8	2	1					4.30458	2.8	2	1
I3L3Q7	Complement component 1 Q subcomponent-binding protein, mitochondrial (Fragment) OS=Homo sapiens GN=C1QBP PE=4 SV=1 - [I3L3Q7_HUMAN]	0	1.31412e+06	0	866657	0				8.03753	11.3	2	1					4.28582	11.3	1	1
B1AKZ1	ATPase, Na+/K+ transporting, alpha 4 polypeptide (Fragment) OS=Homo sapiens GN=ATP1A4 PE=4 SV=1 - [B1AKZ1_HUMAN]	0	0	0	2.285e+06	0	0											4.28088	3.62	1	1
D6RAS9	Ras-specific guanine nucleotide-releasing factor 2 OS=Homo sapiens GN=RASGRF2 PE=4 SV=1 - [D6RAS9_HUMAN]	0	0	0	780675	0	0											4.26149	0.96	1	1
P41250	Glycine--tRNA ligase OS=Homo sapiens GN=GARS PE=1 SV=3 - [SYG_HUMAN]	0	0	0	344401	0	0											4.22161	1.76	1	1
Q86YH1	CCDC88A protein (Fragment) OS=Homo sapiens GN=CCDC88A PE=2 SV=1 - [Q86YH1_HUMAN]	0	0	0	0	0												4.19753	2.2	1	1
Q5JR06	Ras homolog gene family, member C (Fragment) OS=Homo sapiens GN=RHOC PE=2 SV=1 - [Q5JR06_HUMAN]	0	0	0	0	0												4.19687	18.48	1	1
A8K440	cDNA FLJ78706 OS=Homo sapiens PE=2 SV=1 - [A8K440_HUMAN]	0	2.0933e+07	0	2.40936e+07	0	0			6.211	4.58	1	1					4.1747	4.58	1	1
B4DWQ3	Phosphoglycerate kinase OS=Homo sapiens PE=2 SV=1 - [B4DWQ3_HUMAN]	0	0	0	1.69603e+06	0												4.16088	6.83	2	1
P04279	Semenogelin-1 OS=Homo sapiens GN=SEMG1 PE=1 SV=2 - [SEMG1_HUMAN]	2.39109e+06	0	0	378362	5.81004	7.36	2	2									4.15926	4.76	1	1
Q96B23	Uncharacterized protein C18orf25 OS=Homo sapiens GN=C18orf25 PE=1 SV=2 - [CR025_HUMAN]	0	0	0	401155	3.90665	0											4.1486	7.44	1	1
E7ER77	Endoplasmic reticulum metallopeptidase 1 OS=Homo sapiens GN=ERMP1 PE=4 SV=1 - [E7ER77_HUMAN]	0	0	0	2.66129e+06	0												4.14704	1.31	2	1
Q9Y3Q4	Potassium/sodium hyperpolarization-activated cyclic nucleotide-gated channel 4 OS=Homo sapiens GN=HCN4 PE=1 SV=1 - [HCN4_HUMAN]	0	0	0	3.48272e+06	0												4.14091	1.41	1	1
B7ZM86	PIK3C2B protein OS=Homo sapiens GN=PIK3C2B PE=2 SV=1 - [B7ZM86_HUMAN]	0	0	0	1.54829e+06	5.63875	0											4.13749	1.25	1	1
B4DVN4	cDNA FLJ61425, highly similar to FYVE, RhoGEF and PH domain-containing protein2 OS=Homo sapiens PE=2 SV=1 - [B4DVN4_HUMAN]	0	0	0	1.98478e+06	0												4.11696	4.95	1	1
Q7Z4D9	MSTP100 OS=Homo sapiens GN=MST100 PE=4 SV=1 - [Q7Z4D9_HUMAN]	0	5.17585e+06	0	1.27127e+07	0				4.07375	43.75	1	1					4.11621	43.75	1	1
Q08945	FACT complex subunit SSRP1 OS=Homo sapiens GN=SSRP1 PE=1 SV=1 - [SSRP1_HUMAN]	0	0	0	2.37336e+06	0												4.11068	1.55	1	1
G5E972	Thymopentin OS=Homo sapiens GN=TMPO PE=4 SV=1 - [G5E972_HUMAN]	0	253549	0	1.97262e+06	0				2.67372	3.86	1	1					4.10688	3.86	1	1
A5YKK6	CCR4-NOT transcription complex subunit 1 OS=Homo sapiens GN=CNOT1 PE=1 SV=2 - [CNOT1_HUMAN]	0	0	0	318526	0												4.0774	0.42	1	1
F5H5E5	Protein-lysine methyltransferase METTL21A (Fragment) OS=Homo sapiens GN=METTL21A PE=4 SV=1 - [F5H5E5_HUMAN]	0	0	0	5.22449e+06	0	0											4.07113	25	1	1
B4E2T8	Calnexin OS=Homo sapiens GN=CANX PE=2 SV=1 - [B4E2T8_HUMAN]	0	0	0	1.32139e+07	1.88708	0											4.04945	2.89	1	1
J3KQS6	BRISC and BRCA1-A complex member 1 OS=Homo sapiens GN=BABAM1 PE=4 SV=1 - [J3KQS6_HUMAN]	0	0	0	1.65413e+07	0												4.04927	5.17	1	1
H7C3X8	Serine/threonine-protein kinase SIK3 (Fragment) OS=Homo sapiens GN=SIK3 PE=4 SV=1 - [H7C3X8_HUMAN]	7.14108e+06	0	0	2.39127e+06	2.51489	3.16	1	1									4.04285	3.75	1	1
Q59GY3	Arginine/serine-rich splicing factor 6 variant (Fragment) OS=Homo sapiens PE=2 SV=1 - [Q59GY3_HUMAN]	110494	0	0	205309	3.01416	5.02	1	1									4.02665	4.3	1	1
Q53HR8	Putative uncharacterized protein (Fragment) OS=Homo sapiens PE=2 SV=1 - [Q53HR8_HUMAN]	0	0	0	2.96207e+07	1.83169	0											4.02193	1.03	1	1
B7ZM61	PLCE1 protein OS=Homo sapiens GN=PLCE1 PE=2 SV=1 - [B7ZM61_HUMAN]	0	0	0	58831.9	0	0											4.01981	0.48	1	1
H7BYJ3	Citron Rho-interacting kinase (Fragment) OS=Homo sapiens GN=CIT PE=4 SV=1 - [H7BYJ3_HUMAN]	0	0	0	770713	0	0											4.01913	0.67	1	1
B2R6P3	cDNA, FLJ93047, highly similar to Homo sapiens matrix metallopeptidase 14 (membrane-inserted) (MMP14), mRNA OS=Homo sapiens PE=2 SV=1 - [B2R6P3_HUMAN]	0	0	0	1.17204e+06	0												4.0189	1.72	1	1
Q9Y657	Spindlin-1 OS=Homo sapiens GN=SPIN1 PE=1 SV=3 - [SPIN1_HUMAN]	0	3.76933e+06	0	3.39839e+06	1.9025	0			5.70536	6.87	1	1					4.0179	6.87	1	1
Q96AQ8	Mitochondrial calcium uniporter regulator 1 OS=Homo sapiens GN=CCDC90A PE=1 SV=1 - [MCUR1_HUMAN]	0	0	0	0	0												4.01694	1.95	1	1
B4DPZ9	Dynamin-1-like protein OS=Homo sapiens GN=DNM1L PE=2 SV=1 - [B4DPZ9_HUMAN]	0	0	0	1.99342e+07	1.89404	0											4.00932	9.62	1	1
Q68DM0	Putative uncharacterized protein DKFZp781D1722 OS=Homo sapiens GN=DKFZp781D1722 PE=2 SV=1 - [Q68DM0_HUMAN]	0	0	0	784083	0	0											4.00758	4.45	1	1
Q6PJP8	DNA cross-link repair 1A protein OS=Homo sapiens GN=DCLRE1A PE=1 SV=3 - [DCR1A_HUMAN]	0	0	0	1.63757e+06	3.6437	0											4.00561	1.35	1	1
D6REM1	Golgi phosphoprotein 3 OS=Homo sapiens GN=GOLPH3 PE=4 SV=1 - [D6REM1_HUMAN]	0	0	0	1.13336e+07	0	0											4.00011	18.28	1	1
H3BTV5	Hematological and neurological-expressed 1-like protein (Fragment) OS=Homo sapiens GN=HN1L PE=4 SV=1 - [H3BTV5_HUMAN]	0	0	0	4.15613e+06	0												3.99965	16.38	1	1
Q96I24	Far upstream element-binding protein 3 OS=Homo sapiens GN=FUBP3 PE=1 SV=2 - [FUBP3_HUMAN]	0	0	0	1.17901e+06	1.6108	0											3.99048	4.37	1	1
Q14615	Interferon gamma OS=Homo sapiens PE=2 SV=1 - [Q14615_HUMAN]	0	0	0	0	0												3.98318	5.65	1	1
H7C1V4	Nck-associated protein 5-like (Fragment) OS=Homo sapiens GN=NCKAP5L PE=4 SV=1 - [H7C1V4_HUMAN]	0	0	0	1.58854e+06	0												3.9802	1.79	1	1
Q4R9M7	Kinesin family member 1Bbeta isoform IV OS=Homo sapiens GN=KIF1Bbeta PE=2 SV=1 - [Q4R9M7_HUMAN]	2.08854e+06	0	0	1.47373e+06	4.33529	0.73	1	1									3.95992	0.5	1	1
B4DN10	cDNA FLJ60717, highly similar to Testis-specific Y-encoded-like protein 1 OS=Homo sapiens PE=2 SV=1 - [B4DN10_HUMAN]	0	0	0	709330	0												3.95947	9.83	1	1
Q702N8	Xin actin-binding repeat-containing protein 1 OS=Homo sapiens GN=XIRP1 PE=1 SV=1 - [XIRP1_HUMAN]	0	0	0	9.67792e+06	0	0											3.95251	0.87	1	1
O95470	Sphingosine-1-phosphate lyase 1 OS=Homo sapiens GN=SGPL1 PE=1 SV=3 - [SGPL1_HUMAN]	0	0	0	0	0												3.94932	3.7	1	1
B9DI83	Phospholipase C, eta 2 (Fragment) OS=Homo sapiens GN=PLCH2 PE=4 SV=1 - [B9DI83_HUMAN]	0	0	0	1.99284e+06	0												3.94283	2.54	1	1
H3BRH3	Zinc finger CCCH domain-containing protein 18 (Fragment) OS=Homo sapiens GN=ZC3H18 PE=4 SV=1 - [H3BRH3_HUMAN]	0	0	0	1.29389e+07	0	0											3.94155	8.67	1	1
Q6ZS03	cDNA FLJ45936 fis, clone PLACE7004103, highly similar to Vigilin OS=Homo sapiens PE=2 SV=1 - [Q6ZS03_HUMAN]	0	0	0	98408.4	1.97161	0											3.93846	1.42	1	1
E9PKK4	Condensin-2 complex subunit D3 OS=Homo sapiens GN=NCAPD3 PE=4 SV=1 - [E9PKK4_HUMAN]	0	0	0	5.75458e+06	1.89693	0											3.93795	1.44	1	1
B2RAL3	cDNA, FLJ94988, highly similar to Homo sapiens protein phosphatase 2 (formerly 2A), regulatory subunit B'', alpha (PPP2R3A), mRNA OS=Homo sapiens PE=2 SV=1 - [B2RAL3_HUMAN]	0	0	0	787050	0												3.92842	0.96	1	1
Q68D27	Putative uncharacterized protein DKFZp686B20267 OS=Homo sapiens GN=DKFZp686B20267 PE=2 SV=1 - [Q68D27_HUMAN]	0	0	0	597859	0												3.91992	2.43	2	1
B4DZI7	cDNA FLJ57241, highly similar to Exocyst complex component 2 OS=Homo sapiens PE=2 SV=1 - [B4DZI7_HUMAN]	0	0	0	1.98407e+07	0	0											3.90986	2.5	1	1
H0YHT2	Kinesin-like protein KIF21A (Fragment) OS=Homo sapiens GN=KIF21A PE=4 SV=1 - [H0YHT2_HUMAN]	0	0	0	1.18509e+06	1.75833	0											3.90259	1.03	1	1
B4DIS3	Dpy-30-like protein, isoform CRA_b OS=Homo sapiens GN=DPY30 PE=2 SV=1 - [B4DIS3_HUMAN]	0	0	0	266850	1.6014	0											3.90075	8.33	1	1
Q8IWC1	MAP7 domain-containing protein 3 OS=Homo sapiens GN=MAP7D3 PE=1 SV=2 - [MA7D3_HUMAN]	0	0	0	493724	0												3.89796	1.83	1	1
B4DT65	cDNA FLJ58619, highly similar to YTH domain protein 1 OS=Homo sapiens PE=2 SV=1 - [B4DT65_HUMAN]	0	356081	0	1.17922e+06	0				3.72686	7.07	1	1					3.89319	2.75	1	1
B0AZV8	cDNA, FLJ79548, highly similar to AP-3 complex subunit delta-1 OS=Homo sapiens PE=2 SV=1 - [B0AZV8_HUMAN]	0	0	0	987519	0												3.88598	8.14	1	1
P17987	T-complex protein 1 subunit alpha OS=Homo sapiens GN=TCP1 PE=1 SV=1 - [TCPA_HUMAN]	0	1.24503e+06	0	664903	0	0			7.86059	6.83	2	2					3.88091	4.14	1	1
P0DJG4	Testicular haploid expressed gene protein-like OS=Homo sapiens GN=THEGL PE=2 SV=1 - [THEGL_HUMAN]	0	0	0	6.10843e+07	1.93564	0											3.85765	1.72	1	1
O15511	Actin-related protein 2/3 complex subunit 5 OS=Homo sapiens GN=ARPC5 PE=1 SV=3 - [ARPC5_HUMAN]	0	0	0	3.89199e+06	0												3.85277	7.95	1	1
B3KN45	cDNA FLJ13521 fis, clone PLACE1005876, highly similar to Cleavage and polyadenylation specificity factor 100 kDa subunit OS=Homo sapiens PE=2 SV=1 - [B3KN45_HUMAN]	0	0	0	386751	0	0											3.84056	1.88	1	1
J3KT41	SRC kinase-signaling inhibitor 1 (Fragment) OS=Homo sapiens GN=SRCIN1 PE=4 SV=1 - [J3KT41_HUMAN]	0	0	0	227985	0												3.82348	2.95	1	1
H0YK42	Sorting nexin-1 OS=Homo sapiens GN=SNX1 PE=4 SV=1 - [H0YK42_HUMAN]	0	0	0	302766	0												3.8229	3.29	1	1
Q8NG31	Protein CASC5 OS=Homo sapiens GN=CASC5 PE=1 SV=3 - [CASC5_HUMAN]	0	0	0	2.63899e+06	0	0											3.8207	0.68	1	1
B2R9P2	cDNA, FLJ94493, highly similar to Homo sapiens seven in absentia homolog 1 (Drosophila) (SIAH1),mRNA OS=Homo sapiens PE=2 SV=1 - [B2R9P2_HUMAN]	0	0	0	293424	0												3.8162	3.55	1	1
H7C463	Mitochondrial inner membrane protein (Fragment) OS=Homo sapiens GN=IMMT PE=4 SV=1 - [H7C463_HUMAN]	0	0	0	0	0	0											3.80233	1.63	1	1
B4E2K4	cDNA FLJ54576, highly similar to Aspartyl/asparaginyl beta-hydroxylase (EC 1.14.11.16) OS=Homo sapiens PE=2 SV=1 - [B4E2K4_HUMAN]	0	0	0	0	0	0											3.79626	2.33	1	1
C9JTY5	Poly(rC)-binding protein 4 (Fragment) OS=Homo sapiens GN=PCBP4 PE=4 SV=1 - [C9JTY5_HUMAN]	0	0	0	1.07693e+07	1.79661	0											3.78203	11.29	1	1
B7Z6Y2	cDNA FLJ54942, highly similar to Homo sapiens bridging integrator 1 (BIN1), transcript variant 10, mRNA OS=Homo sapiens PE=2 SV=1 - [B7Z6Y2_HUMAN]	0	0	0	0	0	0											3.72711	1.82	1	1
P05556	Integrin beta-1 OS=Homo sapiens GN=ITGB1 PE=1 SV=2 - [ITB1_HUMAN]	0	0	0	1.04402e+06	0												3.72269	1.13	1	1
Q8NDD7	Putative uncharacterized protein DKFZp564M063 (Fragment) OS=Homo sapiens GN=DKFZp564M063 PE=2 SV=2 - [Q8NDD7_HUMAN]	0	0	0	589748	2.0087	0											3.71299	2.14	1	1
B4DNY3	Adenylyl cyclase-associated protein OS=Homo sapiens PE=2 SV=1 - [B4DNY3_HUMAN]	0	0	0	249415	2.0705	0											3.70669	2.74	1	1
E9PRT4	Vacuolar protein sorting-associated protein 26B OS=Homo sapiens GN=VPS26B PE=4 SV=1 - [E9PRT4_HUMAN]	0	0	0	6.26017e+06	3.86688	0											3.6976	5.07	1	1
B4DGX3	Phosphoribosylaminoimidazole-succinocarboxamide synthase OS=Homo sapiens PE=2 SV=1 - [B4DGX3_HUMAN]	0	705670	0	684579	0				3.92609	5	1	1					3.67434	5	1	1
E5RJF5	Annexin (Fragment) OS=Homo sapiens GN=ANXA6 PE=3 SV=1 - [E5RJF5_HUMAN]	0	0	0	606312	0												3.67334	12.31	1	1
B3KUJ0	cDNA FLJ39996 fis, clone STOMA2002166, highly similar to Splicing factor 3B subunit 4 OS=Homo sapiens PE=2 SV=1 - [B3KUJ0_HUMAN]	0	0	0	649817	0												3.6646	3.3	1	1
B3KSZ4	cDNA FLJ37346 fis, clone BRAMY2021310, highly similar to Transcriptional repressor p66 beta OS=Homo sapiens PE=2 SV=1 - [B3KSZ4_HUMAN]	0	0	0	859354	0												3.66044	4.22	1	1
E9PS97	Alpha-parvin (Fragment) OS=Homo sapiens GN=PARVA PE=4 SV=1 - [E9PS97_HUMAN]	0	878723	0	529631	0				2.51216	6.7	1	1					3.65538	7.66	1	1
B7Z2R3	cDNA FLJ59510, highly similar to Homo sapiens tight junction protein 2 (TJP2), transcript variant 2, mRNA OS=Homo sapiens PE=2 SV=1 - [B7Z2R3_HUMAN]	0	0	0	377905	0	0											3.51219	1.18	1	1
H0YJF9	Dihydrolipoyllysine-residue succinyltransferase component of 2-oxoglutarate dehydrogenase complex, mitochondrial (Fragment) OS=Homo sapiens GN=DLST PE=4 SV=1 - [H0YJF9_HUMAN]	0	0	0	209398	0												3.50931	18.92	1	1
K7EP23	Splicing factor 3A subunit 2 (Fragment) OS=Homo sapiens GN=SF3A2 PE=4 SV=1 - [K7EP23_HUMAN]	0	0	0	440230	0												3.4699	14.07	1	1
E9PRQ6	Acetyl-CoA acetyltransferase, mitochondrial OS=Homo sapiens GN=ACAT1 PE=4 SV=1 - [E9PRQ6_HUMAN]	0	0	0	360658	0												3.38905	12.06	1	1
K7ER39	Perilipin-3 (Fragment) OS=Homo sapiens GN=PLIN3 PE=4 SV=1 - [K7ER39_HUMAN]	0	0	0	519868	0												3.31666	9.52	1	1
H7C5F5	Probable ATP-dependent RNA helicase DHX36 (Fragment) OS=Homo sapiens GN=DHX36 PE=4 SV=1 - [H7C5F5_HUMAN]	0	0	0	212417	0												3.30515	7.45	1	1
Q96HF4	EPHA2 protein (Fragment) OS=Homo sapiens GN=EPHA2 PE=2 SV=1 - [Q96HF4_HUMAN]	0	0	0	238285	0												3.27845	6.32	1	1
E5RJ10	Vacuolar protein sorting-associated protein 37A OS=Homo sapiens GN=VPS37A PE=4 SV=1 - [E5RJ10_HUMAN]	0	0	0	184478	0												3.25494	37.74	1	1
B3KSK3	cDNA FLJ36473 fis, clone THYMU2016840, highly similar to Death-associated protein kinase 3 (EC 2.7.11.1) OS=Homo sapiens PE=2 SV=1 - [B3KSK3_HUMAN]	0	0	0	1.90667e+06	0												3.2037	6.81	1	1
D6R937	Endothelial monocyte-activating polypeptide 2 (Fragment) OS=Homo sapiens GN=AIMP1 PE=4 SV=1 - [D6R937_HUMAN]	0	0	0	1.1467e+06	0												3.16925	12.67	1	1
B4E149	cDNA FLJ50343 OS=Homo sapiens PE=2 SV=1 - [B4E149_HUMAN]	0	0	0	559101	0	0											3.08358	8.67	1	1
Q27J81	Inverted formin-2 OS=Homo sapiens GN=INF2 PE=1 SV=2 - [INF2_HUMAN]	0	0	0	483713	0												3.04695	0.96	1	1
B4DT58	Zinc finger protein ubi-d4 OS=Homo sapiens GN=DPF2 PE=2 SV=1 - [B4DT58_HUMAN]	0	0	0	675054	0												3.03641	7.73	1	1
H0YM08	Ankyrin repeat domain-containing protein 9 (Fragment) OS=Homo sapiens GN=ANKRD9 PE=4 SV=1 - [H0YM08_HUMAN]	0	0	0	241763	0												3.0264	5	1	1
Q59F96	ATP-binding cassette, sub-family F, member 1 variant (Fragment) OS=Homo sapiens PE=2 SV=1 - [Q59F96_HUMAN]	0	0	0	131651	0												2.99274	2.53	1	1
C8C9T5	FKBP8 isoform 1 OS=Homo sapiens GN=FKBP8 PE=2 SV=1 - [C8C9T5_HUMAN]	0	0	0	721809	0												2.97622	6.32	1	1
B4DF80	cDNA FLJ58527, highly similar to Nucleolar protein 6 OS=Homo sapiens PE=2 SV=1 - [B4DF80_HUMAN]	0	0	0	150481	0												2.95983	1.46	1	1
A0JLU4	YBX1 protein (Fragment) OS=Homo sapiens GN=YBX1 PE=2 SV=1 - [A0JLU4_HUMAN]	0	159415	0	106875	3.00626	8.29	1	1	6.37653	16.02	2	1					2.89603	12.71	1	1
Q86WI8	Integrase interactor 1 protein isoform D (Fragment) OS=Homo sapiens GN=SMARCB1 PE=2 SV=1 - [Q86WI8_HUMAN]	0	0	0	1.34517e+06	0												2.88954	16.25	1	1
B4DM79	cDNA FLJ53848, highly similar to Inter-alpha-trypsin inhibitor heavy chain H2 OS=Homo sapiens PE=2 SV=1 - [B4DM79_HUMAN]	0	0	0	863490	0												2.86222	2.76	1	1
Q53G15	DEAD (Asp-Glu-Ala-Asp) box polypeptide 27 variant (Fragment) OS=Homo sapiens PE=2 SV=1 - [Q53G15_HUMAN]	0	0	0	761268	0	0											2.86208	2.45	1	1
Q86V25	Vasohibin-2 OS=Homo sapiens GN=VASH2 PE=2 SV=2 - [VASH2_HUMAN]	0	0	0	0	0												2.83772	7.32	1	1
H7C5M1	RNA-binding protein 34 (Fragment) OS=Homo sapiens GN=RBM34 PE=4 SV=1 - [H7C5M1_HUMAN]	309833	0	0	73318.9	3.29442	15.12	1	1									2.82193	15.12	1	1
B4DHS3	cDNA FLJ57984, highly similar to Nucleolysin TIAR OS=Homo sapiens PE=2 SV=1 - [B4DHS3_HUMAN]	0	741500	0	893291	0				2.27693	7.73	1	1					2.81258	7.73	1	1
B3KY85	cDNA FLJ16031 fis, clone NT2RI2000313, highly similar to Polypeptide N-acetylgalactosaminyltransferase 13 (EC 2.4.1.41) OS=Homo sapiens PE=2 SV=1 - [B3KY85_HUMAN]	0	0	0	847142	0												2.80173	5.22	1	1
H0YE05	Retinoblastoma-like protein 1 (Fragment) OS=Homo sapiens GN=RBL1 PE=4 SV=1 - [H0YE05_HUMAN]	0	0	0	2.63942e+06	0												2.77086	6.27	1	1
B3KMD0	cDNA FLJ10717 fis, clone NT2RP3001084, highly similar to Centaurin-delta 3 OS=Homo sapiens PE=2 SV=1 - [B3KMD0_HUMAN]	0	0	0	202117	0												2.76643	3.23	1	1
A8K9K4	cDNA FLJ75504, highly similar to Homo sapiens glucosidase I, mRNA OS=Homo sapiens PE=2 SV=1 - [A8K9K4_HUMAN]	0	0	0	735899	0												2.7647	2.14	1	1
C7DJS1	Glutathione S-transferase pi (Fragment) OS=Homo sapiens GN=GSTP1 PE=2 SV=1 - [C7DJS1_HUMAN]	0	0	0	2.17659e+06	0	0											2.76059	13.25	1	1
A8K201	cDNA FLJ75605, highly similar to Homo sapiens CGI-115 protein (CGI-115), mRNA OS=Homo sapiens PE=2 SV=1 - [A8K201_HUMAN]	0	0	0	1.76632e+06	0												2.74626	4.25	1	1
P07199	Major centromere autoantigen B OS=Homo sapiens GN=CENPB PE=1 SV=2 - [CENPB_HUMAN]	0	0	0	421137	0												2.73447	2	1	1
Q5VYL4	Abnormal spindle-like microcephaly-associated protein OS=Homo sapiens GN=ASPM PE=2 SV=1 - [Q5VYL4_HUMAN]	0	0	0	2.63942e+06	1.69725	0											2.72862	1.4	1	1
D6RJF7	Serine/threonine-protein kinase Nek11 OS=Homo sapiens GN=NEK11 PE=4 SV=1 - [D6RJF7_HUMAN]	0	0	0	1.98028e+06	0	0											2.72253	11.79	1	1
K7ER81	Synaptic vesicle membrane protein VAT-1 homolog (Fragment) OS=Homo sapiens GN=VAT1 PE=4 SV=1 - [K7ER81_HUMAN]	0	0	0	262834	0												2.70466	16.3	1	1
Q9BXY0	Protein MAK16 homolog OS=Homo sapiens GN=MAK16 PE=1 SV=2 - [MAK16_HUMAN]	0	0	0	2.44765e+06	8.5836	0											2.68643	4.33	1	1
B7Z2V6	cDNA FLJ53889, highly similar to Vacuolar ATP synthase catalytic subunit A, ubiquitous isoform (EC 3.6.3.14) OS=Homo sapiens PE=2 SV=1 - [B7Z2V6_HUMAN]	0	0	0	5.71149e+06	0	0											2.68621	7.19	1	1
Q5JYS9	1-phosphatidylinositol 4,5-bisphosphate phosphodiesterase beta-4 (Fragment) OS=Homo sapiens GN=PLCB4 PE=2 SV=1 - [Q5JYS9_HUMAN]	0	0	0	2.2268e+06	0												2.68479	2.25	1	1
B0QYK2	EMI domain containing 1 (Fragment) OS=Homo sapiens GN=EMID1 PE=4 SV=1 - [B0QYK2_HUMAN]	0	0	0	1.97036e+06	2.26848	0											2.67678	5.14	1	1
I3L2K1	Uncharacterized protein (Fragment) OS=Homo sapiens PE=4 SV=1 - [I3L2K1_HUMAN]	0	0	0	471849	0												2.65581	31.73	1	1
Q4G0U7	MIPOL1 protein OS=Homo sapiens GN=MIPOL1 PE=2 SV=1 - [Q4G0U7_HUMAN]	0	0	0	3.33209e+06	0												2.64705	6.33	2	1
Q13139	mRNA clone with similarity to L-glycerol-3-phosphate:NAD oxidoreductase and albumin gene sequences OS=Homo sapiens PE=2 SV=1 - [Q13139_HUMAN]	0	0	0	0	0												2.6431	7.25	1	1
Q68E02	Putative uncharacterized protein DKFZp686I1650 (Fragment) OS=Homo sapiens GN=DKFZp686I1650 PE=2 SV=1 - [Q68E02_HUMAN]	479117	0	0	511830	3.00851	1.97	1	1									2.62085	2.11	1	1
H7BYF4	UBX domain-containing protein 7 (Fragment) OS=Homo sapiens GN=UBXN7 PE=4 SV=1 - [H7BYF4_HUMAN]	0	0	0	1.88581e+06	0												2.61809	25.6	1	1
Q9NWV7	cDNA FLJ20572 fis, clone REC01048 OS=Homo sapiens PE=2 SV=1 - [Q9NWV7_HUMAN]	0	0	0	440783	1.67975	0											2.61185	2.33	1	1
K7EQ02	DAZ-associated protein 1 (Fragment) OS=Homo sapiens GN=DAZAP1 PE=4 SV=1 - [K7EQ02_HUMAN]	735517	257097	0	229428	2.87859	6.67	1	1	2.56702	6.67	1	1					2.60905	6.67	1	1
Q5T0Q6	Dihydropyrimidinase-like 4 OS=Homo sapiens GN=DPYSL4 PE=2 SV=1 - [Q5T0Q6_HUMAN]	0	0	0	248622	0												2.60739	4.85	1	1
B4DW04	cDNA FLJ60008, highly similar to Abhydrolase domain-containing protein 4 (EC3.1.1.-) OS=Homo sapiens PE=2 SV=1 - [B4DW04_HUMAN]	0	2.06798e+06	0	0	4.15291	0			4.61301	16.05	1	1					2.60661	16.05	1	1
B4DTW7	cDNA FLJ61400, highly similar to Pre-mRNA 3'-end-processing factor FIP1 OS=Homo sapiens PE=2 SV=1 - [B4DTW7_HUMAN]	0	0	0	403845	0												2.59947	5.88	1	1
C9JR62	Coiled-coil domain-containing protein 141 (Fragment) OS=Homo sapiens GN=CCDC141 PE=4 SV=1 - [C9JR62_HUMAN]	0	0	0	2.6414e+06	0												2.5952	5.1	1	1
Q15404	Ras suppressor protein 1 OS=Homo sapiens GN=RSU1 PE=1 SV=3 - [RSU1_HUMAN]	0	0	0	1.09861e+06	0												2.59463	6.14	1	1
B7ZGX9	DEAD/H box polypeptide 11 like 9 OS=Homo sapiens GN=DDX11L9 PE=2 SV=1 - [B7ZGX9_HUMAN]	0	0	0	1.57265e+06	3.57817	0											2.58231	14.29	2	1
H7C496	PDZ domain-containing protein MAGIX (Fragment) OS=Homo sapiens GN=MAGIX PE=4 SV=1 - [H7C496_HUMAN]	0	0	0	861580	0												2.57232	14.35	1	1
Q2TAC2	Coiled-coil domain-containing protein 57 OS=Homo sapiens GN=CCDC57 PE=2 SV=2 - [CCD57_HUMAN]	0	0	0	8.38271e+06	1.62211	0											2.57081	1.31	1	1
Q70Z35	Phosphatidylinositol 3,4,5-trisphosphate-dependent Rac exchanger 2 protein OS=Homo sapiens GN=PREX2 PE=2 SV=1 - [PREX2_HUMAN]	9.91401e+07	4.97001e+07	0	7.26835e+07	2.78994	1.06	1	1	4.65137	1.06	1	1					2.56643	1.06	1	1
Q6ZNJ0	FLJ00362 protein (Fragment) OS=Homo sapiens GN=FLJ00362 PE=2 SV=1 - [Q6ZNJ0_HUMAN]	0	0	0	3.84269e+06	0												2.5641	2.82	1	1
H7C0E8	Probable phospholipid-transporting ATPase IG (Fragment) OS=Homo sapiens GN=ATP11C PE=4 SV=1 - [H7C0E8_HUMAN]	0	0	0	0	0												2.55909	9.9	1	1
B7Z9G8	Transporter OS=Homo sapiens GN=SLC6A9 PE=2 SV=1 - [B7Z9G8_HUMAN]	0	0	0	1.35111e+06	0												2.55904	5.44	1	1
F8VUA0	HEAT repeat-containing protein 7B1 OS=Homo sapiens GN=HEATR7B1 PE=4 SV=1 - [F8VUA0_HUMAN]	0	0	0	2.69799e+06	0												2.5545	0.89	1	1
Q9NV31	U3 small nucleolar ribonucleoprotein protein IMP3 OS=Homo sapiens GN=IMP3 PE=1 SV=1 - [IMP3_HUMAN]	0	0	0	1.55134e+06	0												2.54688	8.15	1	1
B3KQD7	cDNA FLJ90282 fis, clone NT2RP1000551, highly similar to Interferon-related developmental regulator 2 OS=Homo sapiens PE=2 SV=1 - [B3KQD7_HUMAN]	0	617728	0	1.35111e+06	0				2.91529	4.75	1	1					2.53663	4.75	1	1
Q8IVE3	Pleckstrin homology domain-containing family H member 2 OS=Homo sapiens GN=PLEKHH2 PE=2 SV=2 - [PKHH2_HUMAN]	0	0	0	684914	0												2.53448	0.8	1	1
B4DFU2	cDNA FLJ58158, highly similar to Ubiquitin-protein ligase BRE1B (EC 6.3.2.-) OS=Homo sapiens PE=2 SV=1 - [B4DFU2_HUMAN]	0	0	0	7.78321e+06	0												2.52481	2.3	1	1
B7Z8Q7	cDNA FLJ53871, highly similar to Inter-alpha-trypsin inhibitor heavy chain H4 OS=Homo sapiens PE=2 SV=1 - [B7Z8Q7_HUMAN]	0	0	0	2.02712e+06	0	0											2.52037	2.32	1	1
E9PC80	Interferon-induced, double-stranded RNA-activated protein kinase OS=Homo sapiens GN=EIF2AK2 PE=4 SV=1 - [E9PC80_HUMAN]	0	0	0	504314	0	0											2.51795	2.16	1	1
B2RBM8	cDNA, FLJ95596, highly similar to Homo sapiens activity-dependent neuroprotector (ADNP), mRNA OS=Homo sapiens PE=2 SV=1 - [B2RBM8_HUMAN]	0	0	0	262515	0	0											2.51515	1.09	1	1
H0YAA2	Pleiotropic regulator 1 (Fragment) OS=Homo sapiens GN=PLRG1 PE=4 SV=1 - [H0YAA2_HUMAN]	0	0	0	301886	0												2.50433	12.26	1	1
E9PDG9	RPA-interacting protein OS=Homo sapiens GN=RPAIN PE=4 SV=1 - [E9PDG9_HUMAN]	0	0	0	605377	0												2.49725	15.12	1	1
J3QRB8	RING finger protein 112 (Fragment) OS=Homo sapiens GN=RNF112 PE=4 SV=1 - [J3QRB8_HUMAN]	0	0	0	906853	0												2.49175	25.2	1	1
O15302	CaM kinase II isoform OS=Homo sapiens PE=2 SV=1 - [O15302_HUMAN]	0	0	0	657590	0												2.48439	4.6	1	1
C9JHK9	ATP-binding cassette sub-family F member 2 (Fragment) OS=Homo sapiens GN=ABCF2 PE=4 SV=1 - [C9JHK9_HUMAN]	0	0	0	501621	0												2.47827	4.58	1	1
E7EUW0	Protein CCSER1 OS=Homo sapiens GN=CCSER1 PE=4 SV=1 - [E7EUW0_HUMAN]	0	0	0	5.03882e+06	0												2.45861	5.13	1	1
B3KWX2	cDNA FLJ44075 fis, clone TESTI4038339, highly similar to Disco-interacting protein 2 homolog C OS=Homo sapiens PE=2 SV=1 - [B3KWX2_HUMAN]	0	0	0	2.24338e+06	0												2.45794	4.57	1	1
Q6NV75	Probable G-protein coupled receptor 153 OS=Homo sapiens GN=GPR153 PE=2 SV=2 - [GP153_HUMAN]	0	0	0	861580	0												2.45682	5.25	1	1
Q5THQ7	DEAH (Asp-Glu-Ala-His) box polypeptide 35 (Fragment) OS=Homo sapiens GN=DHX35 PE=2 SV=1 - [Q5THQ7_HUMAN]	0	0	0	6.52852e+06	0												2.44848	10.78	1	1
Q9Y6R7	IgGFc-binding protein OS=Homo sapiens GN=FCGBP PE=1 SV=3 - [FCGBP_HUMAN]	0	0	0	8.13315e+06	0	0											2.4484	0.5	1	1
B4E0F4	cDNA FLJ57807, highly similar to BTB/POZ domain-containing protein 7 OS=Homo sapiens PE=2 SV=1 - [B4E0F4_HUMAN]	0	0	0	1.79737e+07	0	0											2.442	3.68	1	1
Q5GMF8	Putative uncharacterized protein DKFZp686D123 OS=Homo sapiens GN=DKFZp686D123 PE=4 SV=1 - [Q5GMF8_HUMAN]	0	0	0	0	0												2.43729	7.99	1	1
Q8NGR5	Olfactory receptor 1L4 OS=Homo sapiens GN=OR1L4 PE=2 SV=1 - [OR1L4_HUMAN]	0	0	0	454047	0												2.43681	11.58	1	1
Q9UFY1	Putative uncharacterized protein DKFZp434N101 (Fragment) OS=Homo sapiens GN=DKFZp434N101 PE=2 SV=1 - [Q9UFY1_HUMAN]	0	0	0	0	0												2.43546	2.38	1	1
B1APG5	Calmodulin regulated spectrin-associated protein 1-like 1 (Fragment) OS=Homo sapiens GN=CAMSAP1L1 PE=4 SV=1 - [B1APG5_HUMAN]	0	0	0	585916	0	0											2.42605	1.59	1	1
B9A012	Myosin VIIA, isoform CRA_a OS=Homo sapiens GN=MYO7A PE=4 SV=1 - [B9A012_HUMAN]	0	0	0	0	0												2.42563	1.53	1	1
E9PDM0	Nostrin (Fragment) OS=Homo sapiens GN=NOSTRIN PE=4 SV=2 - [E9PDM0_HUMAN]	0	0	0	1.35512e+06	0												2.41274	11.52	1	1
Q0VD86	Protein INCA1 OS=Homo sapiens GN=INCA1 PE=1 SV=1 - [INCA1_HUMAN]	0	0	0	1.46244e+08	0												2.41039	10.17	1	1
Q3MI43	RIMS4 protein (Fragment) OS=Homo sapiens GN=RIMS4 PE=2 SV=1 - [Q3MI43_HUMAN]	0	0	0	1.4886e+07	0												2.40317	6.77	1	1
B3KVT9	cDNA FLJ41424 fis, clone BRHIP2003748, highly similar to Tumor suppressor p53-binding protein 1 OS=Homo sapiens PE=2 SV=1 - [B3KVT9_HUMAN]	0	0	0	1.29129e+06	0												2.40267	3.6	1	1
Q6PJM8	RRP1B protein (Fragment) OS=Homo sapiens GN=RRP1B PE=2 SV=1 - [Q6PJM8_HUMAN]	0	0	0	3.10101e+06	0												2.39094	7.84	1	1
B4DFU6	cDNA FLJ50478 OS=Homo sapiens GN=TYW3 PE=2 SV=1 - [B4DFU6_HUMAN]	0	0	0	271779	0												2.38895	6.29	1	1
B4E396	cDNA FLJ59612, highly similar to Lactadherin OS=Homo sapiens PE=2 SV=1 - [B4E396_HUMAN]	0	0	0	217051	0												2.38364	3.21	1	1
B2RCJ5	cDNA, FLJ96113, highly similar to Homo sapiens angiotensin I converting enzyme (peptidyl-dipeptidase A) 2 (ACE2), mRNA OS=Homo sapiens PE=2 SV=1 - [B2RCJ5_HUMAN]	0	0	0	7.80584e+06	2.00735	0											2.37703	1.86	1	1
H0YFA4	Cysteine-rich protein 2 (Fragment) OS=Homo sapiens GN=CRIP2 PE=4 SV=1 - [H0YFA4_HUMAN]	0	144120	0	115176	0				2.66203	8.33	1	1					2.3766	8.33	1	1
H7C0X8	Macrophage-capping protein (Fragment) OS=Homo sapiens GN=CAPG PE=4 SV=1 - [H7C0X8_HUMAN]	0	0	0	0	0												2.3692	12.62	1	1
Q7Z6G1	Znf197 truncated protein (Fragment) OS=Homo sapiens PE=2 SV=1 - [Q7Z6G1_HUMAN]	0	0	0	4.26935e+07	2.28009	0											2.36833	5.88	1	1
A5D905	Putative uncharacterized protein (Fragment) OS=Homo sapiens PE=2 SV=1 - [A5D905_HUMAN]	0	0	0	7.2061e+06	0	0											2.36621	5.45	1	1
B3KS82	cDNA FLJ35739 fis, clone TESTI2003824, highly similar to Homo sapiens mel transforming oncogene-like 1 (MELL1), mRNA OS=Homo sapiens PE=2 SV=1 - [B3KS82_HUMAN]	0	0	0	4.03815e+06	1.85167	0											2.36518	3.34	1	1
Q9NVF8	cDNA FLJ10762 fis, clone NT2RP4000008, moderately similar to CHLORINE CHANNEL PROTEIN P64 OS=Homo sapiens PE=2 SV=1 - [Q9NVF8_HUMAN]	0	127419	0	353761	0				4.81772	5.77	1	1					2.3618	5.77	1	1
Q92917	G patch domain and KOW motifs-containing protein OS=Homo sapiens GN=GPKOW PE=1 SV=2 - [GPKOW_HUMAN]	0	0	0	0	0	0											2.36046	5.25	1	1
A6NMS3	Olfactory receptor 5K4 OS=Homo sapiens GN=OR5K4 PE=2 SV=1 - [OR5K4_HUMAN]	0	0	0	3.5526e+06	2.34116	0											2.36023	8.41	1	1
B4DG57	cDNA FLJ61230, highly similar to PHD finger protein 14 OS=Homo sapiens PE=2 SV=1 - [B4DG57_HUMAN]	0	0	0	0	0												2.35339	1.99	1	1
P10073	Zinc finger and SCAN domain-containing protein 22 OS=Homo sapiens GN=ZSCAN22 PE=1 SV=2 - [ZSC22_HUMAN]	0	0	0	0	0												2.34976	5.7	1	1
Q96G38	EIF3B protein (Fragment) OS=Homo sapiens GN=EIF3B PE=2 SV=1 - [Q96G38_HUMAN]	0	0	0	1.23436e+06	1.65661	0											2.34956	3.86	1	1
Q6ZQP0	cDNA FLJ46612 fis, clone TKIDN2011051 OS=Homo sapiens PE=2 SV=1 - [Q6ZQP0_HUMAN]	0	0	0	0	0												2.34251	5.58	1	1
Q5JY20	Regulating synaptic membrane exocytosis 1 (Fragment) OS=Homo sapiens GN=RIMS1 PE=2 SV=1 - [Q5JY20_HUMAN]	0	0	0	522650	0												2.34247	4.78	1	1
Q6NV74	Uncharacterized protein KIAA1211-like OS=Homo sapiens GN=KIAA1211L PE=1 SV=3 - [K121L_HUMAN]	0	0	0	0	0	0											2.33378	1.77	1	1
Q5QTQ6	MSTP010 OS=Homo sapiens PE=2 SV=1 - [Q5QTQ6_HUMAN]	0	1.2325e+06	0	684113	0				4.14697	5.09	2	1					2.33036	5.09	1	1
F8W8E5	Patatin-like phospholipase domain-containing protein 3 OS=Homo sapiens GN=PNPLA3 PE=4 SV=1 - [F8W8E5_HUMAN]	0	0	0	1.04447e+06	0												2.32684	17.5	1	1
O60609	GDNF family receptor alpha-3 OS=Homo sapiens GN=GFRA3 PE=1 SV=2 - [GFRA3_HUMAN]	0	0	0	1.90574e+06	0												2.32344	6.75	1	1
Q9NVP8	cDNA FLJ10595 fis, clone NT2RP2004791, moderately similar to PUTATIVE LEUCYL-TRNA SYNTHETASE, CYTOPLASMIC (EC 6.1.1.4) OS=Homo sapiens PE=2 SV=1 - [Q9NVP8_HUMAN]	0	0	0	1.955e+06	0												2.31487	9.76	1	1
P35218	Carbonic anhydrase 5A, mitochondrial OS=Homo sapiens GN=CA5A PE=1 SV=1 - [CAH5A_HUMAN]	0	0	0	4.59354e+06	0												2.30829	8.85	1	1
A8K2R3	cDNA FLJ75083, highly similar to Homo sapiens amine oxidase (flavin containing) domain 2 (AOF2),mRNA OS=Homo sapiens PE=2 SV=1 - [A8K2R3_HUMAN]	0	0	0	1.12427e+07	2.07923	0											2.30674	1.37	1	1
B4DVM9	cDNA FLJ50247, highly similar to Jumonji/ARID domain-containing protein 1A (Fragment) OS=Homo sapiens PE=2 SV=1 - [B4DVM9_HUMAN]	0	2.06798e+06	0	274475	8.86199	2.38	1	1	4.8958	2.38	1	1					2.29874	2.38	1	1
B3KQW9	cDNA FLJ33223 fis, clone ASTRO2000914, highly similar to Homo sapiens Fad1, flavin adenine dinucleotide synthetase, homolog (yeast) (FLAD1), transcript variant 1, mRNA OS=Homo sapiens PE=2 SV=1 - [B3KQW9_HUMAN]	0	0	0	191843	0												2.29735	2.85	1	1
B9A6N0	HCG1991532, isoform CRA_a OS=Homo sapiens GN=USP6-short PE=2 SV=1 - [B9A6N0_HUMAN]	0	0	0	1.19706e+07	2.07912	0											2.29543	2.93	1	1
F5H6C2	Intraflagellar transport protein 88 homolog OS=Homo sapiens GN=IFT88 PE=4 SV=1 - [F5H6C2_HUMAN]	0	0	0	0	0												2.29447	3.98	1	1
Q7Z7Q0	APOB protein OS=Homo sapiens GN=APOB PE=2 SV=1 - [Q7Z7Q0_HUMAN]	0	0	0	1.26386e+06	0	0											2.29305	2.18	1	1
H0YNN2	Protein FAM227B OS=Homo sapiens GN=FAM227B PE=4 SV=1 - [H0YNN2_HUMAN]	0	0	0	9.12842e+06	0												2.2907	17.98	1	1
H3BRE8	RNA polymerase II-associated protein 1 OS=Homo sapiens GN=RPAP1 PE=4 SV=1 - [H3BRE8_HUMAN]	0	0	0	5.07842e+06	0	0											2.28944	0.89	1	1
Q6PCC8	URB2 protein (Fragment) OS=Homo sapiens GN=URB2 PE=2 SV=1 - [Q6PCC8_HUMAN]	0	0	0	0	0												2.28778	1.25	1	1
Q9P2P5	E3 ubiquitin-protein ligase HECW2 OS=Homo sapiens GN=HECW2 PE=1 SV=2 - [HECW2_HUMAN]	0	0	0	1.17003e+06	0												2.28665	0.76	1	1
B4DTP6	cDNA FLJ56908, highly similar to MORC family CW-type zinc finger 4 OS=Homo sapiens PE=2 SV=1 - [B4DTP6_HUMAN]	0	0	0	325957	0												2.2852	1.98	1	1
B7Z957	cDNA FLJ52849, highly similar to Homo sapiens acyl-CoA thioesterase 7 (ACOT7), transcript variant hBACHc, mRNA OS=Homo sapiens PE=2 SV=1 - [B7Z957_HUMAN]	0	0	0	1.03604e+06	2.2559	0											2.28357	4.93	1	1
E9PRB3	Deoxynucleotidyltransferase terminal-interacting protein 2 (Fragment) OS=Homo sapiens GN=DNTTIP2 PE=4 SV=1 - [E9PRB3_HUMAN]	0	0	0	115490	0												2.28056	8.7	1	1
J3KRF6	Paraplegin (Fragment) OS=Homo sapiens GN=SPG7 PE=4 SV=1 - [J3KRF6_HUMAN]	0	0	0	4.22924e+06	2.42946	0											2.27963	20.78	1	1
H0Y7V4	Dynein heavy chain 8, axonemal OS=Homo sapiens GN=DNAH8 PE=4 SV=1 - [H0Y7V4_HUMAN]	0	0	0	4.22924e+06	3.90665	0											2.2753	0.69	1	1
B3KWP2	cDNA FLJ43498 fis, clone PEBLM2002594, highly similar to Homo sapiens ATP-binding cassette, sub-family A (ABC1), member 6 (ABCA6), transcript variant 1, mRNA OS=Homo sapiens PE=2 SV=1 - [B3KWP2_HUMAN]	0	0	0	1.27973e+06	0												2.2748	3.35	1	1
B2R9P8	cDNA, FLJ94500 OS=Homo sapiens PE=2 SV=1 - [B2R9P8_HUMAN]	0	0	0	2.35915e+06	0												2.27455	1.52	1	1
A2RU48	Uncharacterized protein C12orf69 OS=Homo sapiens GN=C12orf69 PE=2 SV=1 - [CL069_HUMAN]	0	0	0	3.07058e+06	0												2.27416	6.22	1	1
D6RHX9	Calcium/calmodulin-dependent protein kinase type II subunit alpha (Fragment) OS=Homo sapiens GN=CAMK2A PE=4 SV=1 - [D6RHX9_HUMAN]	0	1.33776e+06	0	1595119	0				2.06594	50	1	1					2.27366	50	1	1
B3KUX2	cDNA FLJ40845 fis, clone TRACH2014483, highly similar to Zinc finger protein 682 OS=Homo sapiens PE=2 SV=1 - [B3KUX2_HUMAN]	0	0	0	0	0												2.27152	2.79	1	1
Q8NBE1	cDNA FLJ33364 fis, clone BRACE2005448 OS=Homo sapiens PE=2 SV=1 - [Q8NBE1_HUMAN]	16780825	0	0	1.36971e+07	3.85658	3.8	1	1									2.27144	3.8	1	1
E5RJW9	Sodium-dependent phosphate transporter 2 (Fragment) OS=Homo sapiens GN=SLC20A2 PE=4 SV=1 - [E5RJW9_HUMAN]	0	0	0	0	0												2.26826	100	2	1
Q49A72	DNAJB6 protein OS=Homo sapiens GN=DNAJB6 PE=2 SV=1 - [Q49A72_HUMAN]	0	0	0	311870	1.60909	0											2.26747	17.54	1	1
H0YGB6	Vascular endothelial growth factor B (Fragment) OS=Homo sapiens GN=VEGFB PE=4 SV=1 - [H0YGB6_HUMAN]	0	0	0	141983	0												2.26518	90.63	1	1
Q63ZY4	ATXN2L protein OS=Homo sapiens GN=ATXN2L PE=2 SV=1 - [Q63ZY4_HUMAN]	83326.3	0	0	77702.5	2.83957	1.6	1	1									2.2598	1.6	1	1
B2RC26	cDNA, FLJ95817, highly similar to Homo sapiens ZYG homolog (ZYG), mRNA OS=Homo sapiens PE=2 SV=1 - [B2RC26_HUMAN]	0	0	0	6.1765e+07	0	0											2.25935	1.96	1	1
B4E2M7	cDNA FLJ52835, highly similar to Tektin-1 OS=Homo sapiens PE=2 SV=1 - [B4E2M7_HUMAN]	0	0	0	312211	0												2.259	4.04	1	1
Q9MY63	Leucocyte antigen (Fragment) OS=Homo sapiens GN=HLA-Cw PE=3 SV=1 - [Q9MY63_HUMAN]	0	0	0	188565	0												2.25741	4.8	1	1
Q16270	Insulin-like growth factor-binding protein 7 OS=Homo sapiens GN=IGFBP7 PE=1 SV=1 - [IBP7_HUMAN]	0	0	0	0	0												2.25677	6.03	1	1
B1B153	Calpain 8 (Fragment) OS=Homo sapiens GN=CAPN8 PE=4 SV=1 - [B1B153_HUMAN]	0	0	0	1.08284e+07	0	0											2.25426	6.41	1	1
Q3LIC8	Putative uncharacterized protein Nbla10300 (Fragment) OS=Homo sapiens GN=Nbla10300 PE=2 SV=1 - [Q3LIC8_HUMAN]	0	0	0	0	0												2.25291	4.55	1	1
E9PG32	Dynein heavy chain 12, axonemal (Fragment) OS=Homo sapiens GN=DNAH12 PE=4 SV=1 - [E9PG32_HUMAN]	0	0	0	1.12427e+07	0	0											2.24972	0.43	1	1
Q9HC10	Otoferlin OS=Homo sapiens GN=OTOF PE=1 SV=3 - [OTOF_HUMAN]	0	0	0	0	3.32385	0											2.24912	1.3	1	1
C9JC48	Sonic hedgehog protein C-product (Fragment) OS=Homo sapiens GN=SHH PE=4 SV=1 - [C9JC48_HUMAN]	0	0	0	0	0				2.63363	12.43	1	1					2.24213	12.43	1	1
B4DXT9	cDNA FLJ53852 OS=Homo sapiens PE=2 SV=1 - [B4DXT9_HUMAN]	0	0	0	0	0												2.23918	3.07	1	1
Q3LA85	MHC class II antigen (Fragment) OS=Homo sapiens GN=HLA-DRB1 PE=4 SV=1 - [Q3LA85_HUMAN]	0	1.31206e+07	0	1.04198e+07	0	0			2.44688	15	1	1					2.23809	15	1	1
B4DPJ2	Annexin OS=Homo sapiens PE=2 SV=1 - [B4DPJ2_HUMAN]	0	1.37859e+06	0	0	0				8.26094	6.57	3	2					2.23706	3.89	1	1
B3KVN4	cDNA FLJ16812 fis, clone THYMU3025865, highly similar to Zinc finger protein GFI-1 OS=Homo sapiens PE=2 SV=1 - [B3KVN4_HUMAN]	0	0	0	304695	0												2.23407	4.03	1	1
D6RF76	Coiled-coil domain-containing protein 112 OS=Homo sapiens GN=CCDC112 PE=4 SV=1 - [D6RF76_HUMAN]	0	0	0	4.86886e+06	0	0											2.23196	2.9	1	1
D6RAE2	Protein transport protein Sec24D OS=Homo sapiens GN=SEC24D PE=4 SV=1 - [D6RAE2_HUMAN]	0	0	0	1.27973e+06	0												2.23045	20.9	1	1
Q59GI5	Dynamin 1 isoform 2 variant (Fragment) OS=Homo sapiens PE=2 SV=1 - [Q59GI5_HUMAN]	0	0	0	2048280	0												2.22669	5.17	1	1
Q59G85	ZFYVE19 protein variant (Fragment) OS=Homo sapiens PE=2 SV=1 - [Q59G85_HUMAN]	0	0	0	8.06469e+07	0	0											2.22663	14.46	1	1
P78409	Butyrophilin OS=Homo sapiens GN=BT3.3 PE=4 SV=2 - [P78409_HUMAN]	0	0	0	1.48426e+06	0												2.22421	2.05	1	1
H0YKU6	SAFB-like transcription modulator (Fragment) OS=Homo sapiens GN=SLTM PE=4 SV=1 - [H0YKU6_HUMAN]	0	0	0	138179	0												2.21657	4.88	1	1
B3KV64	cDNA FLJ16173 fis, clone BRHIP2005010, highly similar to Long-chain-fatty-acid--CoA ligase 6 (EC 6.2.1.3) OS=Homo sapiens PE=2 SV=1 - [B3KV64_HUMAN]	0	0	0	0	0	0											2.2118	4.37	1	1
Q6PCB5	Round spermatid basic protein 1-like protein OS=Homo sapiens GN=RSBN1L PE=1 SV=2 - [RSBNL_HUMAN]	0	0	0	729007	0												2.20783	1.06	1	1
Q8N865	Uncharacterized protein C7orf31 OS=Homo sapiens GN=C7orf31 PE=2 SV=3 - [CG031_HUMAN]	0	0	0	290475	0												2.20563	2.03	1	1
Q4VAQ3	CHRNA4 protein OS=Homo sapiens GN=CHRNA4 PE=2 SV=1 - [Q4VAQ3_HUMAN]	0	0	0	1.74249e+06	0												2.20394	2.88	1	1
Q5TG40	DNA methyltransferase 1 associated protein 1 (Fragment) OS=Homo sapiens GN=DMAP1 PE=2 SV=1 - [Q5TG40_HUMAN]	0	0	0	117144	0												2.2033	3.97	1	1
Q5SR55	Zinc finger protein 169 OS=Homo sapiens GN=ZNF169 PE=2 SV=1 - [Q5SR55_HUMAN]	0	2.18581e+06	0	1.8274e+06	0				3.9382	3.88	1	1					2.19833	3.88	1	1
B4DEG0	cDNA FLJ58113, highly similar to Homo sapiens Rap2-binding protein 9 (RPIB9), mRNA OS=Homo sapiens PE=2 SV=1 - [B4DEG0_HUMAN]	0	0	0	8.09257e+06	0												2.18818	2.49	1	1
A8K2A0	cDNA FLJ76770 OS=Homo sapiens PE=2 SV=1 - [A8K2A0_HUMAN]	0	0	0	2.72355e+06	3.81948	0											2.18786	1.44	1	1
Q9NXV6	CDKN2A-interacting protein OS=Homo sapiens GN=CDKN2AIP PE=1 SV=3 - [CARF_HUMAN]	0	106302	0	362670	3.83127	0			2.75395	2.93	1	1					2.18139	2.93	1	1
B7ZLI3	FER1L5 protein OS=Homo sapiens GN=FER1L5 PE=2 SV=1 - [B7ZLI3_HUMAN]	0	0	0	2.20763e+06	1.69734	0											2.18095	1.37	1	1
B7Z5N7	Sec1 family domain-containing protein 1 OS=Homo sapiens GN=SCFD1 PE=2 SV=1 - [B7Z5N7_HUMAN]	0	0	0	0	0												2.17481	3.5	1	1
P01602	Ig kappa chain V-I region HK102 (Fragment) OS=Homo sapiens GN=IGKV1-5 PE=4 SV=1 - [KV110_HUMAN]	0	0	0	5.36234e+07	0	0											2.17375	16.24	1	1
Q5SQN1	Synaptosomal-associated protein 47 OS=Homo sapiens GN=SNAP47 PE=1 SV=3 - [SNP47_HUMAN]	0	0	0	4.23674e+06	0												2.15754	2.59	1	1
B4DLH7	Mannose-P-dolichol utilization defect 1, isoform CRA_c OS=Homo sapiens GN=MPDU1 PE=2 SV=1 - [B4DLH7_HUMAN]	0	0	0	23489.9	0												2.1563	6.18	1	1
B4E116	cDNA FLJ59650 OS=Homo sapiens PE=2 SV=1 - [B4E116_HUMAN]	0	0	0	3.53975e+06	0												2.15477	1.75	1	1
Q2VYF7	Disintegrin and metalloprotease-like protein (Fragment) OS=Homo sapiens PE=2 SV=1 - [Q2VYF7_HUMAN]	0	0	0	3.76004e+06	1.65875	0											2.15263	3.1	1	1
A2A3H1	Guanine nucleotide exchange factor DBS OS=Homo sapiens GN=MCF2L PE=4 SV=1 - [A2A3H1_HUMAN]	0	0	0	1.8179e+06	2.36727	0											2.15013	23.44	1	1
C9JJD3	AP-2 complex subunit mu (Fragment) OS=Homo sapiens GN=AP2M1 PE=4 SV=1 - [C9JJD3_HUMAN]	0	0	0	1.42065e+06	0												2.14604	8.85	1	1
K7EP70	Soluble scavenger receptor cysteine-rich domain-containing protein SSC5D OS=Homo sapiens GN=SSC5D PE=4 SV=1 - [K7EP70_HUMAN]	0	0	0	0	0												2.14026	2.1	1	1
B3KNT4	cDNA FLJ30405 fis, clone BRACE2008488, highly similar to Protein yippee-like 4 OS=Homo sapiens PE=2 SV=1 - [B3KNT4_HUMAN]	0	0	0	8.03369e+06	0	0											2.13953	10.24	1	1
Q4G0W3	COL14A1 protein OS=Homo sapiens GN=COL14A1 PE=2 SV=1 - [Q4G0W3_HUMAN]	0	495925	0	542715	0				4.47467	2.25	2	1					2.13514	2.25	1	1
H3BLU7	Aflatoxin B1 aldehyde reductase member 2 (Fragment) OS=Homo sapiens GN=AKR7A2 PE=4 SV=1 - [H3BLU7_HUMAN]	0	0	0	453902	0												2.13347	4.78	1	1
H0YDR8	REST corepressor 3 (Fragment) OS=Homo sapiens GN=RCOR3 PE=4 SV=1 - [H0YDR8_HUMAN]	0	0	0	853867	0												2.13231	17.57	1	1
B4DFL4	Breast carcinoma-amplified sequence 1 OS=Homo sapiens GN=BCAS1 PE=2 SV=1 - [B4DFL4_HUMAN]	0	0	0	139859	0												2.13003	5.2	1	1
Q96AG1	ZSCAN29 protein (Fragment) OS=Homo sapiens GN=ZSCAN29 PE=2 SV=2 - [Q96AG1_HUMAN]	0	0	0	700561	0												2.1279	1.53	1	1
Q9NV70	Exocyst complex component 1 OS=Homo sapiens GN=EXOC1 PE=1 SV=4 - [EXOC1_HUMAN]	2.09317e+08	5.49696e+07	0	7.72447e+07	6.66803	2.01	2	1	5.09472	2.01	2	1					2.1271	2.01	1	1
P40189	Interleukin-6 receptor subunit beta OS=Homo sapiens GN=IL6ST PE=1 SV=2 - [IL6RB_HUMAN]	0	0	0	894523	0												2.12659	1.74	1	1
E5RHV8	5-hydroxytryptamine receptor 4 OS=Homo sapiens GN=HTR4 PE=4 SV=1 - [E5RHV8_HUMAN]	0	0	0	308945	0												2.11871	10.34	1	1
Q6AHX7	Putative uncharacterized protein DKFZp686F20131 (Fragment) OS=Homo sapiens GN=DKFZp686F20131 PE=2 SV=1 - [Q6AHX7_HUMAN]	348497	0	0	54671.8	7.80228	6.1	2	1									2.11801	6.1	1	1
B4DGF6	cDNA FLJ59294, highly similar to HECT, UBA and WWE domain-containing protein 1 (EC 6.3.2.-) (Fragment) OS=Homo sapiens PE=2 SV=1 - [B4DGF6_HUMAN]	0	0	0	3.20935e+06	0	0											2.11613	0.89	1	1
H0Y3Y9	26S proteasome non-ATPase regulatory subunit 4 (Fragment) OS=Homo sapiens GN=PSMD4 PE=4 SV=1 - [H0Y3Y9_HUMAN]	0	0	0	408762	1.72768	0			8.60819	7.25	1	1					2.11556	5.18	1	1
E9PI46	ATP-binding cassette sub-family D member 4 OS=Homo sapiens GN=ABCD4 PE=4 SV=1 - [E9PI46_HUMAN]	0	2.69889e+06	0	4.07525e+06	0				2.24632	14.29	1	1					2.11536	14.29	1	1
D6RGZ2	THO complex subunit 3 OS=Homo sapiens GN=THOC3 PE=4 SV=1 - [D6RGZ2_HUMAN]	0	0	0	831222	0												2.11399	9.52	1	1
A4D1F6	Leucine-rich repeat and death domain-containing protein 1 OS=Homo sapiens GN=LRRD1 PE=2 SV=2 - [LRRD1_HUMAN]	0	0	0	1.36971e+07	1.96779	0											2.10589	1.16	1	1
B7Z894	cDNA FLJ54948, highly similar to Homo sapiens cyclin J (CCNJ), mRNA OS=Homo sapiens PE=2 SV=1 - [B7Z894_HUMAN]	0	0	0	2.64819e+06	1.69323	0											2.10417	6.54	1	1
Q8NDX2	Vesicular glutamate transporter 3 OS=Homo sapiens GN=SLC17A8 PE=1 SV=1 - [VGLU3_HUMAN]	0	0	0	2.8512e+06	0												2.10341	2.72	1	1
Q9P1M2	PRO0412 OS=Homo sapiens PE=2 SV=1 - [Q9P1M2_HUMAN]	0	517078	0	816967	1.90971	0			4.13182	2.39	1	1					2.09864	2.39	1	1
Q9Y5Y9	Sodium channel protein type 10 subunit alpha OS=Homo sapiens GN=SCN10A PE=1 SV=2 - [SCNAA_HUMAN]	0	0	0	1.15433e+06	0	0											2.09276	0.56	1	1
P01876	Ig alpha-1 chain C region OS=Homo sapiens GN=IGHA1 PE=1 SV=2 - [IGHA1_HUMAN]	0	905797	0	757659	0				11.3525	7.93	5	3					2.09239	2.55	1	1
Q7Z5Q8	Lung cancer oncogene 4 OS=Homo sapiens GN=HLC4 PE=2 SV=1 - [Q7Z5Q8_HUMAN]	0	0	0	2.86956e+06	0												2.092	5	1	1
P10745	Retinol-binding protein 3 OS=Homo sapiens GN=RBP3 PE=1 SV=2 - [RET3_HUMAN]	0	0	0	710343	0												2.09173	0.8	1	1
P31629	Transcription factor HIVEP2 OS=Homo sapiens GN=HIVEP2 PE=1 SV=2 - [ZEP2_HUMAN]	0	0	0	316139	0	0											2.0857	0.49	1	1
J3KNF3	Methylcytosine dioxygenase TET3 (Fragment) OS=Homo sapiens GN=TET3 PE=4 SV=1 - [J3KNF3_HUMAN]	0	663665	0	642718	0				3.95349	1.63	1	1					2.08343	1.63	1	1
D6RDA4	Peptidylprolyl isomerase domain and WD repeat-containing protein 1 OS=Homo sapiens GN=PPWD1 PE=4 SV=1 - [D6RDA4_HUMAN]	0	0	0	647064	0	0											2.0832	22.62	1	1
Q9BVT6	1-phosphatidylinositol 4,5-bisphosphate phosphodiesterase beta-2 OS=Homo sapiens GN=PLCB2 PE=2 SV=1 - [Q9BVT6_HUMAN]	0	0	0	1.48426e+06	0												2.08066	7.04	1	1
Q7Z2V2	Uncharacterized protein OS=Homo sapiens PE=2 SV=1 - [Q7Z2V2_HUMAN]	0	0	0	6.02388e+06	0												2.08005	8.7	1	1
B3KP90	cDNA FLJ31447 fis, clone NT2NE2000913, highly similar to Protein phosphatase 2C isoform beta (EC 3.1.3.16) OS=Homo sapiens PE=2 SV=1 - [B3KP90_HUMAN]	0	1.73977e+06	0	2.19544e+06	0				5.99835	1.88	1	1					2.07521	1.88	1	1
Q8NF01	FLJ00403 protein (Fragment) OS=Homo sapiens GN=FLJ00403 PE=2 SV=1 - [Q8NF01_HUMAN]	0	0	0	345787	0												2.07455	5.33	1	1
I3L443	RNA methyltransferase-like protein 1 (Fragment) OS=Homo sapiens GN=RNMTL1 PE=4 SV=1 - [I3L443_HUMAN]	1.81733e+06	0	0	1.48767e+06	2.24038	3.95	1	1									2.06984	6.21	1	1
Q9HCN6	Platelet glycoprotein VI OS=Homo sapiens GN=GP6 PE=1 SV=4 - [GPVI_HUMAN]	0	0	0	0	0												2.06042	5.31	1	1
Q13233	Mitogen-activated protein kinase kinase kinase 1 OS=Homo sapiens GN=MAP3K1 PE=1 SV=4 - [M3K1_HUMAN]	0	0	0	1.08201e+07	1.60528	0											2.05958	0.93	1	1
B4E2H6	Protein transport protein Sec31B OS=Homo sapiens GN=SEC31B PE=2 SV=1 - [B4E2H6_HUMAN]	0	0	0	2.35915e+06	0												2.05845	3.65	1	1
Q5T0H8	Gelsolin OS=Homo sapiens GN=GSN PE=2 SV=1 - [Q5T0H8_HUMAN]	0	0	0	104594	0												2.05416	7.25	1	1
B1H0U8	Cell growth-inhibiting protein 7 OS=Homo sapiens GN=hCG_1784586 PE=4 SV=1 - [B1H0U8_HUMAN]	0	0	0	2.5985e+07	0												2.04838	14.86	1	1
Q05BZ5	CPSF3 protein (Fragment) OS=Homo sapiens GN=CPSF3 PE=2 SV=1 - [Q05BZ5_HUMAN]	0	0	0	1.12112e+06	0												2.04209	1.81	1	1
Q9UNK0	Syntaxin-8 OS=Homo sapiens GN=STX8 PE=1 SV=2 - [STX8_HUMAN]	0	0	0	2.08082e+06	0												2.04186	4.24	1	1
A0JNW5	UHRF1-binding protein 1-like OS=Homo sapiens GN=UHRF1BP1L PE=1 SV=2 - [UH1BL_HUMAN]	0	0	0	334781	9.09825	1.57	1	1									2.0411	0.75	1	1
B7Z1E1	Citrate synthase OS=Homo sapiens PE=2 SV=1 - [B7Z1E1_HUMAN]	0	0	0	37357493	1.9216	0											2.04034	4.76	1	1
H0YIQ9	Mediator of RNA polymerase II transcription subunit 13-like (Fragment) OS=Homo sapiens GN=MED13L PE=4 SV=1 - [H0YIQ9_HUMAN]	0	0	0	345452	0												2.03803	7.69	1	1
B4DZD5	cDNA FLJ60991, highly similar to FKBP12-rapamycin complex-associated protein OS=Homo sapiens PE=2 SV=1 - [B4DZD5_HUMAN]	0	0	0	1.27127e+07	0	0											2.03665	0.93	1	1
Q8IZF0	Sodium leak channel non-selective protein OS=Homo sapiens GN=NALCN PE=1 SV=1 - [NALCN_HUMAN]	0	0	0	645367	0	0											2.03269	0.86	1	1
F8WBQ3	Ventricular zone-expressed PH domain-containing protein homolog 1 OS=Homo sapiens GN=VEPH1 PE=4 SV=1 - [F8WBQ3_HUMAN]	0	0	0	499251	0												2.03269	15.94	1	1
Q59EC6	Ret finger protein isoform beta variant (Fragment) OS=Homo sapiens PE=2 SV=1 - [Q59EC6_HUMAN]	0	0	0	4.09867e+06	0												2.0298	3.14	1	1
Q6YP21	Kynurenine--oxoglutarate transaminase 3 OS=Homo sapiens GN=CCBL2 PE=1 SV=1 - [KAT3_HUMAN]	0	0	0	612354	0												2.02948	3.96	1	1
H0UI08	Interphotoreceptor matrix proteoglycan 1, isoform CRA_a OS=Homo sapiens GN=IMPG1 PE=4 SV=1 - [H0UI08_HUMAN]	0	469735	0	1.00654e+06	0	0			3.91239	2.94	1	1					2.02826	2.94	1	1
H7C0D1	Prolyl 3-hydroxylase 1 (Fragment) OS=Homo sapiens GN=LEPRE1 PE=4 SV=1 - [H7C0D1_HUMAN]	0	0	0	229609	0												2.02593	8.55	1	1
Q6NSB3	AMY1A protein (Fragment) OS=Homo sapiens GN=AMY1A PE=2 SV=1 - [Q6NSB3_HUMAN]	0	664806	0	0	0				11.8232	7.27	3	3
B7Z792	cDNA FLJ53932, highly similar to NADH-ubiquinone oxidoreductase 49 kDa subunit, mitochondrial (EC 1.6.5.3) OS=Homo sapiens PE=2 SV=1 - [B7Z792_HUMAN]	0	1.61566e+06	0	0	0				11.0072	7.64	3	2
B4DQT7	cDNA FLJ58272, highly similar to Zinc finger protein 207 OS=Homo sapiens PE=2 SV=1 - [B4DQT7_HUMAN]	0	0	0	0	0				10.3277	6.42	3	1
Q9Y266	Nuclear migration protein nudC OS=Homo sapiens GN=NUDC PE=1 SV=1 - [NUDC_HUMAN]	0	335783	0	0	0				9.34317	7.85	3	2
Q53HV2	Chaperonin containing TCP1, subunit 7 (Eta) variant (Fragment) OS=Homo sapiens PE=2 SV=1 - [Q53HV2_HUMAN]	0	382152	0	0	0				9.19219	8.1	3	3
Q5HY57	Emerin OS=Homo sapiens GN=EMD PE=2 SV=1 - [Q5HY57_HUMAN]	0	496282	0	0	0				6.60527	9.13	2	2
B4DMZ0	cDNA FLJ55227, highly similar to Tyrosine-protein kinase CSK (EC 2.7.10.2) OS=Homo sapiens PE=2 SV=1 - [B4DMZ0_HUMAN]	0	219542	0	0	0				6.56815	3.77	1	1
Q9Y4C0	Neurexin-3-alpha OS=Homo sapiens GN=NRXN3 PE=1 SV=4 - [NRX3A_HUMAN]	0	1.25716e+06	0	0	0	0			6.14672	0.85	1	1
H7C2D2	Peptidyl-prolyl cis-trans isomerase (Fragment) OS=Homo sapiens GN=PPIL2 PE=3 SV=1 - [H7C2D2_HUMAN]	0	192135	0	0	0				5.93025	10.33	2	2
B3KST5	COP9 constitutive photomorphogenic homolog subunit 4 (Arabidopsis), isoform CRA_a OS=Homo sapiens GN=COPS4 PE=2 SV=1 - [B3KST5_HUMAN]	0	691684	0	0	0				5.88603	3.98	1	1
Q9HAT3	Calcium channel alpha12.2 subunit (Fragment) OS=Homo sapiens GN=CACNA1B PE=2 SV=1 - [Q9HAT3_HUMAN]	0	1.53497e+06	0	0	0				5.86933	8.56	1	1
H7C048	SWI/SNF-related matrix-associated actin-dependent regulator of chromatin subfamily E member 1 (Fragment) OS=Homo sapiens GN=SMARCE1 PE=4 SV=1 - [H7C048_HUMAN]	0	691684	0	0	0				5.79906	7.64	1	1
P07954	Fumarate hydratase, mitochondrial OS=Homo sapiens GN=FH PE=1 SV=3 - [FUMH_HUMAN]	0	1.18475e+06	0	0	0	0			5.78936	8.04	2	1
Q96DD0	Leucine-rich repeat-containing protein 39 OS=Homo sapiens GN=LRRC39 PE=2 SV=1 - [LRC39_HUMAN]	0	2.56744e+07	0	0	0	0			5.6787	5.07	1	1
D6RF73	Aryl hydrocarbon receptor repressor OS=Homo sapiens GN=AHRR PE=4 SV=1 - [D6RF73_HUMAN]	0	0	0	0	0				5.65446	3.47	2	1
Q9BW72	HIG1 domain family member 2A, mitochondrial OS=Homo sapiens GN=HIGD2A PE=1 SV=1 - [HIG2A_HUMAN]	0	1.22877e+07	0	0	0	0			4.73603	33.96	1	1
F5H0Q0	tRNA-dihydrouridine(16/17) synthase [NAD(P)(+)]-like (Fragment) OS=Homo sapiens GN=DUS1L PE=4 SV=2 - [F5H0Q0_HUMAN]	0	2.40109e+06	0	0	0	0			4.66206	11.72	1	1
F2ZC09	Thyroid hormone receptor interacting protein 6 isoform 4 OS=Homo sapiens GN=TRIP6i4 PE=2 SV=1 - [F2ZC09_HUMAN]	0	501115	0	0	0				4.55861	12.73	1	1
Q9NZT1	Calmodulin-like protein 5 OS=Homo sapiens GN=CALML5 PE=1 SV=2 - [CALL5_HUMAN]	0	0	0	0	0				4.54144	15.75	1	1
F4MHL6	Ubiquitously transcribed tetratricopeptide repeat protein Y-linked transcript variant 105 OS=Homo sapiens GN=UTY PE=2 SV=1 - [F4MHL6_HUMAN]	0	1.61523e+06	0	0	0				4.43513	3.18	1	1
Q8NEL0	Coiled-coil domain-containing protein 54 OS=Homo sapiens GN=CCDC54 PE=1 SV=2 - [CCD54_HUMAN]	0	0	0	0	0				4.24307	5.79	1	1
B4DX23	cDNA FLJ50052, highly similar to Homo sapiens laminin, beta 4 (LAMB4), mRNA OS=Homo sapiens PE=2 SV=1 - [B4DX23_HUMAN]	0	3.08853e+06	0	0	0				4.23634	2.02	1	1
C3PTT6	Pancreatic adenocarcinoma upregulated factor OS=Homo sapiens GN=PAUF PE=1 SV=1 - [C3PTT6_HUMAN]	0	1.1843e+06	0	0	0				4.19997	10.71	1	1
B3KWS6	cDNA FLJ43731 fis, clone TESTI1000391, highly similar to Breast cancer anti-estrogen resistance protein 1 OS=Homo sapiens PE=2 SV=1 - [B3KWS6_HUMAN]	0	7.39296e+06	0	0	0				4.16735	3.72	2	1
K7EK63	ATP synthase subunit alpha, mitochondrial OS=Homo sapiens GN=ATP5A1 PE=4 SV=1 - [K7EK63_HUMAN]	0	1.10172e+06	0	0	0				4.16236	4.68	2	2
Q5MK14	Leukemia-associated protein (Fragment) OS=Homo sapiens PE=2 SV=1 - [Q5MK14_HUMAN]	0	619083	0	0	0				4.15368	12.9	1	1
A1JUI8	Chaperonin subunit 6A (Fragment) OS=Homo sapiens GN=CCT6A PE=2 SV=1 - [A1JUI8_HUMAN]	0	410752	0	0	0				4.12451	2.66	1	1
H7C022	WD repeat-containing protein 60 (Fragment) OS=Homo sapiens GN=WDR60 PE=4 SV=1 - [H7C022_HUMAN]	0	1.44791e+06	0	0	0	0			4.12392	2.3	1	1
A6NIC1	RNA 3'-terminal phosphate cyclase OS=Homo sapiens GN=RTCA PE=4 SV=1 - [A6NIC1_HUMAN]	0	0	0	0	0				4.12238	42.86	1	1
O75445	Usherin OS=Homo sapiens GN=USH2A PE=1 SV=3 - [USH2A_HUMAN]	0	421580	0	0	0	0			4.08681	0.58	1	1
E9PAK5	DENN domain-containing protein 4B (Fragment) OS=Homo sapiens GN=DENND4B PE=4 SV=1 - [E9PAK5_HUMAN]	0	9.74222e+06	0	0	0				4.06618	1.23	1	1
P54253	Ataxin-1 OS=Homo sapiens GN=ATXN1 PE=1 SV=2 - [ATX1_HUMAN]	0	650276	0	0	0				3.98107	2.09	1	1
Q9Y217	Myotubularin-related protein 6 OS=Homo sapiens GN=MTMR6 PE=1 SV=3 - [MTMR6_HUMAN]	0	0	0	0	0				3.95717	2.74	1	1
Q12860	Contactin-1 OS=Homo sapiens GN=CNTN1 PE=1 SV=1 - [CNTN1_HUMAN]	0	383451	0	0	0				3.91485	1.08	1	1
H0YAR3	DNA topoisomerase I, mitochondrial (Fragment) OS=Homo sapiens GN=TOP1MT PE=4 SV=1 - [H0YAR3_HUMAN]	0	5.48568e+06	0	0	0				3.90191	7.21	1	1
E5RI03	Focal adhesion kinase 1 (Fragment) OS=Homo sapiens GN=PTK2 PE=4 SV=1 - [E5RI03_HUMAN]	0	6.79587e+06	0	0	0	0			3.74788	13.33	1	1
Q9C0D5	Protein TANC1 OS=Homo sapiens GN=TANC1 PE=1 SV=3 - [TANC1_HUMAN]	0	0	0	0	0	0			3.71737	0.97	1	1
H0YHM6	Alpha-aminoadipic semialdehyde dehydrogenase (Fragment) OS=Homo sapiens GN=ALDH7A1 PE=4 SV=1 - [H0YHM6_HUMAN]	0	1.52875e+06	0	0	0				3.39408	5.83	1	1
C9J4Z3	60S ribosomal protein L37a OS=Homo sapiens GN=RPL37A PE=4 SV=1 - [C9J4Z3_HUMAN]	0	973252	0	0	0				3.20382	26.47	1	1
C9J5Z8	Signal recognition particle receptor subunit beta (Fragment) OS=Homo sapiens GN=SRPRB PE=4 SV=1 - [C9J5Z8_HUMAN]	0	0	0	0	0				3.11655	20.65	1	1
Q05940	Synaptic vesicular amine transporter OS=Homo sapiens GN=SLC18A2 PE=1 SV=2 - [VMAT2_HUMAN]	0	0	0	0	0				3.07187	7	2	1
O60424	CBP (Fragment) OS=Homo sapiens GN=CBP PE=2 SV=1 - [O60424_HUMAN]	0	0	0	0	0	0			2.87319	4.55	1	1
H7C4C8	T-complex protein 1 subunit theta (Fragment) OS=Homo sapiens GN=CCT8 PE=3 SV=1 - [H7C4C8_HUMAN]	0	577341	0	0	0				2.86924	4.64	1	1
F6WFL0	Ankyrin repeat and KH domain-containing protein 1 OS=Homo sapiens GN=ANKHD1 PE=4 SV=1 - [F6WFL0_HUMAN]	0	834898	0	0	0				2.82392	3.35	1	1
Q8N2P4	cDNA FLJ90078 fis, clone HEMBA1004505, highly similar to Endoplasmic reticulum mannosyl-oligosaccharide1,2-alpha- mannosidase (EC 3.2.1.113) OS=Homo sapiens PE=2 SV=1 - [Q8N2P4_HUMAN]	0	0	0	0	0				2.75868	12.36	1	1
B3KWK6	Alpha-L-iduronidase OS=Homo sapiens GN=IDUA PE=2 SV=1 - [B3KWK6_HUMAN]	0	1.11884e+06	0	0	0	0			2.71028	4.15	1	1
Q92624	Amyloid protein-binding protein 2 OS=Homo sapiens GN=APPBP2 PE=1 SV=2 - [APBP2_HUMAN]	0	0	0	0	0	0			2.70377	6.5	1	1
B2R8U8	cDNA, FLJ94073, highly similar to Homo sapiens sphingomyelin phosphodiesterase 2, neutral membrane (neutral sphingomyelinase) (SMPD2), mRNA OS=Homo sapiens PE=2 SV=1 - [B2R8U8_HUMAN]	0	145675	0	0	0				2.65743	3.31	1	1
A7LFK8	Carcinoembryonic antigen-related cell adhesion molecule 20 variant 4S OS=Homo sapiens GN=CEACAM20 PE=2 SV=1 - [A7LFK8_HUMAN]	0	0	0	0	0				2.60001	4.89	1	1
I3L4A5	Inositol polyphosphate 5-phosphatase K (Fragment) OS=Homo sapiens GN=INPP5K PE=4 SV=1 - [I3L4A5_HUMAN]	0	693793	0	0	0				2.59224	9.74	1	1
Q8TE01	DERP12 (Dermal papilla derived protein 12) OS=Homo sapiens GN=derp12 PE=2 SV=1 - [Q8TE01_HUMAN]	6.41779e+07	0	0	0	53.6656	25.36	13	7
B7Z6X7	S1 RNA-binding domain-containing protein 1 OS=Homo sapiens GN=SRBD1 PE=2 SV=1 - [B7Z6X7_HUMAN]	8.8166e+07	0	0	0	49.7183	2.33	2	1
Q9NZ23	Drug-sensitive protein 1 OS=Homo sapiens GN=YA61 PE=2 SV=1 - [Q9NZ23_HUMAN]	4.91138e+07	0	0	0	27.6614	35.29	6	2
Q9Y698	Voltage-dependent calcium channel gamma-2 subunit OS=Homo sapiens GN=CACNG2 PE=1 SV=1 - [CCG2_HUMAN]	0	0	0	0	22.1937	4.95	1	1
B4DS88	cDNA FLJ57576, highly similar to NAD(P) transhydrogenase, mitochondrial (EC 1.6.1.2) OS=Homo sapiens PE=2 SV=1 - [B4DS88_HUMAN]	4.37343e+07	0	0	0	20.3042	1.07	2	1
Q59H37	Laminin alpha 2 subunit variant (Fragment) OS=Homo sapiens PE=2 SV=1 - [Q59H37_HUMAN]	0	0	0	0	18.8125	0.7	2	1
Q9ULF5	Zinc transporter ZIP10 OS=Homo sapiens GN=SLC39A10 PE=1 SV=2 - [S39AA_HUMAN]	9.397e+06	0	0	0	13.2369	1.32	2	1
B3KWW3	cDNA FLJ44017 fis, clone TESTI4025920, weakly similar to Homo sapiens maestro (MRO), mRNA OS=Homo sapiens PE=2 SV=1 - [B3KWW3_HUMAN]	4.87377e+07	0	0	0	12.7607	3.26	2	2
F5H6E3	Triadin OS=Homo sapiens GN=TRDN PE=4 SV=1 - [F5H6E3_HUMAN]	5.08322e+07	0	0	0	11.4691	11.98	4	1
Q05BZ1	UBTF protein (Fragment) OS=Homo sapiens GN=UBTF PE=2 SV=1 - [Q05BZ1_HUMAN]	509958	0	0	0	8.62768	4.15	2	1
B7Z4M5	cDNA FLJ56114, highly similar to Rap1 GTPase-GDP dissociation stimulator 1 OS=Homo sapiens PE=2 SV=1 - [B7Z4M5_HUMAN]	2.68149e+06	448576	0	0	8.04446	3.77	2	2	4.86981	3.77	2	1
Q9BXB4	Oxysterol-binding protein-related protein 11 OS=Homo sapiens GN=OSBPL11 PE=1 SV=2 - [OSB11_HUMAN]	0	0	0	0	7.60834	2.41	1	1
B4E187	cDNA FLJ60083, highly similar to Zinc finger protein 638 (Fragment) OS=Homo sapiens PE=2 SV=1 - [B4E187_HUMAN]	1.2274e+08	0	0	0	7.52631	0.91	1	1
Q9Y5S9	RNA-binding protein 8A OS=Homo sapiens GN=RBM8A PE=1 SV=1 - [RBM8A_HUMAN]	3.8869e+06	0	0	0	6.98057	6.32	2	1
Q7Z5H4	Vomeronasal type-1 receptor 5 OS=Homo sapiens GN=VN1R5 PE=2 SV=2 - [VN1R5_HUMAN]	47307656	0	0	0	6.92325	1.96	3	1
Q15918	Zinc finger (Fragment) OS=Homo sapiens PE=2 SV=1 - [Q15918_HUMAN]	0	3.21797e+07	0	0	6.44987	0			13.1268	10.73	1	1
H0Y6I0	Golgin subfamily A member 4 (Fragment) OS=Homo sapiens GN=GOLGA4 PE=4 SV=1 - [H0Y6I0_HUMAN]	1.05362e+07	0	0	0	6.42128	0.81	2	1
F8VPA5	Ras-specific guanine nucleotide-releasing factor 1 OS=Homo sapiens GN=RASGRF1 PE=4 SV=1 - [F8VPA5_HUMAN]	3.34886e+07	0	0	0	6.26737	0.64	1	1
C9J1Q0	AT rich interactive domain 5A (MRF1-like), isoform CRA_a OS=Homo sapiens GN=ARID5A PE=4 SV=1 - [C9J1Q0_HUMAN]	2.60454e+07	0	0	0	6.19751	2.09	1	1
Q96CN5	Leucine-rich repeat-containing protein 45 OS=Homo sapiens GN=LRRC45 PE=2 SV=1 - [LRC45_HUMAN]	1.11715e+07	0	0	0	6.0363	1.94	1	1
Q5SRD0	Putative WASH complex subunit FAM21 OS=Homo sapiens GN=FAM21D PE=3 SV=2 - [FA21D_HUMAN]	7.24548e+06	0	0	0	6.0278	4.22	1	1
O95222	Olfactory receptor 6A2 OS=Homo sapiens GN=OR6A2 PE=2 SV=2 - [OR6A2_HUMAN]	5.08322e+07	0	0	0	5.7538	6.12	1	1
E9PPG2	AMP deaminase 3 (Fragment) OS=Homo sapiens GN=AMPD3 PE=4 SV=1 - [E9PPG2_HUMAN]	1.28936e+08	0	0	0	5.62636	13.51	1	1
H7C396	Alpha/beta hydrolase domain-containing protein 11 (Fragment) OS=Homo sapiens GN=ABHD11 PE=4 SV=1 - [H7C396_HUMAN]	0	0	0	0	5.47235	0			5.72424	7.32	1	1
Q96IV0	Peptide-N(4)-(N-acetyl-beta-glucosaminyl)asparagine amidase OS=Homo sapiens GN=NGLY1 PE=1 SV=1 - [NGLY1_HUMAN]	0	22966032	0	0	5.31838	0			3.80616	1.99	1	1
B4E3U8	cDNA FLJ61208, moderately similar to Homo sapiens ash1 (absent, small, or homeotic)-like (Drosophila) (ASH1L), mRNA OS=Homo sapiens PE=4 SV=1 - [B4E3U8_HUMAN]	0	4.51481e+07	0	0	5.30448	0			5.70986	30.17	1	1
H7C0T0	Constitutive coactivator of PPAR-gamma-like protein 1 (Fragment) OS=Homo sapiens GN=FAM120A PE=4 SV=1 - [H7C0T0_HUMAN]	390934	0	0	0	5.11295	3.44	2	1
E9PBY7	Zinc finger CCCH domain-containing protein 11A (Fragment) OS=Homo sapiens GN=ZC3H11A PE=4 SV=1 - [E9PBY7_HUMAN]	216921	0	0	0	5.04129	4.27	1	1
Q9NPV6	Putative uncharacterized protein DKFZp762E1511 (Fragment) OS=Homo sapiens GN=DKFZp762E1511 PE=2 SV=3 - [Q9NPV6_HUMAN]	0	0	0	0	0				2.5698	19.88	1	1
Q5W197	Chromosome 20 open reading frame 59 (Fragment) OS=Homo sapiens GN=C20orf59 PE=2 SV=1 - [Q5W197_HUMAN]	0	2.01535e+06	0	0	0				2.55119	12.5	1	1
B7Z5V3	cDNA FLJ53088, highly similar to Ras-related protein Rab-18 OS=Homo sapiens PE=2 SV=1 - [B7Z5V3_HUMAN]	0	1.31206e+07	0	0	0				2.54728	14.13	1	1
Q70EK9	Ubiquitin carboxyl-terminal hydrolase 51 OS=Homo sapiens GN=USP51 PE=2 SV=1 - [UBP51_HUMAN]	0	0	0	0	0				2.53744	2.25	1	1
Q5VXS2	Ubiquitin-fold modifier 1 (Fragment) OS=Homo sapiens GN=UFM1 PE=2 SV=1 - [Q5VXS2_HUMAN]	0	1.80532e+06	0	0	0				2.49037	18.75	1	1
H3BUQ9	Na(+)/H(+) exchange regulatory cofactor NHE-RF2 (Fragment) OS=Homo sapiens GN=SLC9A3R2 PE=4 SV=1 - [H3BUQ9_HUMAN]	0	363271	0	0	0				2.48228	7.83	1	1
C9JPK3	Syntaxin-binding protein 5-like OS=Homo sapiens GN=STXBP5L PE=4 SV=1 - [C9JPK3_HUMAN]	0	0	0	0	0				2.4576	3.1	1	1
Q7L576	Cytoplasmic FMR1-interacting protein 1 OS=Homo sapiens GN=CYFIP1 PE=1 SV=1 - [CYFP1_HUMAN]	0	11769503	0	0	0	0			2.41016	1.28	1	1
Q86SY9	Full-length cDNA clone CS0DJ011YD14 of T cells (Jurkat cell line) of Homo sapiens (human) (Fragment) OS=Homo sapiens PE=2 SV=1 - [Q86SY9_HUMAN]	0	422207	0	0	0				2.40949	2.17	1	1
F8WEM9	Zinc finger protein 655 OS=Homo sapiens GN=ZNF655 PE=4 SV=1 - [F8WEM9_HUMAN]	0	3.29449e+06	0	0	0				2.38816	23.02	1	1
B3KXS7	cDNA FLJ45975 fis, clone PLACE7018479, highly similar to 182 kDa tankyrase 1-binding protein OS=Homo sapiens PE=2 SV=1 - [B3KXS7_HUMAN]	0	0	0	0	0				2.37968	2.79	1	1
B3KPT0	cDNA FLJ32143 fis, clone PLACE5000080, highly similar to Absent in melanoma 1 protein (Fragment) OS=Homo sapiens PE=2 SV=1 - [B3KPT0_HUMAN]	0	85231.1	0	0	0				2.36494	1.19	1	1
Q5VZM0	Ras-related GTP binding B (Fragment) OS=Homo sapiens GN=RRAGB PE=2 SV=1 - [Q5VZM0_HUMAN]	0	100773	0	0	0				2.36171	6.7	1	1
Q8IZX4	Transcription initiation factor TFIID subunit 1-like OS=Homo sapiens GN=TAF1L PE=1 SV=1 - [TAF1L_HUMAN]	0	0	0	0	0				2.36091	1.26	1	1
Q9UD57	NK1 transcription factor-related protein 2 OS=Homo sapiens GN=NKX1-2 PE=2 SV=3 - [NKX12_HUMAN]	0	3.55934e+07	0	0	0	0			2.35884	4.52	1	1
Q6IB77	Glycine N-acyltransferase OS=Homo sapiens GN=GLYAT PE=1 SV=3 - [GLYAT_HUMAN]	0	2.99825e+06	0	0	1.72713	0			16.5154	5.41	4	1
B3KRR2	cDNA FLJ34730 fis, clone MESAN2006580, highly similar to Chloride channel protein 5 OS=Homo sapiens PE=2 SV=1 - [B3KRR2_HUMAN]	0	0	0	0	3.48962	0			9.40173	2.16	1	1
B4DIW2	cDNA FLJ54035, highly similar to Neutral alpha-glucosidase AB OS=Homo sapiens PE=2 SV=1 - [B4DIW2_HUMAN]	0	85061.8	0	0	0	0			2.35167	2.53	1	1
B3KP05	cDNA FLJ30874 fis, clone FEBRA2004329, moderately similar to MYOSIN HEAVY CHAIN, CARDIAC MUSCLE ISOFORM OS=Homo sapiens PE=2 SV=1 - [B3KP05_HUMAN]	0	1.25716e+06	0	0	1.75669	0			9.05378	1.33	1	1
D6RHU5	Follistatin-related protein 4 (Fragment) OS=Homo sapiens GN=FSTL4 PE=4 SV=1 - [D6RHU5_HUMAN]	0	2.12996e+07	0	0	1.91359	0			7.6992	7.64	1	1
Q71VH6	Putative uncharacterized protein (Fragment) OS=Homo sapiens PE=2 SV=1 - [Q71VH6_HUMAN]	0	1.34543e+08	0	0	3.45198	0			7.30636	4.1	1	1
O14513	Nck-associated protein 5 OS=Homo sapiens GN=NCKAP5 PE=2 SV=2 - [NCKP5_HUMAN]	0	448576	0	0	3.23028	0			6.4084	0.89	2	1
E9PIC8	Gastrin/cholecystokinin type B receptor OS=Homo sapiens GN=CCKBR PE=3 SV=1 - [E9PIC8_HUMAN]	0	0	0	0	0				2.34662	4.96	1	1
Q49AQ7	KLB protein (Fragment) OS=Homo sapiens GN=KLB PE=2 SV=1 - [Q49AQ7_HUMAN]	0	3.76933e+06	0	0	2.0178	0			5.91936	4.92	2	1
B4DST8	cDNA FLJ51078, highly similar to Latent-transforming growth factor beta-bindingprotein, isoform 1S OS=Homo sapiens PE=2 SV=1 - [B4DST8_HUMAN]	0	1.09448e+07	0	0	3.47578	0			5.79749	1.93	1	1
F8VQD8	CCR4-NOT transcription complex subunit 2 (Fragment) OS=Homo sapiens GN=CNOT2 PE=4 SV=1 - [F8VQD8_HUMAN]	0	0	0	0	0				2.33917	19.08	1	1
I3L492	Eukaryotic peptide chain release factor subunit 1 (Fragment) OS=Homo sapiens GN=ETF1 PE=4 SV=1 - [I3L492_HUMAN]	0	2.12996e+07	0	0	1.83525	0			5.7478	7.21	1	1
B1AUU8	Epidermal growth factor receptor pathway substrate 15 OS=Homo sapiens GN=EPS15 PE=4 SV=1 - [B1AUU8_HUMAN]	0	6.77258e+06	0	0	2.03366	0			5.62612	1.44	1	1
Q59FW6	Elongation factor, RNA polymerase II, 2 variant (Fragment) OS=Homo sapiens PE=2 SV=1 - [Q59FW6_HUMAN]	0	3.24221e+06	0	0	3.53208	0			5.48488	1.73	1	1
B4E2J1	ATPase family AAA domain-containing protein 1 OS=Homo sapiens GN=ATAD1 PE=2 SV=1 - [B4E2J1_HUMAN]	0	832226	0	0	2.88238	0			5.20336	14.29	1	1
B4E0X0	cDNA FLJ53844, highly similar to DNA-repair protein complementing XP-G cells OS=Homo sapiens PE=2 SV=1 - [B4E0X0_HUMAN]	0	3.93331e+06	0	0	0				2.32835	7.69	1	1
Q6ZV33	SH3-containing GRB2-like protein 3-interacting protein 1 OS=Homo sapiens GN=SGIP1 PE=2 SV=1 - [Q6ZV33_HUMAN]	0	0	0	0	0				2.32807	4.2	1	1
Q13057	Bifunctional coenzyme A synthase OS=Homo sapiens GN=COASY PE=1 SV=4 - [COASY_HUMAN]	0	0	0	0	0				2.32733	4.08	1	1
Q8TCJ2	Dolichyl-diphosphooligosaccharide--protein glycosyltransferase subunit STT3B OS=Homo sapiens GN=STT3B PE=1 SV=1 - [STT3B_HUMAN]	0	1.46207e+07	0	0	2.3562	0			4.47082	2.91	1	1
H0YN93	Cytoplasmic FMR1-interacting protein 1 (Fragment) OS=Homo sapiens GN=CYFIP1 PE=4 SV=1 - [H0YN93_HUMAN]	0	0	0	0	0				2.31502	9.73	1	1
Q8NDA2	Hemicentin-2 OS=Homo sapiens GN=HMCN2 PE=2 SV=2 - [HMCN2_HUMAN]	0	0	0	0	2.11359	0			4.21069	0.34	1	1
K7ER46	Beclin-1 (Fragment) OS=Homo sapiens GN=BECN1 PE=4 SV=1 - [K7ER46_HUMAN]	0	1.66877e+06	0	0	0				2.31296	9.85	1	1
H7C5E4	5'-3' exoribonuclease 1 (Fragment) OS=Homo sapiens GN=XRN1 PE=4 SV=1 - [H7C5E4_HUMAN]	0	3.68124e+06	0	0	2.40676	0			4.12441	1.55	1	1
H3BSA2	Calpain-3 (Fragment) OS=Homo sapiens GN=CAPN3 PE=4 SV=1 - [H3BSA2_HUMAN]	3.84994e+06	448576	0	0	4.09039	9.04	1	1	4.0776	9.04	1	1
P05546	Heparin cofactor 2 OS=Homo sapiens GN=SERPIND1 PE=1 SV=3 - [HEP2_HUMAN]	0	0	0	0	2.27208	0			3.98598	2.4	1	1
E7ER27	(3R)-hydroxyacyl-CoA dehydrogenase OS=Homo sapiens GN=HSD17B4 PE=3 SV=3 - [E7ER27_HUMAN]	0	78145.1	0	0	0	0			2.27225	2.6	1	1
Q8N7J3	CDNA FLJ25476 fis, clone CBL03186 OS=Homo sapiens PE=2 SV=1 - [Q8N7J3_HUMAN]	0	0	0	0	0	0			2.27138	8.25	1	1
Q8N7E8	CDNA FLJ25713 fis, clone TST05089 OS=Homo sapiens PE=2 SV=1 - [Q8N7E8_HUMAN]	0	2.04142e+06	0	0	3.29297	0			3.7895	15.38	1	1
F5GX77	tRNA methyltransferase 112 homolog OS=Homo sapiens GN=TRMT112 PE=4 SV=1 - [F5GX77_HUMAN]	0	0	0	0	0				2.24086	12.26	1	1
Q5VZ19	Tudor domain-containing protein 10 OS=Homo sapiens GN=TDRD10 PE=2 SV=3 - [TDR10_HUMAN]	0	0	0	0	0				2.2378	6.28	1	1
H0YJL6	Ena/VASP-like protein (Fragment) OS=Homo sapiens GN=EVL PE=4 SV=1 - [H0YJL6_HUMAN]	0	0	0	0	3.6563	0			3.70267	19.23	2	1
G3V356	Uncharacterized protein C14orf166B (Fragment) OS=Homo sapiens GN=C14orf166B PE=4 SV=1 - [G3V356_HUMAN]	0	0	0	0	0				2.23516	16.13	1	1
B4DE36	Glucose-6-phosphate isomerase OS=Homo sapiens PE=2 SV=1 - [B4DE36_HUMAN]	0	0	0	0	0				2.23097	2.08	1	1
B0V1M0	E3 ubiquitin-protein ligase TRIM31 (Fragment) OS=Homo sapiens GN=TRIM31 PE=4 SV=1 - [B0V1M0_HUMAN]	0	708961	0	0	4.11065	0			2.74495	15.32	1	1
Q92611	ER degradation-enhancing alpha-mannosidase-like protein 1 OS=Homo sapiens GN=EDEM1 PE=1 SV=1 - [EDEM1_HUMAN]	0	0	0	0	0				2.21451	3.2	1	1
H0YM82	Uncharacterized protein C15orf52 (Fragment) OS=Homo sapiens GN=C15orf52 PE=4 SV=1 - [H0YM82_HUMAN]	0	76133.3	0	0	0				2.21207	8.09	1	1
Q8NDB2	B-cell scaffold protein with ankyrin repeats OS=Homo sapiens GN=BANK1 PE=1 SV=3 - [BANK1_HUMAN]	0	845597	0	0	0				2.20451	2.17	1	1
D6RD67	Methylcrotonoyl-CoA carboxylase beta chain, mitochondrial (Fragment) OS=Homo sapiens GN=MCCC2 PE=4 SV=2 - [D6RD67_HUMAN]	0	0	0	0	0	0			2.19458	5.59	1	1
J3KRA9	Serine/threonine-protein kinase SMG1 (Fragment) OS=Homo sapiens GN=SMG1 PE=4 SV=1 - [J3KRA9_HUMAN]	0	156284	0	0	0				2.18715	0.34	1	1
Q68DE6	Putative uncharacterized protein DKFZp781A0353 (Fragment) OS=Homo sapiens GN=DKFZp781A0353 PE=2 SV=1 - [Q68DE6_HUMAN]	0	392671	0	0	0	0			2.18643	1.08	1	1
F5H169	26S proteasome non-ATPase regulatory subunit 9 OS=Homo sapiens GN=PSMD9 PE=4 SV=1 - [F5H169_HUMAN]	0	70610.9	0	0	1.66662	0			2.39188	9.38	1	1
B1AL79	Protein kinase N2 OS=Homo sapiens GN=PKN2 PE=4 SV=1 - [B1AL79_HUMAN]	0	1.06695e+06	0	0	0				2.18031	1.82	1	1
O75678	Ret finger protein-like 2 OS=Homo sapiens GN=RFPL2 PE=2 SV=3 - [RFPL2_HUMAN]	0	0	0	0	2.18885	0			2.37232	5.56	1	1
Q9Y2A7	Nck-associated protein 1 OS=Homo sapiens GN=NCKAP1 PE=1 SV=1 - [NCKP1_HUMAN]	0	229536	0	0	0	0			2.17524	0.98	1	1
H3BUD4	Inactive phospholipase C-like protein 1 (Fragment) OS=Homo sapiens GN=PLCL1 PE=4 SV=1 - [H3BUD4_HUMAN]	0	0	0	0	1.79873	0			2.36223	2.67	1	1
Q5T7Q5	Solute carrier family 22 (Organic cation transporter), member 2 OS=Homo sapiens GN=SLC22A2 PE=2 SV=1 - [Q5T7Q5_HUMAN]	0	1.85824e+06	0	0	0				2.17191	3.29	1	1
C9J9E1	Protein FAM53A (Fragment) OS=Homo sapiens GN=FAM53A PE=4 SV=1 - [C9J9E1_HUMAN]	0	2.38961e+07	0	0	2.13827	0			2.34207	18.52	1	1
Q9P164	PRO2507 OS=Homo sapiens PE=4 SV=1 - [Q9P164_HUMAN]	0	150946	0	0	0				2.15775	16.67	1	1
B7ZM83	ZFHX2 protein OS=Homo sapiens GN=ZFHX2 PE=2 SV=1 - [B7ZM83_HUMAN]	0	1.03719e+06	0	0	0				2.15669	1.09	1	1
A8K766	cDNA FLJ77343, highly similar to Homo sapiens electron-transfer-flavoprotein, beta polypeptide(ETFB), mRNA OS=Homo sapiens PE=2 SV=1 - [A8K766_HUMAN]	0	155366	0	0	0				2.15591	4.71	1	1
K7ENX7	cAMP-specific 3',5'-cyclic phosphodiesterase 4A (Fragment) OS=Homo sapiens GN=PDE4A PE=4 SV=1 - [K7ENX7_HUMAN]	0	1.62722e+06	0	0	0				2.15043	5.38	1	1
P48059	LIM and senescent cell antigen-like-containing domain protein 1 OS=Homo sapiens GN=LIMS1 PE=1 SV=4 - [LIMS1_HUMAN]	0	800315	0	0	0				2.12011	3.69	1	1
A8K931	cDNA FLJ78742 OS=Homo sapiens PE=2 SV=1 - [A8K931_HUMAN]	0	554243	0	0	0	0			2.11879	1.93	1	1
Q6ZPA3	CDNA FLJ26173 fis, clone ADG03859 OS=Homo sapiens PE=2 SV=1 - [Q6ZPA3_HUMAN]	0	0	0	0	0				2.11339	10	1	1
Q53R94	Putative uncharacterized protein RTN4 (Fragment) OS=Homo sapiens GN=RTN4 PE=2 SV=1 - [Q53R94_HUMAN]	0	451090	0	0	0				2.10209	7.03	1	1
P81133	Single-minded homolog 1 OS=Homo sapiens GN=SIM1 PE=2 SV=2 - [SIM1_HUMAN]	0	1.34292e+07	0	0	0				2.09829	1.57	1	1
Q92686	Neurogranin OS=Homo sapiens GN=NRGN PE=1 SV=1 - [NEUG_HUMAN]	0	801314	0	0	0				2.09433	19.23	1	1
Q6ZMW3	Echinoderm microtubule-associated protein-like 6 OS=Homo sapiens GN=EML6 PE=2 SV=2 - [EMAL6_HUMAN]	0	8.27868e+06	0	0	3.88688	0			2.15774	0.97	1	1
Q96AP0	Adrenocortical dysplasia protein homolog OS=Homo sapiens GN=ACD PE=1 SV=3 - [ACD_HUMAN]	0	383451	0	0	0				2.08885	1.84	1	1
Q6P2S7	Tetratricopeptide repeat protein GNN OS=Homo sapiens GN=GNN PE=2 SV=3 - [GNN_HUMAN]	0	0	0	0	0				2.07078	1.21	1	1
B9EGN4	ZNF594 protein OS=Homo sapiens GN=ZNF594 PE=2 SV=1 - [B9EGN4_HUMAN]	0	2.18581e+06	0	0	0				2.07023	1.98	1	1
B7Z1W8	cDNA FLJ50464, highly similar to ICOS ligand OS=Homo sapiens PE=2 SV=1 - [B7Z1W8_HUMAN]	0	4.09841e+07	0	0	2.00725	0			2.10005	6.45	1	1
O75420	PERQ amino acid-rich with GYF domain-containing protein 1 OS=Homo sapiens GN=GIGYF1 PE=1 SV=2 - [PERQ1_HUMAN]	0	2.46453e+06	0	0	0				2.06489	1.84	1	1
Q6PIV7	Solute carrier family 25 member 34 OS=Homo sapiens GN=SLC25A34 PE=2 SV=1 - [S2534_HUMAN]	0	1.04087e+07	0	0	2.07981	0			2.0871	3.95	1	1
A1L177	C6orf174 protein (Fragment) OS=Homo sapiens GN=C6orf174 PE=2 SV=1 - [A1L177_HUMAN]	2.98627e+06	983837	0	0	2.17342	2.13	1	1	2.0752	2.13	1	1
D6R613	ATP synthase protein 8 OS=Homo sapiens GN=ATP8 PE=3 SV=1 - [D6R613_HUMAN]	0	3.89512e+06	0	0	0				2.06102	19.12	1	1
F5H3F0	Ubiquitin thioesterase OTUB1 OS=Homo sapiens GN=OTUB1 PE=4 SV=1 - [F5H3F0_HUMAN]	0	691532	0	0	1.88922	0			2.06024	7.06	1	1
Q17RC7	Exocyst complex component 3-like protein 4 OS=Homo sapiens GN=EXOC3L4 PE=2 SV=2 - [EX3L4_HUMAN]	0	0	0	0	0				2.05961	2.49	1	1
Q86YD1	Prostate tumor-overexpressed gene 1 protein OS=Homo sapiens GN=PTOV1 PE=1 SV=1 - [PTOV1_HUMAN]	0	553518	0	0	0				2.05669	3.85	1	1
B4DUU9	cDNA FLJ60166, highly similar to TNF receptor-associated factor 4 OS=Homo sapiens PE=2 SV=1 - [B4DUU9_HUMAN]	0	1.43208e+06	0	0	0	0			2.05476	1.79	1	1
Q4AC99	Probable inactive 1-aminocyclopropane-1-carboxylate synthase-like protein 2 OS=Homo sapiens GN=ACCSL PE=2 SV=3 - [1A1L2_HUMAN]	0	0	0	0	0				2.05269	1.58	1	1
H7C2R4	Digestive organ expansion factor homolog (Fragment) OS=Homo sapiens GN=DIEXF PE=4 SV=1 - [H7C2R4_HUMAN]	0	0	0	0	0				2.05082	7.66	1	1
B4E042	cDNA FLJ52035, highly similar to T-cell surface glycoprotein CD1e OS=Homo sapiens PE=2 SV=1 - [B4E042_HUMAN]	0	0	0	0	0				2.04252	5.35	1	1
B2RB90	cDNA, FLJ95375, highly similar to Homo sapiens glutamine-fructose-6-phosphate transaminase 2 (GFPT2), mRNA OS=Homo sapiens PE=2 SV=1 - [B2RB90_HUMAN]	9.37091e+06	0	0	0	4.99881	1.32	1	1
B4DV82	cDNA FLJ58629, highly similar to Poly (ADP-ribose) polymerase 2 (EC 2.4.2.30) OS=Homo sapiens PE=2 SV=1 - [B4DV82_HUMAN]	0	0	0	0	4.74304	7.06	1	1
C6G7W3	Pyrimidinergic receptor P2Y4 (Fragment) OS=Homo sapiens GN=P2RY4 PE=2 SV=1 - [C6G7W3_HUMAN]	3.96913e+06	0	0	0	4.67028	17.36	1	1
O00617	Sodium/hydrogen exchanger (Fragment) OS=Homo sapiens GN=Na+/H+ exchanger isoform NHE-3 PE=2 SV=1 - [O00617_HUMAN]	2.78742e+07	0	0	0	4.59501	11.61	1	1
H7BXJ2	Netrin receptor UNC5D OS=Homo sapiens GN=UNC5D PE=4 SV=1 - [H7BXJ2_HUMAN]	2.72263e+06	0	0	0	4.54459	3.62	2	2
Q5T5X7	BEN domain-containing protein 3 OS=Homo sapiens GN=BEND3 PE=1 SV=1 - [BEND3_HUMAN]	6.4088e+07	0	0	0	4.48072	2.17	1	1
C9JKK0	Zinc finger protein 385B (Fragment) OS=Homo sapiens GN=ZNF385B PE=4 SV=1 - [C9JKK0_HUMAN]	29218782	0	0	0	4.40219	13.69	1	1
H0YER8	Arf-GAP with SH3 domain, ANK repeat and PH domain-containing protein 3 (Fragment) OS=Homo sapiens GN=ASAP3 PE=4 SV=1 - [H0YER8_HUMAN]	1.05362e+07	0	0	0	4.29946	15	1	1
A0AVG0	LOC440570 OS=Homo sapiens GN=LOC440570 PE=2 SV=1 - [A0AVG0_HUMAN]	0	0	0	0	4.27507	6.82	1	1
Q9H5E0	CDNA: FLJ23531 fis, clone LNG06065 OS=Homo sapiens PE=2 SV=1 - [Q9H5E0_HUMAN]	2.80074e+07	0	0	0	4.21455	3.4	1	1
Q96JC1	Vam6/Vps39-like protein OS=Homo sapiens GN=VPS39 PE=1 SV=2 - [VPS39_HUMAN]	1.00158e+07	0	0	0	4.15436	2.37	1	1
B4DZG2	cDNA FLJ56521, highly similar to Homo sapiens transcription termination factor, RNA polymerase I (TTF1), mRNA OS=Homo sapiens PE=2 SV=1 - [B4DZG2_HUMAN]	25431407	0	0	0	4.03059	1.66	1	1
B4DSZ4	cDNA FLJ59750, highly similar to Ubiquitin-conjugating enzyme E2 L3 (EC 6.3.2.19) OS=Homo sapiens PE=2 SV=1 - [B4DSZ4_HUMAN]	2.02546e+07	0	0	0	3.925	6.13	1	1
D2JYI1	Transforming growth factor, beta receptor II (70/80kDa) isoform 2 OS=Homo sapiens GN=TGFBR2 PE=3 SV=1 - [D2JYI1_HUMAN]	2.25856e+07	0	0	0	3.80038	2.7	1	1
F6SS63	TGF-beta-activated kinase 1 and MAP3K7-binding protein 3 OS=Homo sapiens GN=TAB3 PE=4 SV=1 - [F6SS63_HUMAN]	4.88376e+06	0	0	0	3.76056	2.47	1	1
B4E3K9	Superoxide dismutase OS=Homo sapiens GN=SOD2 PE=2 SV=1 - [B4E3K9_HUMAN]	0	0	0	0	3.5761	8.64	1	1
H7C3T0	COP9 signalosome complex subunit 6 (Fragment) OS=Homo sapiens GN=COPS6 PE=4 SV=1 - [H7C3T0_HUMAN]	1.04717e+08	0	0	0	3.51422	35.77	1	1
B4DL94	cDNA FLJ51490, highly similar to Replication protein A 32 kDa subunit OS=Homo sapiens PE=4 SV=1 - [B4DL94_HUMAN]	1.28609e+07	0	0	0	3.2803	21.15	1	1
Q05DJ8	HTRA1 protein (Fragment) OS=Homo sapiens GN=HTRA1 PE=2 SV=1 - [Q05DJ8_HUMAN]	261297	0	0	0	3.25451	3.15	1	1
Q658Y0	Putative uncharacterized protein DKFZp666B0810 (Fragment) OS=Homo sapiens GN=DKFZp666B0810 PE=2 SV=1 - [Q658Y0_HUMAN]	0	0	0	0	3.0453	8.14	2	1
B4DZ32	cDNA FLJ60377, highly similar to Myosin-18A OS=Homo sapiens PE=2 SV=1 - [B4DZ32_HUMAN]	524025	0	0	0	2.93073	1.6	1	1
Q15746	Myosin light chain kinase, smooth muscle OS=Homo sapiens GN=MYLK PE=1 SV=4 - [MYLK_HUMAN]	9.25528e+06	0	0	0	2.79473	0.78	1	1
H3BQQ2	Zinc finger protein 598 OS=Homo sapiens GN=ZNF598 PE=4 SV=1 - [H3BQQ2_HUMAN]	58802351	0	0	0	2.73629	2	1	1
B7Z7Z4	cDNA FLJ61611, highly similar to Zinc finger and BTB domain-containing protein 37 OS=Homo sapiens PE=2 SV=1 - [B7Z7Z4_HUMAN]	1.47022e+07	0	0	0	2.71094	4.57	1	1
Q9H932	cDNA FLJ13051 fis, clone NT2RP3001447 OS=Homo sapiens PE=2 SV=1 - [Q9H932_HUMAN]	8.28381e+06	0	0	0	2.62775	10.79	1	1
Q6NT15	STON2 protein (Fragment) OS=Homo sapiens GN=STON2 PE=2 SV=1 - [Q6NT15_HUMAN]	7.56715e+07	0	0	0	2.61879	1	1	1
A6NJA2	Ubiquitin carboxyl-terminal hydrolase OS=Homo sapiens GN=USP14 PE=3 SV=2 - [A6NJA2_HUMAN]	0	0	0	0	2.57648	5.36	1	1
O43419	Intestinal mucin (Fragment) OS=Homo sapiens GN=MUC3 PE=2 SV=1 - [O43419_HUMAN]	63982614	0	0	0	2.57118	5.6	2	1
A8K4X6	cDNA FLJ75223, highly similar to Homo sapiens adenylosuccinate lyase (ADSL) OS=Homo sapiens PE=2 SV=1 - [A8K4X6_HUMAN]	0	0	0	0	2.56992	5.18	1	1
H3BUZ5	Pseudopodium-enriched atypical kinase 1 (Fragment) OS=Homo sapiens GN=PEAK1 PE=4 SV=1 - [H3BUZ5_HUMAN]	1.18344e+07	0	0	0	2.55673	4.88	1	1
Q9NUW4	BRIX OS=Homo sapiens GN=BRIX PE=2 SV=1 - [Q9NUW4_HUMAN]	138394	0	0	0	2.53901	9.3	1	1
C9JJZ7	Heterogeneous nuclear ribonucleoprotein L-like (Fragment) OS=Homo sapiens GN=HNRPLL PE=4 SV=1 - [C9JJZ7_HUMAN]	82139.9	0	0	0	2.53434	10.07	1	1
Q8N5S1	Solute carrier family 25 member 41 OS=Homo sapiens GN=SLC25A41 PE=2 SV=2 - [S2541_HUMAN]	63982614	0	0	0	2.53303	7.84	1	1
B4E383	cDNA FLJ56290, highly similar to DNA excision repair protein ERCC-8 OS=Homo sapiens PE=2 SV=1 - [B4E383_HUMAN]	3.9396e+07	0	0	0	2.4961	10.63	1	1
B3KPC7	Actin-related protein 2/3 complex subunit 5 OS=Homo sapiens PE=2 SV=1 - [B3KPC7_HUMAN]	0	0	0	0	2.48919	12.42	1	1
Q9BS11	LRRK1 protein (Fragment) OS=Homo sapiens GN=LRRK1 PE=2 SV=2 - [Q9BS11_HUMAN]	1.28003e+08	0	0	0	2.48838	3.03	1	1
A7E2B6	MYST4 protein OS=Homo sapiens GN=MYST4 PE=2 SV=1 - [A7E2B6_HUMAN]	1.20316e+07	0	0	0	2.48217	1.57	1	1
B4DYQ3	cDNA FLJ60974, highly similar to Mediator of RNA polymerase II transcription subunit 12 OS=Homo sapiens PE=2 SV=1 - [B4DYQ3_HUMAN]	5.82701e+06	0	0	0	2.42449	0.35	1	1
Q59HD8	Eukaryotic translation initiation factor 2B, subunit 5 epsilon, 82kDa variant (Fragment) OS=Homo sapiens PE=2 SV=1 - [Q59HD8_HUMAN]	0	0	0	0	2.35235	5.92	2	1
H0YH15	Aquarius homolog (Mouse), isoform CRA_a OS=Homo sapiens GN=AQR PE=4 SV=1 - [H0YH15_HUMAN]	7.10177e+06	0	0	0	2.34387	2.79	1	1
H7C123	60S ribosomal protein L10 (Fragment) OS=Homo sapiens GN=RPL10 PE=4 SV=1 - [H7C123_HUMAN]	929717	0	0	0	2.30719	13.19	1	1
C9JVC3	Zinc finger protein 717 OS=Homo sapiens GN=ZNF717 PE=4 SV=1 - [C9JVC3_HUMAN]	0	0	0	0	2.21784	1.62	1	1
B9ZVR7	Striated muscle preferentially-expressed protein kinase OS=Homo sapiens GN=SPEG PE=4 SV=1 - [B9ZVR7_HUMAN]	1.15068e+07	0	0	0	2.19057	1.75	1	1
E0YMJ7	HNF1 beta A splice variant 2 OS=Homo sapiens GN=HNF1B PE=2 SV=1 - [E0YMJ7_HUMAN]	1.81267e+07	0	0	0	2.19	4.1	1	1
B4DSJ8	cDNA FLJ50195, highly similar to mRNA capping enzyme OS=Homo sapiens GN=RNGTT PE=2 SV=1 - [B4DSJ8_HUMAN]	1.78095e+07	0	0	0	2.17846	2.33	1	1
Q4ZG84	Putative uncharacterized protein LRP2 (Fragment) OS=Homo sapiens GN=LRP2 PE=2 SV=1 - [Q4ZG84_HUMAN]	9.59924e+06	0	0	0	2.17675	0.28	1	1
B2RU26	Thyroglobulin OS=Homo sapiens GN=TG PE=2 SV=1 - [B2RU26_HUMAN]	0	0	0	0	2.17638	0.51	1	1
Q9NUM4	Transmembrane protein 106B OS=Homo sapiens GN=TMEM106B PE=1 SV=2 - [T106B_HUMAN]	2.91644e+07	0	0	0	2.16826	4.74	1	1
Q8NEY3	Spermatogenesis-associated protein 4 OS=Homo sapiens GN=SPATA4 PE=2 SV=1 - [SPAT4_HUMAN]	0	0	0	0	2.16152	2.95	1	1

## Sheet: Exp2
Accession	Description	GFP: Area	0min VEGF: Area	10min VEGF: Area	30min VEGF: Area	GFP: Score	GFP: coverage	GFP: # PSM	GFP: # Peptides	0 min: Score	0min: Coverage	0min: # PSM	10min: # Peptides	10 min: Score	10min: Coverage	10min: # PSM	10min: # Peptides	30 min: Score	30min: Coverage	30min: # PSM	30min: # Peptides
P35579	Myosin-9 OS=Homo sapiens GN=MYH9 PE=1 SV=4 - [MYH9_HUMAN]	2.73517e+08	2.02255e+08	5.43842e+08	6.87922e+08	676.4	39.23	166	65	1083.46	48.47	292	101	1987.9	56.17	520	124	2183.43	59.18	582	125
Q8WVW5	Putative uncharacterized protein (Fragment) OS=Homo sapiens PE=2 SV=1 - [Q8WVW5_HUMAN]	2.69973e+09	9.93912e+08	3.64599e+09	5.08916e+09	333.386	63.36	80	18	488.28	65.29	118	24	1046.69	53.72	282	18	1116.37	64.74	298	22
P08670	Vimentin OS=Homo sapiens GN=VIM PE=1 SV=4 - [VIME_HUMAN]	7.15841e+08	6.38174e+08	1.46505e+09	2.30238e+09	403.138	69.53	90	33	670.37	78.76	177	45	928.794	67.38	261	42	993.643	71.46	281	46
P21333	Filamin-A OS=Homo sapiens GN=FLNA PE=1 SV=4 - [FLNA_HUMAN]	3.77837e+07	5.57316e+07	9.29375e+07	1.09064e+08	247.298	18.25	63	34	508.47	32.04	138	66	823.409	43.56	213	83	894.992	44.99	236	83
P68032	Actin, alpha cardiac muscle 1 OS=Homo sapiens GN=ACTC1 PE=1 SV=1 - [ACTC_HUMAN]	1.16509e+09	2.7325e+08	2.34388e+09	3.6453e+09	147.033	25.46	35	10	193.671	34.48	52	15	718.698	40.85	191	14	694.492	42.18	186	15
P02751	Fibronectin OS=Homo sapiens GN=FN1 PE=1 SV=4 - [FINC_HUMAN]	4.03478e+07	4.17853e+07	1.20335e+08	1.68685e+08	134.558	13.45	32	20	315.061	21.88	82	36	660.528	29.42	168	48	712.68	31.64	184	51
B7ZLF0	Fibronectin 1 OS=Homo sapiens GN=FN1 PE=2 SV=1 - [B7ZLF0_HUMAN]	3.79739e+07	4.17853e+07	1.20335e+08	1.68685e+08	133.554	14.15	31	19	300.232	23.58	77	35	649.284	30.88	162	47	705.531	34.28	182	51
P62736	Actin, aortic smooth muscle OS=Homo sapiens GN=ACTA2 PE=1 SV=1 - [ACTA_HUMAN]	1.1349e+09	2.7325e+08	2.27549e+09	3.6453e+09	111.748	22.55	27	8	185.1	31.56	49	14	634.06	40.85	164	14	631.53	39.26	166	14
Q6S8J3	POTE ankyrin domain family member E OS=Homo sapiens GN=POTEE PE=1 SV=3 - [POTEE_HUMAN]	1.43933e+09	2.32349e+08	2.63801e+09	3.94191e+09	74.6491	6.6	19	7	224.49	10.42	52	10	581.424	9.49	161	9	622.159	10.42	164	10
O43707	Alpha-actinin-4 OS=Homo sapiens GN=ACTN4 PE=1 SV=2 - [ACTN4_HUMAN]	1.03045e+08	6.12569e+07	1.52335e+08	3.25105e+08	121.809	26.45	29	18	369.236	51.59	98	43	573.936	59.17	145	48	611.157	64.32	162	51
Q562R1	Beta-actin-like protein 2 OS=Homo sapiens GN=ACTBL2 PE=1 SV=2 - [ACTBL_HUMAN]	1.36349e+09	7.16511e+08	2.34178e+09	3.7723e+09	29.9114	11.44	8	3	111.558	18.09	24	6	571.678	14.36	151	4	551.829	18.35	146	6
P35968	Vascular endothelial growth factor receptor 2 OS=Homo sapiens GN=KDR PE=1 SV=2 - [VGFR2_HUMAN]	0	2.51062e+08	3.42722e+08	2.66876e+08	0	0			537.482	30.6	132	41	568.962	30.9	140	37	532.382	34.29	131	36
P12814	Alpha-actinin-1 OS=Homo sapiens GN=ACTN1 PE=1 SV=2 - [ACTN1_HUMAN]	1.03045e+08	6.31876e+07	1.6061e+08	3.31903e+08	123.265	26.91	35	18	256.937	36.32	69	27	504.393	54.15	123	41	532	54.26	133	40
Q14764	Major vault protein OS=Homo sapiens GN=MVP PE=1 SV=4 - [MVP_HUMAN]	1.15288e+08	1.81684e+08	3.24994e+08	2.82036e+08	209.798	33.93	52	23	346.792	42.55	99	38	500.772	42.78	135	35	441.257	48.26	115	36
P35580	Myosin-10 OS=Homo sapiens GN=MYH10 PE=1 SV=3 - [MYH10_HUMAN]	8.15088e+07	1.1069e+08	3.56218e+08	4.37585e+08	95.6796	7.95	22	14	233.985	15.99	56	29	495.543	33	128	56	572.346	36.94	152	61
O75369	Filamin-B OS=Homo sapiens GN=FLNB PE=1 SV=2 - [FLNB_HUMAN]	1.10648e+07	1.35291e+07	3.95652e+07	2.59574e+07	51.2199	4.27	12	9	307.645	23.87	79	46	465.09	33.24	128	61	467.261	34.17	131	62
P02545	Prelamin-A/C OS=Homo sapiens GN=LMNA PE=1 SV=1 - [LMNA_HUMAN]	8.00625e+07	7.87017e+07	2.30007e+08	3.28498e+08	178.941	35.99	46	21	317.331	51.51	94	38	454.984	59.94	128	43	532.311	64.91	147	45
Q6MZM7	Putative uncharacterized protein DKFZp686O12165 (Fragment) OS=Homo sapiens GN=DKFZp686O12165 PE=1 SV=1 - [Q6MZM7_HUMAN]	4.03478e+07	4.17853e+07	1.20335e+08	1.68685e+08	95.3	10.67	22	15	228.759	18.24	59	28	414.284	21.84	107	35	472.066	25.22	122	39
K4ENJ5	Beta actin (Fragment) OS=Homo sapiens PE=4 SV=1 - [K4ENJ5_HUMAN]	24069527	1.88522e+07	2.01607e+09	1.28956e+09	8.54944	14.43	2	1	25.6983	54.64	7	4	387.363	16.49	99	1	398.71	56.7	100	4
Q3BDU5	Rhabdomyosarcoma antigen MU-RMS-40.12 OS=Homo sapiens PE=2 SV=1 - [Q3BDU5_HUMAN]	8.00625e+07	7.87017e+07	2.21414e+08	3.28498e+08	140.613	35.32	34	15	231.087	48.25	69	30	351.283	57.29	100	34	392.555	58.93	107	34
P07355	Annexin A2 OS=Homo sapiens GN=ANXA2 PE=1 SV=2 - [ANXA2_HUMAN]	2.90058e+08	2.54098e+08	4.17273e+08	4.07288e+08	177.641	53.1	43	17	277.467	64.01	71	27	349.957	58.11	95	23	327.621	60.18	85	23
Q5TCI8	Lamin A/C OS=Homo sapiens GN=LMNA PE=2 SV=1 - [Q5TCI8_HUMAN]	5.57945e+07	7.65587e+07	1.99659e+08	2.91101e+08	105.974	28.92	28	13	213.077	43.79	66	26	342.13	52.95	101	32	384.923	59.67	107	34
B4E337	cDNA FLJ58087, highly similar to Alpha-actinin-4 OS=Homo sapiens PE=2 SV=1 - [B4E337_HUMAN]	6.40523e+07	4.59241e+07	1.17573e+08	2.88252e+08	54.4911	17.79	15	9	177.248	41.64	48	23	330.536	54.09	88	29	365.036	52.67	106	28
Q68CX6	Putative uncharacterized protein DKFZp686O13149 OS=Homo sapiens GN=DKFZp686O13149 PE=2 SV=1 - [Q68CX6_HUMAN]	4.03478e+07	3.8996e+07	9.59601e+07	1.37243e+08	50.5968	15.75	12	9	150.5	24.6	38	17	284.157	28.7	69	21	320.849	32.99	79	24
B4DTK1	cDNA FLJ53292, highly similar to Homo sapiens fibronectin 1 (FN1), transcript variant 5, mRNA OS=Homo sapiens PE=2 SV=1 - [B4DTK1_HUMAN]	3.75731e+07	3.38625e+07	9.59601e+07	1.37243e+08	42.8888	12.72	10	7	130.918	23.57	32	15	269.239	29.98	64	20	303.941	32.45	74	22
F8VW92	Tubulin beta chain OS=Homo sapiens GN=TUBB PE=3 SV=1 - [F8VW92_HUMAN]	1.20348e+08	6.1068e+07	7.90542e+07	8.89154e+07	171.583	40.92	42	14	231.962	34.48	70	15	251.807	39.08	70	16	246.54	47.13	67	18
Q15149	Plectin OS=Homo sapiens GN=PLEC PE=1 SV=3 - [PLEC_HUMAN]	0	4.27991e+06	8.25742e+06	1.23562e+07	0	0			188.598	9.54	49	34	250.913	11.93	65	44	298.603	15.05	79	54
B4DSX0	cDNA FLJ61380, highly similar to Alpha-actinin-4 OS=Homo sapiens PE=2 SV=1 - [B4DSX0_HUMAN]	5.91017e+07	4.59241e+07	1.14265e+08	1.88458e+08	36.1203	17.07	11	7	156.107	49.04	43	19	249.941	56.49	67	22	268.271	54.57	76	21
P68371	Tubulin beta-4B chain OS=Homo sapiens GN=TUBB4B PE=1 SV=1 - [TBB4B_HUMAN]	1.18713e+08	4.1549e+07	5.74342e+07	7.12736e+07	146.67	32.58	34	12	209.909	33.71	61	15	246.859	42.02	69	17	220.227	46.07	59	18
Q9UKK3	Poly [ADP-ribose] polymerase 4 OS=Homo sapiens GN=PARP4 PE=1 SV=3 - [PARP4_HUMAN]	7.67532e+06	2.10187e+07	3.29599e+07	2.6856e+07	24.8533	2.84	7	4	176.765	15.49	50	24	244.437	18.85	71	27	134.475	16.13	41	22
Q14315	Filamin-C OS=Homo sapiens GN=FLNC PE=1 SV=3 - [FLNC_HUMAN]	9.67643e+06	9.10681e+06	4.5875e+07	4.40113e+07	35.5037	2.42	8	5	144.637	14.02	40	27	239.86	18.64	67	36	222.075	21.43	62	38
D3DVC4	Nestin, isoform CRA_c OS=Homo sapiens GN=NES PE=3 SV=1 - [D3DVC4_HUMAN]	9.7909e+06	9.73521e+06	2.75744e+07	4.09547e+07	32.141	5.43	10	7	92.0352	15.24	25	20	233.487	30.1	67	40	281.826	30.66	80	40
P04350	Tubulin beta-4A chain OS=Homo sapiens GN=TUBB4A PE=1 SV=2 - [TBB4A_HUMAN]	1.11317e+08	3.29489e+07	5.74342e+07	6.87804e+07	121.831	27.25	28	9	174.516	25.68	50	11	218.282	31.08	60	13	184.693	31.08	49	13
P35749	Myosin-11 OS=Homo sapiens GN=MYH11 PE=1 SV=3 - [MYH11_HUMAN]	1.36472e+08	1.1069e+08	2.81683e+08	4.06181e+08	52.8985	3.19	14	6	95.3139	6.09	27	12	217.571	8.06	54	18	234.643	7.96	59	16
G3V1U9	Tubulin alpha-1A chain OS=Homo sapiens GN=TUBA1A PE=3 SV=1 - [G3V1U9_HUMAN]	9.89752e+07	7.00333e+07	1.02797e+08	1.3127e+08	115.86	30.05	31	10	133.121	32.21	35	10	216.807	41.59	58	13	216.862	41.59	59	13
P11021	78 kDa glucose-regulated protein OS=Homo sapiens GN=HSPA5 PE=1 SV=2 - [GRP78_HUMAN]	1.20198e+07	3.17743e+07	4.27788e+07	5.32726e+07	19.4201	5.66	5	3	175.458	35.47	44	20	215.272	40.37	56	22	174.544	36.24	46	21
Q13885	Tubulin beta-2A chain OS=Homo sapiens GN=TUBB2A PE=1 SV=1 - [TBB2A_HUMAN]	1.18713e+08	2.5829e+07	5.74342e+07	7.12736e+07	138.432	27.87	31	10	204.03	31.69	62	14	214.797	39.33	59	16	205.529	43.37	55	17
B3KPS3	cDNA FLJ32131 fis, clone PEBLM2000267, highly similar to Tubulin alpha-ubiquitous chain OS=Homo sapiens PE=2 SV=1 - [B3KPS3_HUMAN]	9.89752e+07	7.00333e+07	1.02797e+08	1.3127e+08	108.254	30.05	28	10	137.06	35.34	36	11	213.509	41.59	57	13	220.915	44.95	60	14
Q53GA7	Tubulin alpha 6 variant (Fragment) OS=Homo sapiens PE=2 SV=1 - [Q53GA7_HUMAN]	9.89752e+07	7.00333e+07	1.02797e+08	1.3127e+08	115.86	27.84	31	10	133.121	29.84	35	10	213.002	38.53	57	13	215.073	41.65	58	14
F8J2B5	LIM domain only 7 protein OS=Homo sapiens GN=LMO7 PE=2 SV=1 - [F8J2B5_HUMAN]	3.67403e+06	4.79846e+06	1.69292e+07	2.64127e+07	20.9646	3	5	4	136.42	16.8	38	22	209.271	23.79	58	29	258.26	26.55	64	32
B2RBD5	cDNA, FLJ95457, highly similar to Homo sapiens tubulin, beta, 4 (TUBB4), mRNA OS=Homo sapiens PE=2 SV=1 - [B2RBD5_HUMAN]	7.88781e+07	2.62179e+07	5.74342e+07	6.16279e+07	71.7992	14	15	6	164.879	26	46	11	209.009	32	58	13	182.951	36	50	14
Q13813	Spectrin alpha chain, non-erythrocytic 1 OS=Homo sapiens GN=SPTAN1 PE=1 SV=3 - [SPTN1_HUMAN]	4.67458e+06	3.52543e+06	1.28858e+07	1.92494e+07	17.2065	2.31	5	4	88.7663	10.64	27	21	200.417	20.06	57	37	292.782	26.62	86	50
E9PMS6	LIM domain only protein 7 OS=Homo sapiens GN=LMO7 PE=4 SV=1 - [E9PMS6_HUMAN]	3.67403e+06	4.79846e+06	1.69292e+07	2.64127e+07	20.9646	3.84	5	4	137.911	22.75	39	23	198.313	30.51	57	29	244.18	32.78	61	31
P11142	Heat shock cognate 71 kDa protein OS=Homo sapiens GN=HSPA8 PE=1 SV=1 - [HSP7C_HUMAN]	3.024e+07	4.94475e+07	8.36129e+07	8.57774e+07	32.1656	11.15	8	5	170.508	35.6	49	22	196.265	37.77	54	21	165.444	40.87	49	23
P62979	Ubiquitin-40S ribosomal protein S27a OS=Homo sapiens GN=RPS27A PE=1 SV=2 - [RS27A_HUMAN]	1.21503e+08	4.42806e+07	3.10874e+08	3.83729e+08	50.5824	19.87	13	3	122.51	38.46	35	5	191.545	38.46	50	7	181.029	30.13	47	5
P22626	Heterogeneous nuclear ribonucleoproteins A2/B1 OS=Homo sapiens GN=HNRNPA2B1 PE=1 SV=2 - [ROA2_HUMAN]	7.3748e+07	3.97114e+07	1.19227e+08	2.53962e+08	57.4365	26.63	15	6	83.4606	38.24	20	9	191.028	48.73	42	14	176.55	54.96	45	18
B4DMA2	cDNA FLJ54023, highly similar to Heat shock protein HSP 90-beta OS=Homo sapiens PE=2 SV=1 - [B4DMA2_HUMAN]	9.10133e+06	5.63685e+07	6.778e+07	7.95595e+07	13.0828	3.5	3	2	157.712	29.74	42	23	175.601	32.22	47	21	150.281	30.61	41	20
P14174	Macrophage migration inhibitory factor OS=Homo sapiens GN=MIF PE=1 SV=4 - [MIF_HUMAN]	1830614822	5.45541e+08	8.76176e+08	9.10665e+08	9.02307	7.83	2	1	143.052	31.3	49	4	171.908	21.74	60	3	49.957	11.3	16	2
Q01813	6-phosphofructokinase type C OS=Homo sapiens GN=PFKP PE=1 SV=2 - [K6PP_HUMAN]	7.79235e+06	2.00934e+07	2.28412e+07	1.91107e+07	21.2924	5.87	5	3	144.1	26.02	41	21	162.991	28.83	44	23	115.807	26.15	27	19
B8K2M0	Zinc finger protein 185 variant 660 OS=Homo sapiens GN=ZNF185 PE=2 SV=1 - [B8K2M0_HUMAN]	1.36697e+07	7.36476e+06	2.04696e+07	3.318e+07	47.4513	21.21	13	8	118.9	36.36	33	16	162.688	44.85	43	19	144.273	44.85	40	19
Q53GG0	Epithelial protein lost in neoplasm beta variant (Fragment) OS=Homo sapiens PE=2 SV=1 - [Q53GG0_HUMAN]	1.07453e+07	1.42637e+07	4.98761e+07	6.75672e+07	50.9852	14.23	11	7	99.3267	23.32	26	14	161.39	36.89	46	23	214.829	44.01	61	26
D6W5C0	Spectrin, beta, non-erythrocytic 1, isoform CRA_b OS=Homo sapiens GN=SPTBN1 PE=4 SV=1 - [D6W5C0_HUMAN]	2.28679e+06	4.1e+06	9.42149e+06	1.37948e+07	5.65955	0.44	1	1	57.6524	9.26	16	16	159.045	17.82	43	29	258.556	23.53	67	39
Q59FE8	Epithelial protein lost in neoplasm beta variant (Fragment) OS=Homo sapiens PE=2 SV=1 - [Q59FE8_HUMAN]	1.07453e+07	1.42637e+07	4.98761e+07	6.75672e+07	50.9852	14.04	11	7	101.888	24.97	27	15	157.279	36.54	45	23	210.608	43.56	60	26
E9PMP7	LIM domain only protein 7 (Fragment) OS=Homo sapiens GN=LMO7 PE=4 SV=1 - [E9PMP7_HUMAN]	2.62532e+06	4.68426e+06	1.58365e+07	2.42767e+07	13.2635	3.25	4	3	88.3435	19.79	25	17	157.088	30.69	42	24	199.164	36.04	50	28
P62805	Histone H4 OS=Homo sapiens GN=HIST1H4A PE=1 SV=2 - [H4_HUMAN]	2.98535e+08	1.36068e+08	9.8687e+08	1.51863e+09	52.3382	52.43	14	7	87.7776	56.31	26	8	156.31	58.25	47	10	140.919	58.25	41	10
B4DPW9	cDNA FLJ51929, highly similar to Plastin-3 OS=Homo sapiens PE=2 SV=1 - [B4DPW9_HUMAN]	1.18263e+07	3.02361e+07	3.46065e+07	3.81805e+07	14.5291	4.31	4	2	134.067	37.15	40	18	155.956	38.47	42	19	106.628	32.67	28	15
P07996	Thrombospondin-1 OS=Homo sapiens GN=THBS1 PE=1 SV=2 - [TSP1_HUMAN]	1.82126e+07	1.15731e+07	2.47624e+07	3.55804e+07	21.1941	7.35	6	6	117.117	20.34	33	19	150.632	20.94	43	19	143.727	20.85	42	19
B4DPZ5	cDNA FLJ53495, highly similar to Polymerase I and transcript release factor OS=Homo sapiens PE=2 SV=1 - [B4DPZ5_HUMAN]	1.18181e+07	3.7487e+07	4.33619e+07	5.30483e+07	58.2569	10.74	16	3	116.844	28.93	25	8	143.832	31.68	34	11	135.116	29.2	33	11
Q7Z406	Myosin-14 OS=Homo sapiens GN=MYH14 PE=1 SV=2 - [MYH14_HUMAN]	1.32766e+08	1.1069e+08	2.81683e+08	4.52527e+08	45.141	2.31	13	5	54.6601	4.11	16	8	141.311	5.36	39	12	149.444	4.76	43	10
Q06830	Peroxiredoxin-1 OS=Homo sapiens GN=PRDX1 PE=1 SV=1 - [PRDX1_HUMAN]	1.77178e+08	1.36591e+08	2.64978e+08	2.45379e+08	73.7703	54.27	17	9	109.556	50.75	29	11	140.706	55.28	39	13	96.2394	54.27	27	11
P07900	Heat shock protein HSP 90-alpha OS=Homo sapiens GN=HSP90AA1 PE=1 SV=5 - [HS90A_HUMAN]	1.22397e+07	5.63685e+07	6.778e+07	7.95595e+07	10.2615	1.23	1	1	148.978	26.64	45	19	140.036	23.63	38	15	109.337	25.55	30	17
Q00610	Clathrin heavy chain 1 OS=Homo sapiens GN=CLTC PE=1 SV=5 - [CLH1_HUMAN]	5.16635e+06	7.83997e+06	1.44616e+07	1.84389e+07	5.85877	1.61	2	2	93.4815	12.72	26	18	137.384	18.81	40	28	144.049	21.79	39	26
Q86UP2	Kinectin OS=Homo sapiens GN=KTN1 PE=1 SV=1 - [KTN1_HUMAN]	1.31276e+07	1.47385e+07	1.62477e+07	1.59575e+07	19.3735	4.42	5	5	126.428	20.78	32	22	137.221	20.27	33	21	112.556	17.83	30	18
Q9BUF5	Tubulin beta-6 chain OS=Homo sapiens GN=TUBB6 PE=1 SV=1 - [TBB6_HUMAN]	5.26097e+07	1.58791e+07	4.55387e+07	4.56373e+07	28.3164	19.96	8	6	94.9292	25.11	30	10	136.735	32.74	38	12	130.402	32.74	37	12
B7Z3E5	cDNA FLJ53573, highly similar to Myosin Ic OS=Homo sapiens PE=2 SV=1 - [B7Z3E5_HUMAN]	5.53476e+06	9.59999e+06	2.92814e+07	4.72268e+07	4.17452	0.77	1	1	93.2367	12.9	24	12	136.222	23.68	37	19	143.348	23.29	36	19
B4E2S2	cDNA FLJ61556, highly similar to Poly (ADP-ribose) polymerase 4 (EC 2.4.2.30) OS=Homo sapiens PE=2 SV=1 - [B4E2S2_HUMAN]	7.67532e+06	2.10187e+07	3.29599e+07	2.6856e+07	20.9452	3.68	6	3	103.928	15.12	30	14	135.799	17.21	39	14	83.1663	15.02	25	12
P20700	Lamin-B1 OS=Homo sapiens GN=LMNB1 PE=1 SV=2 - [LMNB1_HUMAN]	2.46562e+07	8.09881e+06	6.10085e+07	1.09578e+08	17.9967	3.41	4	2	70.0819	25.09	21	14	134.621	29.01	39	17	130.644	32.25	34	17
Q00839	Heterogeneous nuclear ribonucleoprotein U OS=Homo sapiens GN=HNRNPU PE=1 SV=6 - [HNRPU_HUMAN]	4.96656e+07	1.89078e+07	7.94867e+07	1.32779e+08	40.0516	12.12	8	6	102.946	16	31	13	134.05	24.61	38	16	150.922	28.24	39	20
H0Y704	Zinc finger protein 185 (Fragment) OS=Homo sapiens GN=ZNF185 PE=4 SV=1 - [H0Y704_HUMAN]	1.34533e+07	4.54184e+06	1.80535e+07	3.16046e+07	37.9141	25.47	11	7	106.431	43.79	29	15	131.828	55.58	35	18	114.75	55.58	33	18
A1KY36	Cell proliferation-inducing protein 41 OS=Homo sapiens PE=2 SV=1 - [A1KY36_HUMAN]	1.12746e+09	3.01315e+07	2.1099e+08	1.83632e+08	104.749	9.4	24	5	63.3824	5.64	18	5	130.983	6.98	41	6	102.008	6.98	32	6
P43243	Matrin-3 OS=Homo sapiens GN=MATR3 PE=1 SV=2 - [MATR3_HUMAN]	1.5971e+07	6.60593e+06	2.35469e+07	3.54855e+07	15.0544	5.43	4	3	54.5151	15.23	14	9	130.394	24.91	32	16	158.093	25.97	40	16
F8W1R7	Myosin light polypeptide 6 OS=Homo sapiens GN=MYL6 PE=4 SV=1 - [F8W1R7_HUMAN]	7.77669e+07	5.53527e+07	2.94047e+08	4.15737e+08	44.8281	44.14	13	5	60.0166	49.66	19	7	130.214	60.69	39	9	166.367	60.69	51	9
D3DTH7	Myosin IC, isoform CRA_a OS=Homo sapiens GN=MYO1C PE=4 SV=1 - [D3DTH7_HUMAN]	5.53476e+06	9.59999e+06	2.92814e+07	4.72268e+07	4.17452	0.93	1	1	69.648	13.92	19	11	120.629	25.29	33	17	133.865	26.57	34	18
A8K9J7	Histone H2B OS=Homo sapiens PE=2 SV=1 - [A8K9J7_HUMAN]	1.17194e+08	3.93808e+07	2.5844e+08	3.46853e+08	37.3075	30.95	9	4	64.6725	30.95	13	5	119.622	50	35	8	110.172	46.83	33	6
Q2NKY5	TUBB6 protein OS=Homo sapiens GN=TUBB6 PE=2 SV=1 - [Q2NKY5_HUMAN]	7.62518e+07	1.48445e+07	4.55387e+07	6.09911e+07	28.3926	14.09	6	5	93.1787	24.83	30	10	116.492	25.95	34	10	101.202	29.98	29	11
F8VXY0	Heterogeneous nuclear ribonucleoprotein A1 OS=Homo sapiens GN=HNRNPA1 PE=4 SV=1 - [F8VXY0_HUMAN]	3.97812e+07	7.59512e+06	5.92753e+07	8.57285e+07	61.5854	28.29	13	5	27.5666	19.74	7	4	116.208	48.68	30	14	155.009	50.33	41	16
B4DIT7	Protein-glutamine gamma-glutamyltransferase 2 OS=Homo sapiens GN=TGM2 PE=2 SV=1 - [B4DIT7_HUMAN]	1.06421e+07	1.95025e+07	3.20455e+07	4.10842e+07	16.3541	6.77	4	3	79.1269	21.45	18	10	115.998	33.5	33	15	117.903	25.58	29	11
P68104	Elongation factor 1-alpha 1 OS=Homo sapiens GN=EEF1A1 PE=1 SV=1 - [EF1A1_HUMAN]	2.15051e+08	3.76446e+08	4.21073e+08	4.50746e+08	107.24	28.35	27	11	128.846	26.62	38	12	115.87	31.6	33	12	164.627	38.74	48	13
P15144	Aminopeptidase N OS=Homo sapiens GN=ANPEP PE=1 SV=4 - [AMPN_HUMAN]	0	1.27423e+07	1.9342e+07	2.95417e+07	3.78309	0			56.8635	10.03	14	8	113.695	18.41	30	16	136.467	23.06	37	17
P05121	Plasminogen activator inhibitor 1 OS=Homo sapiens GN=SERPINE1 PE=1 SV=1 - [PAI1_HUMAN]	9.89123e+07	4.24068e+07	1.15724e+08	2.1086e+08	28.9127	10.7	8	4	51.8151	17.41	15	7	111.59	34.58	32	12	108.324	36.82	33	13
B5BTY4	ATP-dependent RNA helicase DDX3X OS=Homo sapiens GN=DDX3X PE=2 SV=1 - [B5BTY4_HUMAN]	2.70907e+07	2.38645e+07	4.78346e+07	4.3655e+07	28.3344	9.67	6	5	111.234	25.83	30	16	111.318	29.61	33	18	79.0053	24.62	23	15
P06899	Histone H2B type 1-J OS=Homo sapiens GN=HIST1H2BJ PE=1 SV=3 - [H2B1J_HUMAN]	7.93618e+07	2.40492e+07	2.22299e+08	3.37451e+08	34.6571	30.95	8	4	60.1301	30.95	12	5	111.061	50	33	8	103.823	46.83	34	6
B2RBH2	cDNA, FLJ95508, highly similar to Homo sapiens 5'-nucleotidase, ecto (CD73) (NT5E), mRNA OS=Homo sapiens PE=2 SV=1 - [B2RBH2_HUMAN]	2.1575e+07	1.41854e+07	2.97066e+07	5.09988e+07	9.38602	5.57	3	2	71.7203	13.24	19	6	110.321	21.08	31	10	92.2474	22.82	25	11
B2RCS5	Actinin, alpha 2, isoform CRA_b OS=Homo sapiens GN=ACTN2 PE=2 SV=1 - [B2RCS5_HUMAN]	4.71717e+07	3.52368e+07	1.03696e+08	2.88252e+08	24.3645	6.6	8	5	49.6251	12.08	15	10	110.155	13.42	31	12	130.096	13.42	38	12
Q2VF42	Glucose-6-phosphate 1-dehydrogenase (Fragment) OS=Homo sapiens GN=G6PD PE=2 SV=1 - [Q2VF42_HUMAN]	5.57629e+06	1.84216e+07	2.19963e+07	2.25212e+07	5.42215	2.32	1	1	72.8243	25.68	21	12	108.772	31.79	31	11	78.5676	32.42	26	11
Q6NTA2	HNRNPL protein (Fragment) OS=Homo sapiens GN=HNRNPL PE=2 SV=2 - [Q6NTA2_HUMAN]	1.78256e+07	9.21914e+06	3.2965e+07	4.4252e+07	20.1603	11.36	5	4	44.6293	22.03	9	7	108.562	35.31	24	14	101.892	29.9	26	11
P98160	PERLECAN: Basement membrane-specific heparan sulfate proteoglycan core protein OS=Homo sapiens GN=HSPG2 PE=1 SV=4 - [PGBM_HUMAN]	1.59646e+06	2.7235e+06	5.57496e+06	7.64128e+06	3.33571	0.39	1	1	46.4948	2.44	13	8	108.243	6.22	29	19	123.382	6.99	35	22
P52272	Heterogeneous nuclear ribonucleoprotein M OS=Homo sapiens GN=HNRNPM PE=1 SV=3 - [HNRPM_HUMAN]	2.46239e+07	9.37014e+06	3.74591e+07	6.68234e+07	13.0784	8.08	4	4	55.4467	19.45	20	14	105.907	29.45	30	17	106.132	28.36	29	18
A4QPB0	IQ motif containing GTPase activating protein 1 OS=Homo sapiens GN=IQGAP1 PE=2 SV=1 - [A4QPB0_HUMAN]	4.37235e+06	2.85131e+06	6.10901e+06	8.65594e+06	4.62581	0.66	2	1	63.9116	11.04	19	14	105.626	12.85	30	16	109.979	16.66	29	18
E9PGZ1	Caldesmon OS=Homo sapiens GN=CALD1 PE=4 SV=1 - [E9PGZ1_HUMAN]	8.15465e+06	1.94488e+07	2.45518e+07	2.96839e+07	20.3677	10.26	6	4	87.2316	29.1	26	15	105.61	35.63	28	16	108.804	38.99	29	15
B2R959	cDNA, FLJ94229, highly similar to Homo sapiens heterogeneous nuclear ribonucleoprotein L (HNRPL),mRNA OS=Homo sapiens PE=2 SV=1 - [B2R959_HUMAN]	1.78256e+07	9.21914e+06	3.2965e+07	4.4252e+07	20.1603	11.65	5	4	44.8439	22.58	9	7	104.855	36.2	23	14	98.5382	30.65	25	11
Q5T6W5	Heterogeneous nuclear ribonucleoprotein K OS=Homo sapiens GN=HNRNPK PE=2 SV=1 - [Q5T6W5_HUMAN]	1.23609e+07	1.32245e+07	2.71038e+07	4.84053e+07	40.0095	12.85	9	4	54.2468	21.96	15	8	104.671	29.67	26	10	108.665	32.94	23	11
Q53G58	Coronin (Fragment) OS=Homo sapiens PE=2 SV=1 - [Q53G58_HUMAN]	3.46726e+07	4.0312e+07	7.63201e+07	1.25737e+08	40.2715	12.24	10	5	91.1993	29.32	29	13	104.631	27.85	31	13	96.9974	31.43	29	13
Q9Y490	Talin-1 OS=Homo sapiens GN=TLN1 PE=1 SV=3 - [TLN1_HUMAN]	931431	2.08568e+06	4.26624e+06	6.59276e+06	2.38347	0.47	1	1	54.0391	6.26	17	11	102.192	12.12	29	21	111.641	12.79	28	20
B9EGI2	Myosin phosphatase Rho interacting protein OS=Homo sapiens GN=MPRIP PE=2 SV=1 - [B9EGI2_HUMAN]	0	2.94942e+06	1.05785e+07	1.92892e+07	0				52.8538	11.86	12	9	100.9	25.46	27	17	125.612	25.55	35	18
Q13200	26S proteasome non-ATPase regulatory subunit 2 OS=Homo sapiens GN=PSMD2 PE=1 SV=3 - [PSMD2_HUMAN]	0	3.39159e+06	9.66565e+06	8.60705e+06	0				28.1435	7.71	8	5	98.9365	15.97	27	11	50.7897	14.76	16	10
Q9NY65	Tubulin alpha-8 chain OS=Homo sapiens GN=TUBA8 PE=1 SV=1 - [TBA8_HUMAN]	4.53984e+07	3.89334e+07	9.41785e+07	1.09701e+08	37.5427	10.69	11	4	46.5714	12.25	12	4	98.171	20.94	26	7	101.411	24.05	28	8
B4DTV8	cDNA FLJ61399, highly similar to Spectrin alpha chain, brain OS=Homo sapiens PE=2 SV=1 - [B4DTV8_HUMAN]	2.91682e+06	3.04588e+06	7.99183e+06	1.4007e+07	8.09598	2.3	2	2	46.8155	11.22	15	11	97.8605	19.9	28	19	170.474	30.36	49	29
F8W8J4	Myoferlin OS=Homo sapiens GN=MYOF PE=4 SV=1 - [F8W8J4_HUMAN]	1.86775e+06	2.18331e+06	4.88853e+06	4.71177e+06	4.6345	0.87	1	1	38.5305	6.16	11	9	97.4326	10.09	23	16	87.7267	9.85	23	14
E7EW20	Unconventional myosin-VI OS=Homo sapiens GN=MYO6 PE=4 SV=1 - [E7EW20_HUMAN]	0	3.11676e+06	1.03235e+07	1.4169e+07	0	0			22.2199	5.05	6	5	97.0163	14.46	25	14	90.1448	15.24	25	15
P08107	Heat shock 70 kDa protein 1A/1B OS=Homo sapiens GN=HSPA1A PE=1 SV=5 - [HSP71_HUMAN]	1.73509e+07	2.82598e+07	5.43987e+07	6.30591e+07	11.5908	1.72	3	1	101.454	24.18	32	15	92.722	25.9	28	15	100.275	26.05	32	15
P46821	Microtubule-associated protein 1B OS=Homo sapiens GN=MAP1B PE=1 SV=2 - [MAP1B_HUMAN]	0	1.22317e+07	1.49303e+07	1.2981e+07	0				91.3769	9.12	24	16	92.1501	10.13	25	17	55.0334	10.49	17	15
P31040	Succinate dehydrogenase [ubiquinone] flavoprotein subunit, mitochondrial OS=Homo sapiens GN=SDHA PE=1 SV=2 - [DHSA_HUMAN]	3.21511e+06	4.70261e+06	1.58094e+07	1.63154e+07	8.50427	1.66	2	1	69.982	18.37	22	11	91.5537	19.28	28	11	66.5154	21.23	19	11
Q08211	ATP-dependent RNA helicase A OS=Homo sapiens GN=DHX9 PE=1 SV=4 - [DHX9_HUMAN]	4.16449e+06	7.50523e+06	1.78237e+07	3.67401e+07	6.17095	1.81	2	2	57.7361	11.42	16	12	89.9893	14.49	25	16	109.772	20.39	31	20
A5Z217	Mutant desmin OS=Homo sapiens PE=2 SV=1 - [A5Z217_HUMAN]	3.72972e+08	3.80963e+08	8.5144e+08	1.54887e+09	36.0793	7.02	10	4	84.9966	7.23	24	6	89.9442	9.36	26	7	110.262	10	33	8
Q9UG16	Putative uncharacterized protein DKFZp564P0562 (Fragment) OS=Homo sapiens GN=DKFZp564P0562 PE=2 SV=1 - [Q9UG16_HUMAN]	4.99558e+06	3.22719e+06	1.28858e+07	1.92494e+07	9.11048	2.26	3	2	41.9508	9.89	12	10	88.3759	18.11	25	17	132.108	25.43	38	23
Q9BS26	Endoplasmic reticulum resident protein 44 OS=Homo sapiens GN=ERP44 PE=1 SV=1 - [ERP44_HUMAN]	5.31129e+07	4.42103e+07	5.41228e+07	5.93732e+07	36.0818	12.07	7	3	72.0881	26.11	19	10	86.1445	20.44	22	8	77.2169	32.02	21	11
Q86V48	Leucine zipper protein 1 OS=Homo sapiens GN=LUZP1 PE=1 SV=2 - [LUZP1_HUMAN]	2.95889e+06	3.31264e+06	8.57432e+06	1.13693e+07	12.622	3.62	4	2	51.6045	18.03	17	14	85.1429	18.49	22	15	107.487	23.7	32	19
B2R7C5	cDNA, FLJ93378, highly similar to Homo sapiens MCM3 minichromosome maintenance deficient 3 (S. cerevisiae) (MCM3), mRNA OS=Homo sapiens PE=2 SV=1 - [B2R7C5_HUMAN]	1.2377e+07	1.97364e+07	1.66587e+07	1.26508e+07	27.3265	6.68	8	5	89.0431	20.3	24	15	84.775	21.78	22	13	120.479	23.51	27	13
B4DI61	cDNA FLJ58182, highly similar to Protein CYR61 OS=Homo sapiens PE=2 SV=1 - [B4DI61_HUMAN]	1.94643e+07	2.15296e+07	4.53943e+07	7.19775e+07	39.7666	18.21	8	5	65.5374	30.25	16	9	82.7423	33.89	21	10	89.7618	36.41	23	11
Q6P2Q9	Pre-mRNA-processing-splicing factor 8 OS=Homo sapiens GN=PRPF8 PE=1 SV=2 - [PRP8_HUMAN]	0	751668	3.13863e+06	6.4543e+06	2.02903	0			17.7855	1.58	5	4	81.3899	7.02	22	14	79.6098	7.79	22	15
B2RDE1	cDNA, FLJ96568, highly similar to Homo sapiens tropomyosin 3 (TPM3), mRNA OS=Homo sapiens PE=2 SV=1 - [B2RDE1_HUMAN]	8.54181e+06	3.43565e+06	2.04257e+07	4.22271e+07	28.0765	22.58	7	5	34.4979	29.44	9	7	81.1363	36.69	22	11	97.8319	40.32	30	12
P60866	40S ribosomal protein S20 OS=Homo sapiens GN=RPS20 PE=1 SV=1 - [RS20_HUMAN]	9.8759e+07	5.94152e+07	1.74428e+08	1.30001e+08	37.3754	22.69	8	3	76.2402	39.5	16	6	81.0357	30.25	24	5	63.2904	29.41	17	4
P11047	Laminin subunit gamma-1 OS=Homo sapiens GN=LAMC1 PE=1 SV=3 - [LAMC1_HUMAN]	0	2.808e+06	6.44595e+06	2.7023e+07	0				65.5593	10.13	18	11	79.9103	10.01	19	11	88.7129	13.42	25	15
F6KPG5	Albumin (Fragment) OS=Homo sapiens PE=2 SV=1 - [F6KPG5_HUMAN]	2.46242e+08	2.42511e+08	2.83113e+08	3.39618e+08	47.2222	6.15	13	4	110.588	19.32	33	11	79.7119	15.21	23	8	68.3795	8.21	18	5
P52907	F-actin-capping protein subunit alpha-1 OS=Homo sapiens GN=CAPZA1 PE=1 SV=3 - [CAZA1_HUMAN]	3.05691e+07	1.78162e+07	52905095	6.755e+07	41.5653	32.52	10	6	50.0402	20.28	14	5	79.6021	44.06	23	8	97.396	50	26	9
O43390	Heterogeneous nuclear ribonucleoprotein R OS=Homo sapiens GN=HNRNPR PE=1 SV=1 - [HNRPR_HUMAN]	2.05894e+07	1.86175e+07	3.15074e+07	5.7604e+07	5.05743	3.32	2	2	52.8433	18.01	14	10	79.5752	22.43	21	12	118.348	29.07	31	15
Q96KK5	Histone H2A type 1-H OS=Homo sapiens GN=HIST1H2AH PE=1 SV=3 - [H2A1H_HUMAN]	5.12453e+08	3.05985e+08	1.02075e+09	1.39062e+09	104.382	35.94	30	5	67.1176	21.09	21	4	79.5542	36.72	24	6	104.592	36.72	30	6
Q03252	Lamin-B2 OS=Homo sapiens GN=LMNB2 PE=1 SV=3 - [LMNB2_HUMAN]	3.80957e+07	5.06421e+06	5.01167e+07	8.68734e+07	7.33871	1.33	3	1	55.5249	23	16	12	78.7579	23.67	25	14	106.044	27.5	28	13
O75367	Core histone macro-H2A.1 OS=Homo sapiens GN=H2AFY PE=1 SV=4 - [H2AY_HUMAN]	0	9.70605e+06	2.99447e+07	5.92614e+07	0				44.9297	20.16	11	5	78.4408	31.45	18	8	127.921	32.8	28	9
P23396	40S ribosomal protein S3 OS=Homo sapiens GN=RPS3 PE=1 SV=2 - [RS3_HUMAN]	2.21618e+07	1.44633e+07	3.4351e+07	3.57785e+07	28.094	25.93	6	5	78.8823	43.62	25	11	78.367	53.91	23	12	84.6479	53.91	26	12
Q12906	Interleukin enhancer-binding factor 3 OS=Homo sapiens GN=ILF3 PE=1 SV=3 - [ILF3_HUMAN]	6.06827e+06	8.99382e+06	1.92216e+07	3.25208e+07	18.1294	3.91	4	3	43.5239	12.53	14	9	77.6913	15.88	21	12	99.9152	30.76	24	15
F4ZW66	NF110b OS=Homo sapiens PE=2 SV=1 - [F4ZW66_HUMAN]	6.06827e+06	8.99382e+06	1.92216e+07	3.25208e+07	18.1294	3.9	4	3	43.5239	12.47	14	9	77.1964	15.81	21	12	98.1647	30.18	24	15
P51991	Heterogeneous nuclear ribonucleoprotein A3 OS=Homo sapiens GN=HNRNPA3 PE=1 SV=2 - [ROA3_HUMAN]	3.35208e+07	2.45322e+06	6.34236e+07	1.12671e+08	39.7728	27.25	11	6	32.2795	17.2	8	5	77.1188	32.28	22	11	122.131	39.15	37	15
P33992	DNA replication licensing factor MCM5 OS=Homo sapiens GN=MCM5 PE=1 SV=5 - [MCM5_HUMAN]	1.94855e+07	1.38171e+07	1.5568e+07	1.45461e+07	12.7129	5.18	5	3	65.212	24.11	20	15	77.1071	26.57	23	15	49.0202	16.35	15	9
Q5HYB6	Putative uncharacterized protein DKFZp686J1372 OS=Homo sapiens GN=DKFZp686J1372 PE=2 SV=1 - [Q5HYB6_HUMAN]	6.8134e+06	2.51127e+06	1.75765e+07	3.16801e+07	20.2435	18.53	5	4	30.6425	34.91	8	7	76.4837	40.09	21	11	91.3967	40.09	28	12
G3V576	Heterogeneous nuclear ribonucleoproteins C1/C2 OS=Homo sapiens GN=HNRNPC PE=4 SV=1 - [G3V576_HUMAN]	3.23458e+07	8.5008e+06	5.01928e+07	1.20855e+08	22.9892	19.48	7	4	45.0833	26.41	16	8	76.1272	26.41	22	8	83.9441	26.41	24	8
B1AK87	Capping protein (Actin filament) muscle Z-line, beta OS=Homo sapiens GN=CAPZB PE=4 SV=1 - [B1AK87_HUMAN]	9.44035e+06	8.75015e+06	2.8303e+07	3.98146e+07	8.60054	9.23	3	2	55.4183	36.54	16	7	75.8374	40.38	23	10	65.6077	35.38	21	9
P49411	Elongation factor Tu, mitochondrial OS=Homo sapiens GN=TUFM PE=1 SV=2 - [EFTU_HUMAN]	8.27601e+06	2.26436e+06	1.38323e+07	1.72599e+07	21.5178	11.06	6	4	29.5283	17.04	8	6	75.7909	32.08	22	11	74.1961	32.08	20	10
Q9UBL6	Copine-7 OS=Homo sapiens GN=CPNE7 PE=2 SV=1 - [CPNE7_HUMAN]	2.56446e+06	9.09288e+06	1.23137e+07	1.28929e+07	16.7055	3.48	3	2	59.5314	17.54	14	9	75.1994	23.38	23	12	64.4959	21.01	16	10
P04908	Histone H2A type 1-B/E OS=Homo sapiens GN=HIST1H2AB PE=1 SV=2 - [H2A1B_HUMAN]	5.12453e+08	3.05985e+08	1.02075e+09	1.39062e+09	80.1231	32.31	23	4	59.9734	17.69	18	3	74.838	36.15	23	6	94.366	36.15	27	6
Q92841	Probable ATP-dependent RNA helicase DDX17 OS=Homo sapiens GN=DDX17 PE=1 SV=2 - [DDX17_HUMAN]	1.65019e+07	1.59754e+07	2.4148e+07	3.66216e+07	20.7366	3.57	6	2	71.451	18.38	21	12	74.6545	16.6	20	10	61.8406	24.28	19	13
B4E2K2	cDNA FLJ55665, highly similar to A-kinase anchor protein 2 OS=Homo sapiens PE=2 SV=1 - [B4E2K2_HUMAN]	5.864e+06	6.0331e+06	1.18897e+07	1.59089e+07	21.9763	4.67	5	3	42.9811	7.64	12	5	74.045	20.28	18	10	91.3365	20.38	21	10
Q14980	Nuclear mitotic apparatus protein 1 OS=Homo sapiens GN=NUMA1 PE=1 SV=2 - [NUMA1_HUMAN]	1.58255e+06	1.21209e+06	6.05324e+06	8.59924e+06	4.84492	0.57	1	1	28.7072	3.97	7	6	73.8525	10.54	19	16	117.888	12.67	30	20
P38159	RNA-binding motif protein, X chromosome OS=Homo sapiens GN=RBMX PE=1 SV=3 - [RBMX_HUMAN]	1.07373e+07	5.42767e+06	3.49017e+07	6.09166e+07	14.8735	6.65	3	2	38.4073	13.81	9	4	72.6364	24.81	21	10	90.5098	25.83	25	10
B4DZB1	cDNA FLJ59645, highly similar to 116 kDa U5 small nuclear ribonucleoprotein component OS=Homo sapiens PE=2 SV=1 - [B4DZB1_HUMAN]	6.20443e+06	6.29524e+06	1.14356e+07	1.84945e+07	6.35291	1.08	1	1	19.207	4.55	6	4	72.3495	10.62	22	8	74.1914	21.99	23	15
Q8WUM4	Programmed cell death 6-interacting protein OS=Homo sapiens GN=PDCD6IP PE=1 SV=1 - [PDC6I_HUMAN]	0	4.47787e+06	4.02206e+06	5.35588e+06	0	0			43.6375	8.64	11	6	71.4786	14.52	17	9	40.3315	15.09	11	8
E9PCY7	Heterogeneous nuclear ribonucleoprotein H OS=Homo sapiens GN=HNRNPH1 PE=4 SV=1 - [E9PCY7_HUMAN]	3.51562e+07	1.3958e+07	4.43016e+07	6.63394e+07	41.1746	11.66	9	3	34.7396	15.62	11	5	71.272	28.44	19	8	63.8176	28.9	19	8
B2RAH5	cDNA, FLJ94919, highly similar to Homo sapiens protein phosphatase 1, regulatory (inhibitor) subunit 12A (PPP1R12A), mRNA OS=Homo sapiens PE=2 SV=1 - [B2RAH5_HUMAN]	5.27679e+06	5.30789e+06	1.07586e+07	1.86157e+07	2.24681	0.97	1	1	32.0617	11.55	10	9	71.2543	17.67	20	15	61.9215	15.53	15	13
P14618	Pyruvate kinase isozymes M1/M2 OS=Homo sapiens GN=PKM PE=1 SV=4 - [KPYM_HUMAN]	1.76858e+07	1.97287e+07	2.83602e+07	1.69912e+07	2.45617	1.51	1	1	73.8664	25.8	19	12	71.0244	28.81	20	12	69.9857	28.63	19	11
B4E2M0	cDNA FLJ55443, highly similar to Ras GTPase-activating-like protein IQGAP1 OS=Homo sapiens PE=2 SV=1 - [B4E2M0_HUMAN]	4.37235e+06	2.85131e+06	5.19014e+06	7.71655e+06	4.62581	1.01	2	1	45.6032	11.61	14	10	70.1558	13.27	20	11	73.3206	14.38	19	11
B4DY09	cDNA FLJ51660, highly similar to Interleukin enhancer-binding factor 2 OS=Homo sapiens PE=2 SV=1 - [B4DY09_HUMAN]	1.33408e+07	3.67677e+06	2.26935e+07	3.53403e+07	5.20269	3.98	1	1	23.5565	15.06	8	4	70.004	26.99	21	9	101.211	26.7	29	8
O75643	U5 small nuclear ribonucleoprotein 200 kDa helicase OS=Homo sapiens GN=SNRNP200 PE=1 SV=2 - [U520_HUMAN]	0	2.55234e+06	5.20664e+06	7.79121e+06	0	0			19.6843	2.29	7	5	68.1048	8.15	19	14	69.0537	8.24	20	15
Q16643	Drebrin OS=Homo sapiens GN=DBN1 PE=1 SV=4 - [DREB_HUMAN]	0	1.12757e+07	3.699e+07	5.74819e+07	0	0			38.2303	13.1	10	5	67.8652	18.03	17	7	109.52	28.51	27	10
P06733	Alpha-enolase OS=Homo sapiens GN=ENO1 PE=1 SV=2 - [ENOA_HUMAN]	2.15168e+07	1.4545e+07	2.62493e+07	2.88356e+07	18.2484	2.3	3	1	66.7385	17.97	16	6	67.5187	24.65	19	8	70.2111	20.74	17	7
P55795	Heterogeneous nuclear ribonucleoprotein H2 OS=Homo sapiens GN=HNRNPH2 PE=1 SV=1 - [HNRH2_HUMAN]	3.98286e+07	1.01099e+07	4.15072e+07	6.63394e+07	37.6403	7.35	8	2	30.9965	12.47	10	4	67.1041	16.7	18	5	59.4494	24.72	19	7
A8K486	Peptidyl-prolyl cis-trans isomerase OS=Homo sapiens PE=2 SV=1 - [A8K486_HUMAN]	5.13766e+07	3.80892e+07	5.75784e+07	4.52239e+07	41.3159	39.39	10	4	49.0153	38.79	13	8	66.7934	47.27	15	7	64.8199	47.27	17	7
P63244	Guanine nucleotide-binding protein subunit beta-2-like 1 OS=Homo sapiens GN=GNB2L1 PE=1 SV=3 - [GBLP_HUMAN]	1.047e+07	5.81579e+06	1.43599e+07	1.58076e+07	17.4897	23.03	5	4	40.6734	40.06	14	10	64.7972	43.85	16	10	60.4507	38.49	15	8
A8K4T9	cDNA FLJ77421, highly similar to Homo sapiens autoantigen p542 mRNA OS=Homo sapiens PE=2 SV=1 - [A8K4T9_HUMAN]	1.26599e+07	5.66992e+06	2.82357e+07	5.32955e+07	24.1774	21.31	5	2	26.9043	39.52	7	7	64.0667	49.48	17	9	77.6069	47.08	19	8
Q71UH4	DNA topoisomerase 2 (Fragment) OS=Homo sapiens GN=TOP2B PE=2 SV=1 - [Q71UH4_HUMAN]	9.44263e+08	2.06575e+06	4.80325e+06	9.54814e+06	7.84684	2.32	1	1	25.9927	3.82	6	5	63.9475	7.82	18	10	69.0632	8.14	18	10
P05141	ADP/ATP translocase 2 OS=Homo sapiens GN=SLC25A5 PE=1 SV=7 - [ADT2_HUMAN]	6.2665e+07	1.28308e+07	6.19734e+07	6.39519e+07	66.5499	19.8	22	6	36.1767	16.78	7	6	62.7788	32.55	16	10	55.6119	25.84	17	9
Q8WX93	Palladin OS=Homo sapiens GN=PALLD PE=1 SV=3 - [PALLD_HUMAN]	2.2795e+06	5.78179e+06	6.79318e+06	8.38899e+06	9.26497	2.17	3	2	46.0228	8.82	15	10	62.5199	9.91	20	10	51.9548	6.8	17	8
C0IMJ3	Periostin isoform thy6 OS=Homo sapiens PE=2 SV=1 - [C0IMJ3_HUMAN]	0	3.70856e+06	1.29806e+07	1.32987e+07	5.33484	1.79	1	1	33.2807	11.01	10	6	61.7141	19.72	18	12	80.8549	22.92	19	11
P29590	Protein PML OS=Homo sapiens GN=PML PE=1 SV=3 - [PML_HUMAN]	2.98665e+06	5.77184e+06	1.67256e+07	2.41114e+07	9.21979	1.81	2	1	57.3245	12.24	13	9	61.5223	16.55	16	12	64.8113	15.19	16	11
Q96HC4	PDZ and LIM domain protein 5 OS=Homo sapiens GN=PDLIM5 PE=1 SV=5 - [PDLI5_HUMAN]	0	6.39838e+06	8.03579e+06	6.30369e+06	2.1645	0			47.7517	14.09	13	7	61.3223	19.46	17	9	44.0771	22.99	13	10
B2RCQ9	cDNA, FLJ96225, highly similar to Homo sapiens heat shock 70kDa protein 1-like (HSPA1L), mRNA OS=Homo sapiens PE=2 SV=1 - [B2RCQ9_HUMAN]	1.73509e+07	2.7062e+07	5.36144e+07	6.33802e+07	11.5908	1.72	3	1	49.1709	12.32	15	6	61.2727	14.2	17	7	56.0082	14.2	17	7
O00231	26S proteasome non-ATPase regulatory subunit 11 OS=Homo sapiens GN=PSMD11 PE=1 SV=3 - [PSD11_HUMAN]	0	3.18193e+06	6.7112e+06	5.79881e+06	0				37.5611	19.91	12	7	60.7988	22.99	18	8	36.1517	22.99	11	8
P55072	Transitional endoplasmic reticulum ATPase OS=Homo sapiens GN=VCP PE=1 SV=4 - [TERA_HUMAN]	0	2.62895e+06	5.45831e+06	3.97465e+06	0				24.5444	7.82	6	5	60.5772	14.52	16	9	21.6513	6.08	4	4
P09382	Galectin-1 OS=Homo sapiens GN=LGALS1 PE=1 SV=2 - [LEG1_HUMAN]	9.53984e+07	3.95909e+07	1.25553e+08	1.23099e+08	22.8085	11.11	5	1	45.2934	33.33	11	4	59.8802	48.15	18	6	45.1755	48.15	13	6
A8K6V3	cDNA FLJ78677, highly similar to Homo sapiens splicing factor 3b, subunit 3, 130kDa (SF3B3), mRNA OS=Homo sapiens PE=2 SV=1 - [A8K6V3_HUMAN]	0	2.93108e+06	6.82785e+06	1.24946e+07	0				29.3205	6.57	9	6	59.7614	9.12	16	9	93.6506	14.13	23	13
Q59EC0	Adenosine deaminase, RNA-specific isoform ADAR-a variant (Fragment) OS=Homo sapiens PE=2 SV=1 - [Q59EC0_HUMAN]	0	2.27398e+06	5.63439e+06	7.87654e+06	0	0			32.8659	7.23	10	7	59.4957	10.85	17	10	46.0527	9.97	14	9
K7EMV3	Histone H3.3 OS=Homo sapiens GN=H3F3B PE=4 SV=1 - [K7EMV3_HUMAN]	2.83735e+08	5.44399e+07	5.95845e+08	8.12988e+08	67.2688	21.74	14	2	57.6055	32.61	12	3	58.7992	30.43	14	4	59.4863	29.35	14	3
Q9NR30	Nucleolar RNA helicase 2 OS=Homo sapiens GN=DDX21 PE=1 SV=5 - [DDX21_HUMAN]	0	1.84527e+06	6.94336e+06	8.85895e+06	0	0			29.6278	11.49	9	7	58.5004	20.05	19	12	65.1622	22.35	21	13
H3BQZ7	HCG2044799 OS=Homo sapiens GN=hCG_2044799 PE=4 SV=1 - [H3BQZ7_HUMAN]	686051	5.35477e+06	1.29028e+07	2.08887e+07	6.35314	3.62	1	1	40.7701	13.4	11	7	58.4572	12.47	14	8	82.2013	17.02	22	11
P40939	Trifunctional enzyme subunit alpha, mitochondrial OS=Homo sapiens GN=HADHA PE=1 SV=2 - [ECHA_HUMAN]	0	2.36763e+06	5.29352e+06	5.44563e+06	0				33.538	8.13	8	5	58.2783	14.29	17	8	57.7659	11.8	15	6
G3V1A4	Cofilin 1 (Non-muscle), isoform CRA_a OS=Homo sapiens GN=CFL1 PE=4 SV=1 - [G3V1A4_HUMAN]	7.36084e+07	3.96607e+07	7.6125e+07	8.59155e+07	21.3299	44.97	5	4	39.8235	44.3	13	7	57.4853	50.34	15	7	63.44	46.98	15	6
Q15365	Poly(rC)-binding protein 1 OS=Homo sapiens GN=PCBP1 PE=1 SV=2 - [PCBP1_HUMAN]	3.66502e+07	2.43538e+07	4.80474e+07	5.18079e+07	17.5175	15.17	5	4	57.3561	30.34	17	8	57.4405	26.4	15	7	53.4774	23.88	15	6
D9YZV2	Tropomyosin 1 (Alpha) isoform 5 OS=Homo sapiens GN=TPM1 PE=3 SV=1 - [D9YZV2_HUMAN]	8.49577e+06	3.52457e+06	2.04992e+07	4.22271e+07	20.3907	14.44	6	3	43.876	21.48	11	7	57.329	23.24	14	9	99.77	28.87	29	12
B2R8Z8	cDNA, FLJ94136, highly similar to Homo sapiens synaptotagmin binding, cytoplasmic RNA interacting protein (SYNCRIP), mRNA OS=Homo sapiens PE=2 SV=1 - [B2R8Z8_HUMAN]	1.2364e+07	1.47882e+07	2.99661e+07	4.65741e+07	2.27129	1.28	1	1	40.1741	11.56	9	6	57.3222	20.55	16	9	65.7626	26.48	19	12
P04080	Cystatin-B OS=Homo sapiens GN=CSTB PE=1 SV=2 - [CYTB_HUMAN]	7.22785e+07	3.86834e+07	1.4742e+08	1.30868e+08	40.7696	33.67	9	2	32.7757	45.92	9	3	57.3037	45.92	15	3	35.6693	45.92	11	3
Q13838	Spliceosome RNA helicase DDX39B OS=Homo sapiens GN=DDX39B PE=1 SV=1 - [DX39B_HUMAN]	0	6.48757e+06	2.00884e+07	3.46952e+07	3.78295	0			39.2935	13.79	10	5	57.0491	18.46	17	8	57.5128	18.46	14	8
P04899	Guanine nucleotide-binding protein G(i) subunit alpha-2 OS=Homo sapiens GN=GNAI2 PE=1 SV=3 - [GNAI2_HUMAN]	1.30851e+07	1.32064e+07	5.18542e+07	8.23887e+07	21.6174	7.89	2	2	44.501	23.38	14	7	56.9953	34.65	17	10	109.945	40	31	12
E9PNW4	CD59 glycoprotein OS=Homo sapiens GN=CD59 PE=4 SV=1 - [E9PNW4_HUMAN]	3.1332e+07	1.28581e+07	1.16104e+08	1.81179e+08	22.9334	29.63	7	3	19.2248	22.22	5	2	55.773	30.56	16	5	58.7393	30.56	19	5
Q5TEC6	Histone H3 OS=Homo sapiens GN=HIST2H3PS2 PE=1 SV=1 - [Q5TEC6_HUMAN]	5.4074e+08	2.49839e+07	5.87872e+08	8.0103e+08	32.0433	6.62	1	1	49.1809	13.97	8	2	55.5589	20.59	11	4	59.7742	19.85	11	3
Q5TCU3	Tropomyosin 2 (Beta) OS=Homo sapiens GN=TPM2 PE=2 SV=1 - [Q5TCU3_HUMAN]	8.49577e+06	3.08658e+06	2.1815e+07	4.22271e+07	20.3907	14.44	6	3	29.839	16.9	9	6	55.237	27.11	15	9	74.9937	27.11	23	9
B2R5B6	Histone H2A OS=Homo sapiens PE=2 SV=1 - [B2R5B6_HUMAN]	1.5841e+08	3.05985e+08	1.02075e+09	1.3752e+09	90.2801	20.77	26	4	67.1176	20.77	21	4	55.1519	20.77	17	4	65.346	35.38	20	5
B4DLW8	Probable ATP-dependent RNA helicase DDX5 OS=Homo sapiens GN=DDX5 PE=2 SV=1 - [B4DLW8_HUMAN]	2.64439e+07	1.65281e+07	2.30037e+07	3.66216e+07	6.16206	2.24	2	1	50.2281	23.18	16	11	53.7933	19.63	16	9	52.5494	26.36	16	12
J3KN67	Tropomyosin alpha-3 chain OS=Homo sapiens GN=TPM3 PE=3 SV=1 - [J3KN67_HUMAN]	8.54181e+06	3.17608e+06	2.04257e+07	4.22271e+07	18.3186	14.04	5	3	31.98	20	8	6	53.7653	25.96	15	8	70.9044	29.12	22	9
O15230	Laminin subunit alpha-5 OS=Homo sapiens GN=LAMA5 PE=1 SV=8 - [LAMA5_HUMAN]	0	2.01665e+06	3.63045e+06	5.97889e+06	0				22.7767	2.52	8	7	53.3332	3.87	16	10	66.5712	6.06	19	15
F5H365	Protein transport protein Sec23A OS=Homo sapiens GN=SEC23A PE=4 SV=1 - [F5H365_HUMAN]	0	3.4497e+06	7.39786e+06	6.92901e+06	0	0			30.7624	10.6	9	6	53.3013	15.08	13	8	56.4357	13.86	15	7
P22314	Ubiquitin-like modifier-activating enzyme 1 OS=Homo sapiens GN=UBA1 PE=1 SV=3 - [UBA1_HUMAN]	923561	3.02923e+06	2.95383e+06	3.17901e+06	4.97549	1.13	2	1	38.6911	9.36	10	7	52.7588	10.78	13	8	26.9648	5.95	7	4
E9PED3	Ankycorbin OS=Homo sapiens GN=RAI14 PE=4 SV=1 - [E9PED3_HUMAN]	0	3.01377e+06	6.65452e+06	1.1103e+07	0				51.7103	11.88	15	9	52.7295	14.41	14	11	80.5442	18.82	23	15
B4DVY2	cDNA FLJ54184, highly similar to Tropomyosin alpha-4 chain OS=Homo sapiens PE=2 SV=1 - [B4DVY2_HUMAN]	1.13118e+07	2.93421e+06	2.1815e+07	4.22271e+07	13.5856	11.79	4	2	21.3596	14.85	6	4	52.6898	37.99	16	9	90.1689	33.19	24	9
B7Z4V2	cDNA FLJ51907, highly similar to Stress-70 protein, mitochondrial OS=Homo sapiens PE=2 SV=1 - [B7Z4V2_HUMAN]	2.42999e+06	9.10777e+06	8.81368e+06	8.76916e+06	4.66803	2.26	1	1	32.2792	15.49	9	8	52.3271	25.11	16	12	42.5772	14.59	12	7
B3KNN7	cDNA FLJ30049 fis, clone ADRGL1000033, highly similar to 26S proteasome non-ATPase regulatory subunit 3 OS=Homo sapiens PE=2 SV=1 - [B3KNN7_HUMAN]	0	1.7502e+06	5.91453e+06	5.79798e+06	0				19.9438	10.64	5	4	52.1026	18.27	15	7	38.3324	18.47	11	7
Q7Z3K9	Putative uncharacterized protein DKFZp781L0540 (Fragment) OS=Homo sapiens GN=DKFZp781L0540 PE=2 SV=1 - [Q7Z3K9_HUMAN]	2.2276e+06	1.89916e+06	2.7973e+06	8.10361e+06	9.41631	2.38	3	2	5.02466	3.75	2	2	51.2938	9.76	15	7	33.922	10.89	11	9
P0C0S5	Histone H2A.Z OS=Homo sapiens GN=H2AFZ PE=1 SV=2 - [H2AZ_HUMAN]	1.23694e+08	2.95787e+08	9.70105e+08	1.31058e+09	59.8548	23.44	17	3	56.4754	23.44	18	3	51.1909	31.25	17	4	52.9199	31.25	16	4
C9J0J7	Profilin-2 OS=Homo sapiens GN=PFN2 PE=4 SV=1 - [C9J0J7_HUMAN]	5.0314e+07	2.51859e+07	3.82992e+07	3.84456e+07	9.85352	15.38	2	1	47.1558	59.34	13	6	50.9614	49.45	13	5	44.9147	57.14	12	5
Q16555	CRMP2: Dihydropyrimidinase-related protein 2 OS=Homo sapiens GN=DPYSL2 PE=1 SV=1 - [DPYL2_HUMAN]	0	4.74584e+06	5.29165e+06	5.36548e+06	0	0			40.0478	16.96	10	7	50.9446	20.45	13	8	33.54	13.29	8	5
Q99714	3-hydroxyacyl-CoA dehydrogenase type-2 OS=Homo sapiens GN=HSD17B10 PE=1 SV=3 - [HCD2_HUMAN]	0	726771	3.58117e+06	3.93382e+06	0				9.58794	14.94	3	3	50.8991	35.25	12	6	29.4118	14.18	6	2
E9PM69	26S protease regulatory subunit 6A OS=Homo sapiens GN=PSMC3 PE=3 SV=1 - [E9PM69_HUMAN]	0	726211	2.90828e+06	1.92102e+06	0	0			4.13275	2.52	1	1	50.4877	19.9	14	6	30.124	16.37	8	4
Q86UY0	TXNDC5 protein OS=Homo sapiens GN=TXNDC5 PE=2 SV=1 - [Q86UY0_HUMAN]	5.67978e+06	1.00476e+07	1.40955e+07	1.44791e+07	23.7457	7.22	5	2	41.9914	19.44	12	6	49.4665	21.94	13	7	39.4389	20	9	6
P19105	Myosin regulatory light chain 12A OS=Homo sapiens GN=MYL12A PE=1 SV=2 - [ML12A_HUMAN]	2.92278e+07	1.33345e+07	8.6406e+07	1.24506e+08	9.73479	12.87	3	2	31.1761	24.56	8	4	48.7011	45.03	13	7	68.9407	45.03	17	7
P37802	Transgelin-2 OS=Homo sapiens GN=TAGLN2 PE=1 SV=3 - [TAGL2_HUMAN]	1.96211e+06	4.32076e+06	1.30307e+07	1.37714e+07	3.16669	7.04	1	1	39.0828	38.69	13	6	48.2312	26.13	13	5	62.0968	26.13	17	5
Q6FG43	FLOT2 protein OS=Homo sapiens GN=FLOT2 PE=2 SV=1 - [Q6FG43_HUMAN]	0	3.12355e+06	6.75409e+06	8.03951e+06	0				12.7015	6.6	3	2	47.9663	16.36	13	5	39.2706	22.96	8	7
Q14192	Four and a half LIM domains protein 2 OS=Homo sapiens GN=FHL2 PE=1 SV=3 - [FHL2_HUMAN]	6.16677e+06	2.66015e+06	1.10799e+07	1.28855e+07	14.9672	8.6	2	2	24.5034	22.94	7	5	47.6189	28.67	13	7	47.0847	27.96	12	7
P50452	Serpin B8 OS=Homo sapiens GN=SERPINB8 PE=1 SV=2 - [SPB8_HUMAN]	2.01945e+07	8.93692e+06	2.06034e+07	2.0097e+07	17.0685	13.9	6	5	60.7028	30.21	16	11	47.4318	31.28	15	11	34.3816	14.71	9	5
O00148	ATP-dependent RNA helicase DDX39A OS=Homo sapiens GN=DDX39A PE=1 SV=2 - [DX39A_HUMAN]	0	5.13078e+06	1.82942e+07	2.8035e+07	2.12031	0			24.0615	8.43	6	3	47.3635	16.39	14	7	38.9202	16.39	11	7
Q6PKD2	HNRPCL1 protein (Fragment) OS=Homo sapiens GN=HNRPCL1 PE=2 SV=1 - [Q6PKD2_HUMAN]	2.32143e+07	8.02852e+06	3.85375e+07	9.20603e+07	17.0261	16.43	6	3	37.9569	16.43	13	6	47.2351	16.43	14	6	49.2694	24.15	16	7
O75955	Flotillin-1 OS=Homo sapiens GN=FLOT1 PE=1 SV=3 - [FLOT1_HUMAN]	0	1.43622e+06	6.23801e+06	8.98634e+06	0				13.7411	7.49	4	3	47.0442	22.01	12	7	65.7693	29.98	16	11
A7MD96	SYNPO protein (Fragment) OS=Homo sapiens GN=SYNPO PE=2 SV=1 - [A7MD96_HUMAN]	0	2.0274e+06	5.19662e+06	9.1221e+06	0				23.8467	4.96	6	3	46.8949	12.4	12	7	61.5081	13.3	15	7
B4DS32	cDNA FLJ56236, highly similar to Exportin-2 OS=Homo sapiens PE=2 SV=1 - [B4DS32_HUMAN]	0	1.75706e+08	8.70139e+08	1.09906e+06	3.43935	0			33.4182	7.73	6	4	46.1863	3.69	3	2	31.5776	2.28	1	1
B2R6D0	cDNA, FLJ92896, highly similar to Homo sapiens proteasome (prosome, macropain) 26S subunit, non-ATPase, 1 (PSMD1), mRNA OS=Homo sapiens PE=2 SV=1 - [B2R6D0_HUMAN]	0	1.60021e+06	4.74598e+06	5.76823e+06	2.27616	0			16.3835	3.46	3	3	45.8814	12.07	13	8	22.5854	7.35	6	4
P12236	ADP/ATP translocase 3 OS=Homo sapiens GN=SLC25A6 PE=1 SV=4 - [ADT3_HUMAN]	5.74088e+07	1.28308e+07	5.45767e+07	5.79144e+07	61.6711	16.11	21	5	32.3703	21.48	7	6	45.6577	20.81	10	7	45.0237	18.79	13	7
Q5SSJ5	Heterochromatin protein 1-binding protein 3 OS=Homo sapiens GN=HP1BP3 PE=1 SV=1 - [HP1B3_HUMAN]	0	932460	1.72263e+07	2.36441e+07	0				16.3717	5.79	5	3	44.8792	16.64	13	7	48.2005	8.68	11	5
O95810	Serum deprivation-response protein OS=Homo sapiens GN=SDPR PE=1 SV=3 - [SDPR_HUMAN]	2.11891e+07	6.80779e+06	1.20658e+07	7.90977e+06	16.5222	4	4	1	21.6241	16.71	6	5	44.6886	17.88	11	5	29.4055	21.88	8	6
Q8TA90	Similar to Elongation factor 2b (Fragment) OS=Homo sapiens PE=2 SV=1 - [Q8TA90_HUMAN]	6.20443e+06	1.05678e+07	1.32949e+07	1.70013e+07	8.35555	1.93	1	1	21.403	9.09	6	4	44.6458	12.96	10	5	31.7561	15.09	9	6
P49792	E3 SUMO-protein ligase RanBP2 OS=Homo sapiens GN=RANBP2 PE=1 SV=2 - [RBP2_HUMAN]	0	269547	2.08033e+06	3.37998e+06	0	0			8.44765	1.36	3	3	44.0546	5.55	12	9	61.356	5.83	17	10
A1A5C4	RRBP1 protein OS=Homo sapiens GN=RRBP1 PE=2 SV=1 - [A1A5C4_HUMAN]	2.47628e+06	2.31396e+06	3.1731e+06	4.42622e+06	3.74257	1.39	1	1	63.5095	22.16	16	13	43.9245	14.13	12	9	59.8574	17.13	17	10
Q03135	Caveolin-1 OS=Homo sapiens GN=CAV1 PE=1 SV=4 - [CAV1_HUMAN]	8.69608e+07	1.38858e+07	1.18608e+08	4.58254e+07	80.9601	50.56	17	7	40.4575	29.21	9	4	43.7186	31.46	12	5	45.3096	37.64	10	5
P61158	Actin-related protein 3 OS=Homo sapiens GN=ACTR3 PE=1 SV=3 - [ARP3_HUMAN]	0	4.9876e+06	1.02603e+07	1.58844e+07	1.87608	0			19.2143	11	6	5	43.6854	21.05	14	7	76.7034	31.82	24	11
Q6ZWH5	Serine/threonine-protein kinase Nek10 OS=Homo sapiens GN=NEK10 PE=2 SV=3 - [NEK10_HUMAN]	0	5.237e+08	1.73882e+09	0	1.78127	0			23.1893	0.68	4	1	43.5631	0.68	3	1
B2R6X5	cDNA, FLJ93166, highly similar to Homo sapiens heat shock 70kDa protein 6 (HSP70B') (HSPA6), mRNA OS=Homo sapiens PE=2 SV=1 - [B2R6X5_HUMAN]	1.73509e+07	3.39166e+07	6.51991e+07	7.91483e+07	15.4417	1.71	3	1	55.7285	13.22	18	8	43.4304	11.98	12	7	40.4592	11.98	13	6
C9J9K3	40S ribosomal protein SA (Fragment) OS=Homo sapiens GN=RPSA PE=3 SV=1 - [C9J9K3_HUMAN]	2.28559e+07	2.45489e+07	2.76228e+07	2.94759e+07	15.5461	18.18	4	3	33.4105	22.73	12	6	43.046	28.41	14	6	44.4057	38.64	14	7
F5GWP8	Junction plakoglobin OS=Homo sapiens GN=JUP PE=3 SV=1 - [F5GWP8_HUMAN]	5.5704e+06	4.23572e+07	1.08275e+08	1.14241e+08	28.6164	5.92	9	3	69.4167	16.24	19	10	42.9801	9.98	14	7	37.5757	10.32	12	7
O94832	Unconventional myosin-Id OS=Homo sapiens GN=MYO1D PE=1 SV=2 - [MYO1D_HUMAN]	1.59449e+06	1.60354e+06	2.87674e+06	4.74432e+06	2.74203	1.59	1	1	17.2591	6.66	5	5	42.8509	13.62	13	10	38.2005	9.74	10	7
E5KLK1	Dynamin-like 120 kDa protein, mitochondrial OS=Homo sapiens GN=OPA1 PE=3 SV=1 - [E5KLK1_HUMAN]	0	3.96738e+06	4.92144e+06	5.50049e+06	0	0			60.0796	13.11	17	11	42.8488	9.89	11	8	22.3323	8.53	7	6
B4E2S3	cDNA FLJ56561 OS=Homo sapiens PE=2 SV=1 - [B4E2S3_HUMAN]	0	1.55116e+06	5.81388e+06	6.47583e+06	0				12.9537	4.42	3	2	42.8457	10.73	7	4	33.9427	12.5	8	5
P62140	Serine/threonine-protein phosphatase PP1-beta catalytic subunit OS=Homo sapiens GN=PPP1CB PE=1 SV=3 - [PP1B_HUMAN]	0	718639	1.19286e+07	1.94739e+07	0				5.25066	4.28	1	1	42.6757	17.43	14	6	62.0564	30.89	19	9
P38919	Eukaryotic initiation factor 4A-III OS=Homo sapiens GN=EIF4A3 PE=1 SV=4 - [IF4A3_HUMAN]	1.05232e+07	6.07782e+06	1.54583e+07	2.38195e+07	12.0228	9.73	4	4	20.6242	10.95	6	4	42.6624	14.11	10	5	45.6161	19.22	12	6
B4DLC0	Poly(rC)-binding protein 2 OS=Homo sapiens GN=PCBP2 PE=2 SV=1 - [B4DLC0_HUMAN]	3.50241e+07	2.0079e+07	3.29138e+07	3.48128e+07	12.4468	12.62	4	3	30.8974	19.6	9	4	42.5203	26.58	12	5	30.0625	20.27	9	4
Q96FS1	CTNND1 protein (Fragment) OS=Homo sapiens GN=CTNND1 PE=2 SV=2 - [Q96FS1_HUMAN]	0	2.95663e+06	3.51177e+06	2.18403e+06	0	0			42.0898	15.9	13	10	41.9997	13.61	13	8	22.1648	10.48	7	6
B7Z254	Protein disulfide-isomerase A6 OS=Homo sapiens GN=PDIA6 PE=2 SV=1 - [B7Z254_HUMAN]	0	2.32307e+06	4.29789e+06	3.91389e+06	0				27.4694	13.5	7	4	41.8475	16.7	12	5	34.8702	16.7	9	5
P12270	Nucleoprotein TPR OS=Homo sapiens GN=TPR PE=1 SV=3 - [TPR_HUMAN]	0	1.44727e+06	2.39131e+06	5.12872e+06	0	0			2.11458	0.47	1	1	41.6594	4.27	10	8	49.1006	6.81	16	12
A8K7F6	cDNA FLJ78244, highly similar to Homo sapiens eukaryotic translation initiation factor 4A, isoform 1 (EIF4A1), mRNA OS=Homo sapiens PE=2 SV=1 - [A8K7F6_HUMAN]	1.7947e+07	8.67695e+06	1.58773e+07	2.10269e+07	2.8436	3.94	1	1	22.4569	13.55	5	4	41.5951	22.17	12	7	35.5596	18.47	10	6
B4DKU4	cDNA FLJ54834, highly similar to Myeloid differentiation primary response protein MyD88 OS=Homo sapiens PE=2 SV=1 - [B4DKU4_HUMAN]	0	5.10237e+06	1.05121e+07	9.07577e+06	0				37.9897	30.91	10	6	41.5852	38.18	12	7	37.1409	28.73	9	5
A9R9N8	HLA class I histocompatibility antigen, A-68 alpha chain OS=Homo sapiens GN=HLA-A PE=3 SV=1 - [A9R9N8_HUMAN]	890263	5.25504e+06	1.21136e+07	8.5304e+06	4.52719	3.68	1	1	22.5614	30.77	7	6	41.2299	45.48	12	9	32.5064	32.11	10	6
B3KQT9	cDNA PSEC0175 fis, clone OVARC1000169, highly similar to Protein disulfide-isomerase A3 (EC 5.3.4.1) OS=Homo sapiens PE=2 SV=1 - [B3KQT9_HUMAN]	0	4.22875e+06	5.31003e+06	4.79495e+06	5.99762	0			45.8088	17.92	13	7	41.1733	15.42	11	6	35.4833	12.71	6	5
G3V2B8	C-1-tetrahydrofolate synthase, cytoplasmic OS=Homo sapiens GN=MTHFD1 PE=3 SV=1 - [G3V2B8_HUMAN]	0	6.04384e+06	6.23072e+06	6.61785e+06	0				45.8018	14.22	14	11	40.8297	13.69	13	10	38.0592	11.44	11	8
Q1RMY8	GNB1 protein (Fragment) OS=Homo sapiens GN=GNB1 PE=2 SV=1 - [Q1RMY8_HUMAN]	3.11722e+06	1.29535e+06	1.58721e+07	3.97733e+07	8.93783	7.53	3	2	11.7121	3.31	3	1	40.6192	20.18	8	6	48.4616	19.88	12	6
P27348	14-3-3 protein theta OS=Homo sapiens GN=YWHAQ PE=1 SV=1 - [1433T_HUMAN]	4.12153e+06	3.837e+06	4.89936e+06	9.30003e+06	8.36433	5.71	2	1	14.3143	16.73	4	3	40.4505	17.55	11	3	28.0569	20.82	8	4
P62136	Serine/threonine-protein phosphatase PP1-alpha catalytic subunit OS=Homo sapiens GN=PPP1CA PE=1 SV=1 - [PP1A_HUMAN]	0	718639	1.19286e+07	1.73508e+07	0				5.25066	4.24	1	1	40.4291	16.06	14	6	58.553	30.61	18	10
Q9P258	Protein RCC2 OS=Homo sapiens GN=RCC2 PE=1 SV=2 - [RCC2_HUMAN]	6.17427e+06	4.12027e+06	6.09405e+06	5.9788e+06	13.447	8.05	4	3	51.0904	24.33	16	11	40.3567	24.71	13	9	34.6007	20.69	10	7
E7EUT4	Glyceraldehyde-3-phosphate dehydrogenase OS=Homo sapiens GN=GAPDH PE=3 SV=1 - [E7EUT4_HUMAN]	1.22201e+07	7.76824e+06	1.50589e+07	1.66282e+07	10.9437	10.92	3	2	25.0787	15.7	6	3	40.1807	25.26	10	5	38.6166	25.26	11	5
P46087	Putative ribosomal RNA methyltransferase NOP2 OS=Homo sapiens GN=NOP2 PE=1 SV=2 - [NOP2_HUMAN]	0	1.83064e+06	3.61212e+06	6.10606e+06	0	0			26.252	7.64	7	5	39.4645	10.34	10	6	52.9662	11.95	13	7
Q96BS4	FBL protein (Fragment) OS=Homo sapiens GN=FBL PE=2 SV=2 - [Q96BS4_HUMAN]	1.36179e+07	3.00953e+06	2.23374e+07	3.40249e+07	14.0632	12.69	3	2	10.3164	14.23	4	3	39.2392	41.54	13	7	42.3571	34.62	11	7
P17812	CTP synthase 1 OS=Homo sapiens GN=CTPS1 PE=1 SV=2 - [PYRG1_HUMAN]	2.89374e+06	7.00304e+06	5.86627e+06	7.09753e+06	7.48932	3.72	2	2	41.2479	19.63	11	9	39.1183	16.24	8	7	28.3679	12.52	6	6
B4DF70	cDNA FLJ60461, highly similar to Peroxiredoxin-2 (EC 1.11.1.15) OS=Homo sapiens PE=2 SV=1 - [B4DF70_HUMAN]	8.9033e+07	8.61748e+07	1.0174e+08	1.1392e+08	20.1816	17.49	7	4	46.3312	29.51	14	7	39.0754	26.78	9	5	38.9109	27.32	8	5
A8K492	cDNA FLJ76789, highly similar to Homo sapiens methionine-tRNA synthetase (MARS), mRNA OS=Homo sapiens PE=2 SV=1 - [A8K492_HUMAN]	0	4.7107e+06	4.69904e+06	3.86467e+06	0	0			4.59499	1.11	1	1	39.0454	14.33	13	9	43.2798	13.78	12	9
Q9UBI6	Guanine nucleotide-binding protein G(I)/G(S)/G(O) subunit gamma-12 OS=Homo sapiens GN=GNG12 PE=1 SV=3 - [GBG12_HUMAN]	0	1.55407e+06	3.84802e+06	2.4245e+07	0				2.23581	15.28	1	1	38.8553	59.72	11	4	21.5937	59.72	6	4
P60981	Destrin OS=Homo sapiens GN=DSTN PE=1 SV=3 - [DEST_HUMAN]	8.60141e+06	2.80388e+07	4.26606e+07	4.13093e+07	28.4238	10.91	5	2	41.7391	45.45	12	6	38.7622	36.36	12	7	42.2599	31.52	12	5
E9PKG1	Protein arginine N-methyltransferase 1 OS=Homo sapiens GN=PRMT1 PE=4 SV=1 - [E9PKG1_HUMAN]	0	1.30354e+06	1.70027e+06	4.56668e+06	0	0			3.85778	3.08	1	1	38.7412	22.15	11	5	29.1399	22.15	9	5
Q5HYL6	Putative uncharacterized protein DKFZp686E1899 OS=Homo sapiens GN=DKFZp686E1899 PE=2 SV=1 - [Q5HYL6_HUMAN]	0	3.08349e+06	7.80809e+06	1.22862e+07	0				3.05694	3.13	1	1	38.7391	19.03	11	6	56.0909	24.43	15	7
P22061	Protein-L-isoaspartate(D-aspartate) O-methyltransferase OS=Homo sapiens GN=PCMT1 PE=1 SV=4 - [PIMT_HUMAN]	1.35025e+07	1.33279e+06	1.42977e+07	1.0784e+07	7.18115	8.81	2	2	7.03308	9.69	2	2	38.5963	47.58	11	8	22.0263	29.07	7	5
P60903	Protein S100-A10 OS=Homo sapiens GN=S100A10 PE=1 SV=2 - [S10AA_HUMAN]	0	0	8.55186e+06	7.99471e+06	0				0				38.5572	27.84	8	2	21.7099	27.84	5	2
Q15459	Splicing factor 3A subunit 1 OS=Homo sapiens GN=SF3A1 PE=1 SV=1 - [SF3A1_HUMAN]	0	2.30769e+06	3.02181e+06	1.16951e+07	0				15.9948	5.3	5	4	38.3056	8.7	8	4	44.2315	11.35	11	6
G3V0E8	Poly(RC) binding protein 2, isoform CRA_f OS=Homo sapiens GN=PCBP2 PE=4 SV=1 - [G3V0E8_HUMAN]	3.50241e+07	2.15083e+07	3.83182e+07	4.07637e+07	12.4468	11.95	4	3	33.245	22.01	10	5	38.2229	21.38	11	5	32.2738	22.64	10	5
A2A2V4	Vascular endothelial growth factor OS=Homo sapiens GN=VEGF PE=3 SV=1 - [A2A2V4_HUMAN]	0	0	1.61896e+07	1.84733e+07	0				0				38.0243	26.99	10	5	20.0518	25.77	7	4
P27816	Microtubule-associated protein 4 OS=Homo sapiens GN=MAP4 PE=1 SV=3 - [MAP4_HUMAN]	0	7.3789e+06	6.74387e+06	6.40446e+06	0				46.5242	8.68	14	7	37.9504	9.55	12	8	38.8299	6.34	10	5
E7EQT4	Apoptotic chromatin condensation inducer in the nucleus OS=Homo sapiens GN=ACIN1 PE=4 SV=2 - [E7EQT4_HUMAN]	1.11408e+06	953457	3.60786e+06	7.01957e+06	4.99897	1.46	1	1	23.0366	2.38	5	2	37.8908	11.61	12	8	76.1554	12.99	20	10
Q6ZMP0	Thrombospondin type-1 domain-containing protein 4 OS=Homo sapiens GN=THSD4 PE=2 SV=2 - [THSD4_HUMAN]	0	1.29244e+06	3.06584e+06	3.59682e+06	0				10.1546	4.03	3	2	37.4032	8.35	11	6	23.0665	7.37	7	5
O43854	EGF-like repeat and discoidin I-like domain-containing protein 3 OS=Homo sapiens GN=EDIL3 PE=1 SV=1 - [EDIL3_HUMAN]	0	4.66533e+06	9.93355e+06	2.14061e+07	0				22.9736	12.92	7	5	37.3936	17.08	9	6	66.4362	24.79	15	9
B2RNR6	Zinc finger RNA binding protein OS=Homo sapiens GN=ZFR PE=2 SV=1 - [B2RNR6_HUMAN]	0	1.24615e+06	1.58553e+06	3.11156e+06	0	0			23.5827	6.8	7	5	37.3573	9.96	10	7	41.7705	8.47	11	6
O14979	Heterogeneous nuclear ribonucleoprotein D-like OS=Homo sapiens GN=HNRPDL PE=1 SV=3 - [HNRDL_HUMAN]	1.22802e+07	2.726e+06	1.0056e+07	3.52185e+07	7.40341	4.29	2	2	16.1632	5.95	4	2	37.184	15.95	11	6	40.3296	18.81	13	7
B4E3H8	cDNA FLJ54082, highly similar to Multimerin-2 OS=Homo sapiens PE=2 SV=1 - [B4E3H8_HUMAN]	0	3.5524e+06	8.21358e+06	1.22443e+07	2.15954	0			29.0875	7.55	9	5	37.1787	11.6	11	8	45.0077	14.41	11	8
P62333	26S protease regulatory subunit 10B OS=Homo sapiens GN=PSMC6 PE=1 SV=1 - [PRS10_HUMAN]	0	1.39006e+06	5.61142e+06	5.22245e+06	0				15.8246	10.03	6	3	36.9851	23.39	12	7	42.7305	23.39	12	7
B4E241	Serine/arginine-rich-splicing factor 3 OS=Homo sapiens GN=SRSF3 PE=2 SV=1 - [B4E241_HUMAN]	1.07748e+07	1.57878e+06	7.06562e+06	1.30811e+07	5.31957	20.97	2	2	8.18255	13.71	2	1	36.9529	40.32	13	5	43.7833	38.71	14	5
B7Z758	cDNA FLJ61717, highly similar to Cytospin-A OS=Homo sapiens PE=2 SV=1 - [B7Z758_HUMAN]	2.90869e+06	1.44384e+06	4.72746e+06	7.60162e+06	2.84697	0.93	1	1	24.663	4.17	6	3	36.7645	10.58	11	8	36.765	10.76	12	8
P50454	Serpin H1 OS=Homo sapiens GN=SERPINH1 PE=1 SV=2 - [SERPH_HUMAN]	1.13168e+07	7.30707e+06	1.30365e+07	1.31447e+07	5.56871	6.22	2	2	33.5298	19.38	10	8	36.7624	18.42	10	6	37.9442	18.9	12	7
P67809	Nuclease-sensitive element-binding protein 1 OS=Homo sapiens GN=YBX1 PE=1 SV=3 - [YBOX1_HUMAN]	0	529425	3.7572e+06	4.37715e+06	0				15.9815	21.91	4	3	36.7511	26.54	9	4	37.3822	21.91	8	3
P35658	Nuclear pore complex protein Nup214 OS=Homo sapiens GN=NUP214 PE=1 SV=2 - [NU214_HUMAN]	0	426994	1.46322e+06	2.29029e+06	0				2.73647	1.2	1	1	36.7204	4.5	10	5	31.6532	4.26	10	5
A8K734	cDNA FLJ77575, highly similar to Homo sapiens hedgehog interacting protein (HHIP), mRNA OS=Homo sapiens PE=2 SV=1 - [A8K734_HUMAN]	0	2.25367e+06	3.09276e+06	5.64541e+06	0				38.0575	9	10	5	36.5424	10.43	11	6	32.1243	10.43	10	6
C5IWY5	MHC class I antigen OS=Homo sapiens GN=HLA-A PE=3 SV=1 - [C5IWY5_HUMAN]	890263	4.10978e+06	1.21136e+07	8.17943e+06	4.52719	3.01	1	1	14.9517	18.63	5	4	36.5138	29.32	11	7	40.4169	26.3	12	6
O00151	PDZ and LIM domain protein 1 OS=Homo sapiens GN=PDLIM1 PE=1 SV=4 - [PDLI1_HUMAN]	0	3.54657e+06	1.05358e+07	1.50861e+07	0				12.0278	16.11	4	4	36.4452	40.12	11	8	42.6421	35.56	12	7
P53396	ATP-citrate synthase OS=Homo sapiens GN=ACLY PE=1 SV=3 - [ACLY_HUMAN]	0	654814	1.1676e+06	2.14066e+06	0	0			16.0903	3.63	4	3	36.2892	5.27	9	4	14.2216	2.72	4	2
D6RAF8	Heterogeneous nuclear ribonucleoprotein D0 (Fragment) OS=Homo sapiens GN=HNRNPD PE=4 SV=1 - [D6RAF8_HUMAN]	1.43161e+07	8.04368e+06	2.68833e+07	6.00802e+07	15.4534	22.62	5	4	22.1436	9.95	6	2	36.2397	35.29	11	7	40.204	38.01	13	8
Q15366	Poly(rC)-binding protein 2 OS=Homo sapiens GN=PCBP2 PE=1 SV=1 - [PCBP2_HUMAN]	3.50241e+07	2.15083e+07	3.83182e+07	4.07637e+07	12.4468	10.41	4	3	33.245	19.18	10	5	36.0996	21.64	10	5	32.2738	19.73	10	5
E7EUY0	DNA-dependent protein kinase catalytic subunit OS=Homo sapiens GN=PRKDC PE=4 SV=1 - [E7EUY0_HUMAN]	0	1.90664e+06	2.32159e+06	2.26066e+06	4.23384	0			46.5249	3.08	13	10	35.4994	2.98	13	9	26.8506	1.86	7	5
B4DEW5	cDNA FLJ54049, highly similar to Multimerin-2 OS=Homo sapiens PE=2 SV=1 - [B4DEW5_HUMAN]	0	2.84171e+06	6.43116e+06	8.21222e+06	0	0			26.4168	7.84	8	4	35.4922	11.69	10	6	42.3774	15.13	10	6
Q92598	Heat shock protein 105 kDa OS=Homo sapiens GN=HSPH1 PE=1 SV=1 - [HS105_HUMAN]	0	1.90639e+06	3.56796e+06	2.24188e+06	0				32.3209	8.62	9	6	35.4509	9.21	10	6	16.6894	4.9	5	3
P54136	Arginine--tRNA ligase, cytoplasmic OS=Homo sapiens GN=RARS PE=1 SV=2 - [SYRC_HUMAN]	0	1.48224e+06	2.63755e+06	3.20673e+06	0				15.1351	7.42	5	4	35.3921	12.27	10	6	42.4003	15	12	7
Q9BR63	FARSB protein (Fragment) OS=Homo sapiens GN=FARSB PE=2 SV=2 - [Q9BR63_HUMAN]	2.5254e+06	5.4687e+06	6.7456e+06	4.87089e+06	2.49862	1.54	1	1	48.1771	14.87	14	8	35.3242	12.99	10	7	18.8081	8.72	6	5
Q9GZM7	Tubulointerstitial nephritis antigen-like OS=Homo sapiens GN=TINAGL1 PE=1 SV=1 - [TINAL_HUMAN]	0	1.79981e+06	4.81109e+06	6.70388e+06	0				6.93255	4.93	2	2	35.2518	20.99	10	7	46.4268	19.06	14	6
P16401	Histone H1.5 OS=Homo sapiens GN=HIST1H1B PE=1 SV=3 - [H15_HUMAN]	0	1.16753e+07	5.2228e+07	6.70341e+07	4.26039	0			21.2527	16.81	8	5	35.1867	16.81	11	6	46.7684	16.81	13	6
E9PAS5	Sorbin and SH3 domain-containing protein 2 OS=Homo sapiens GN=SORBS2 PE=4 SV=1 - [E9PAS5_HUMAN]	0	2.706e+06	5.09878e+06	1.21534e+07	1.60746	0			13.5801	4.97	5	2	35.1825	8.39	11	5	41.5804	16.46	12	8
P62241	40S ribosomal protein S8 OS=Homo sapiens GN=RPS8 PE=1 SV=2 - [RS8_HUMAN]	0	1.41457e+06	4.39429e+06	6.78397e+06	1.93579	0			11.2582	12.02	3	2	35.1765	31.25	10	6	26.0962	25.48	6	4
F5GX33	Calcium-binding mitochondrial carrier protein Aralar2 OS=Homo sapiens GN=SLC25A13 PE=3 SV=1 - [F5GX33_HUMAN]	0	1.11514e+06	1.1041e+06	1.64187e+06	0				6.19238	2.12	1	1	35.1393	10.05	8	4	15.9047	5.47	4	2
B3KTJ9	cDNA FLJ38393 fis, clone FEBRA2007212 OS=Homo sapiens PE=2 SV=1 - [B3KTJ9_HUMAN]	0	1.99346e+06	4.6694e+06	7.33234e+06	0				24.9436	7.91	9	5	34.9297	9.1	12	7	43.9526	13.54	13	9
Q8N1G4	Leucine-rich repeat-containing protein 47 OS=Homo sapiens GN=LRRC47 PE=1 SV=1 - [LRC47_HUMAN]	0	3.11073e+06	4.50776e+06	4.83984e+06	0				13.7978	10.98	5	5	34.8854	9.09	10	4	21.1818	12.69	6	5
B5BU24	14-3-3 protein beta/alpha OS=Homo sapiens GN=YWHAB PE=2 SV=1 - [B5BU24_HUMAN]	739105	3.23031e+06	3.15917e+06	7.66753e+06	4.33412	5.69	1	1	13.8213	17.07	4	3	34.8539	17.89	9	3	39.2619	21.14	10	5
F8VRG9	Poly(rC)-binding protein 2 OS=Homo sapiens GN=PCBP2 PE=4 SV=1 - [F8VRG9_HUMAN]	2.02645e+07	1.12909e+07	1.96864e+07	2.09173e+07	4.33855	4.33	1	1	24.1232	18.27	7	4	34.6315	24.77	10	5	23.3185	18.89	7	4
P35237	Serpin B6 OS=Homo sapiens GN=SERPINB6 PE=1 SV=3 - [SPB6_HUMAN]	2.38742e+07	3.45708e+06	7.86419e+06	1.24757e+07	4.63524	2.13	2	1	14.4378	10.11	5	3	34.5441	15.43	9	4	9.25513	6.12	3	2
B7Z597	cDNA FLJ54373, highly similar to 60 kDa heat shock protein, mitochondrial OS=Homo sapiens PE=2 SV=1 - [B7Z597_HUMAN]	0	2.28793e+06	4.06031e+06	6.49216e+06	0				32.4746	14.72	10	6	34.4493	14.36	8	5	17.7906	11.35	5	4
P24844	Myosin regulatory light polypeptide 9 OS=Homo sapiens GN=MYL9 PE=1 SV=4 - [MYL9_HUMAN]	4.36463e+07	4.61601e+06	1.8205e+07	1.15632e+07	6.56621	6.4	2	1	2.49237	5.81	1	1	34.4371	37.79	9	5	34.8926	32.56	8	4
P00492	Hypoxanthine-guanine phosphoribosyltransferase OS=Homo sapiens GN=HPRT1 PE=1 SV=2 - [HPRT_HUMAN]	0	4.55984e+06	7.34311e+06	7.87226e+06	0	0			23.4722	17.43	6	3	34.3987	27.98	10	5	24.8202	23.39	7	4
P16403	Histone H1.2 OS=Homo sapiens GN=HIST1H1C PE=1 SV=2 - [H12_HUMAN]	2.45335e+06	1.15859e+07	4.03536e+07	6.46762e+07	8.16313	11.74	2	2	28.1469	17.37	9	4	34.0447	17.37	12	5	37.7201	17.37	11	4
P46109	Crk-like protein OS=Homo sapiens GN=CRKL PE=1 SV=1 - [CRKL_HUMAN]	0	3.1928e+06	7.85861e+06	7.59052e+06	0				16.2029	14.52	5	3	33.9113	26.07	10	6	28.8582	22.44	9	5	rftn1
P36578	60S ribosomal protein L4 OS=Homo sapiens GN=RPL4 PE=1 SV=5 - [RL4_HUMAN]	0	1.48058e+06	3.41536e+06	6.61821e+06	2.34577	0			19.2531	8.9	7	4	33.7267	17.8	11	7	30.5869	16.86	9	6
Q9BTQ7	Similar to ribosomal protein L23 (Fragment) OS=Homo sapiens PE=2 SV=1 - [Q9BTQ7_HUMAN]	1.53905e+07	599167	9.25796e+06	1.91829e+07	9.77886	14.93	2	1	8.8784	11.19	1	1	33.7088	33.58	8	3	33.0168	33.58	9	3
P48741	Putative heat shock 70 kDa protein 7 OS=Homo sapiens GN=HSPA7 PE=5 SV=2 - [HSP77_HUMAN]	1.73509e+07	2.62103e+07	4.93789e+07	5.84563e+07	11.5908	3	3	1	33.0948	14.17	11	5	33.6623	17.71	10	6	30.6704	14.17	10	4
Q12965	Unconventional myosin-Ie OS=Homo sapiens GN=MYO1E PE=1 SV=2 - [MYO1E_HUMAN]	0	611310	1.62601e+06	2.18708e+06	0				11.328	2.89	3	2	33.4333	5.96	10	5	20.8376	3.88	5	3
P49327	Fatty acid synthase OS=Homo sapiens GN=FASN PE=1 SV=3 - [FAS_HUMAN]	0	2.81588e+06	3.24109e+06	2.64737e+06	0	0			41.4353	4.66	14	10	33.1175	3.86	11	8	15.6234	2.07	5	4
C9JIS1	Guanine nucleotide-binding protein G(I)/G(S)/G(T) subunit beta-2 (Fragment) OS=Homo sapiens GN=GNB2 PE=4 SV=1 - [C9JIS1_HUMAN]	0	1.60991e+06	1.11213e+07	2.95167e+07	0	0			18.6879	9.91	6	2	33.1065	22.84	8	4	42.2865	28.45	11	6
Q92945	Far upstream element-binding protein 2 OS=Homo sapiens GN=KHSRP PE=1 SV=4 - [FUBP2_HUMAN]	0	6.71982e+06	5.07555e+06	5.70422e+06	1.90434	0			58.4206	18.28	17	9	32.749	17.16	10	8	28.3995	15.33	8	7
O43813	LanC-like protein 1 OS=Homo sapiens GN=LANCL1 PE=1 SV=1 - [LANC1_HUMAN]	1.82556e+07	7.08674e+06	1.44232e+07	1.50247e+07	11.3139	12.53	3	3	24.9322	12.53	7	4	32.7463	14.04	7	4	24.4879	10.53	5	3
B5BUB1	RuvB-like 1 (Fragment) OS=Homo sapiens GN=RUVBL1 PE=2 SV=1 - [B5BUB1_HUMAN]	0	1.5479e+06	2.40529e+06	4.90987e+06	0				9.39896	7.24	3	3	32.4772	11.18	8	4	51.3998	21.71	15	7
D3DRX6	Kinesin family member 5B, isoform CRA_a OS=Homo sapiens GN=KIF5B PE=3 SV=1 - [D3DRX6_HUMAN]	0	2.1124e+06	2.10204e+06	1.8787e+06	0				43.0881	11.53	11	8	32.3912	8.41	9	6	16.7525	6.02	5	4
P26038	Moesin OS=Homo sapiens GN=MSN PE=1 SV=3 - [MOES_HUMAN]	6.17264e+06	3.52391e+06	7.22166e+06	9.01565e+06	6.28651	3.29	2	2	23.2433	4.68	5	4	32.2985	8.15	10	5	28.1565	7.97	8	4
Q5H909	Melanoma antigen family D, 2 OS=Homo sapiens GN=MAGED2 PE=2 SV=1 - [Q5H909_HUMAN]	0	1.9262e+06	3.42676e+06	875281	0				23.6323	18.18	6	5	32.1241	20.36	8	6	19.0513	12.55	4	3
P62316	Small nuclear ribonucleoprotein Sm D2 OS=Homo sapiens GN=SNRPD2 PE=1 SV=1 - [SMD2_HUMAN]	8.42417e+06	851407	5.23112e+06	9.59934e+06	5.18792	8.47	2	1	4.8536	8.47	2	1	32.1008	24.58	8	3	42.4928	46.61	11	5
Q15717	ELAV-like protein 1 OS=Homo sapiens GN=ELAVL1 PE=1 SV=2 - [ELAV1_HUMAN]	0	1.70489e+06	1.23711e+07	2.44333e+07	1.83256	0			14.3079	11.66	5	4	32.0592	23.31	8	6	54.6035	30.98	15	8
Q09028	Histone-binding protein RBBP4 OS=Homo sapiens GN=RBBP4 PE=1 SV=3 - [RBBP4_HUMAN]	759071	4.80841e+06	1.04855e+07	1.70308e+07	3.1013	3.76	1	1	26.682	7.06	7	4	32.0174	17.18	9	6	24.9759	17.18	8	5
Q71UM5	40S ribosomal protein S27-like OS=Homo sapiens GN=RPS27L PE=1 SV=3 - [RS27L_HUMAN]	0	6.25745e+06	2.8914e+07	3.49138e+07	2.05247	0			18.4231	39.29	7	4	31.514	39.29	10	4	30.3228	39.29	8	4
B5BU38	Annexin OS=Homo sapiens GN=ANXA1 PE=2 SV=1 - [B5BU38_HUMAN]	0	1.91661e+06	7.10827e+06	9.25971e+06	0				19.3841	13.29	5	4	31.5108	18.79	8	4	37.9286	32.08	12	8
Q12769	Nuclear pore complex protein Nup160 OS=Homo sapiens GN=NUP160 PE=1 SV=3 - [NU160_HUMAN]	0	1.93224e+06	2.00659e+06	3.11105e+06	0				8.85936	0.7	3	1	31.3892	4.11	11	5	24.8346	4.11	7	5
B4DHN0	cDNA FLJ58314, highly similar to Mitogen-activated protein kinase 1 (EC 2.7.11.24) OS=Homo sapiens PE=2 SV=1 - [B4DHN0_HUMAN]	3.5265e+06	1.02531e+08	8.71787e+07	6.44216e+07	4.55578	2.87	1	1	25.9527	18.1	7	5	31.2051	15.23	8	4	41.9261	18.39	12	5
B2RD19	cDNA, FLJ96419, highly similar to Homo sapiens fructosamine-3-kinase-related protein (FN3KRP), mRNA OS=Homo sapiens PE=2 SV=1 - [B2RD19_HUMAN]	1.01651e+07	1.65071e+07	3.61379e+07	3.50022e+07	11.3	5.5	3	1	25.0025	12.3	6	4	31.1218	4.53	7	2	22.7276	4.53	6	2
B4DJ66	Proteasome (Prosome, macropain) 26S subunit, non-ATPase, 13, isoform CRA_d OS=Homo sapiens GN=PSMD13 PE=2 SV=1 - [B4DJ66_HUMAN]	0	337513	2.81267e+06	3.77783e+06	0	0			5.86786	3.22	1	1	31.0161	16.08	7	4	8.26135	8.04	2	2
P49841	Glycogen synthase kinase-3 beta OS=Homo sapiens GN=GSK3B PE=1 SV=2 - [GSK3B_HUMAN]	0	5.23422e+06	5.32945e+06	5.0979e+06	0				21.4529	16.43	5	4	30.8783	18.33	7	4	31.9274	18.33	8	4
Q6YHK3	CD109 antigen OS=Homo sapiens GN=CD109 PE=1 SV=2 - [CD109_HUMAN]	0	866606	4.65239e+06	1.05688e+07	0	0			5.11208	0.9	1	1	30.6842	5.81	9	7	81.909	11.9	21	12
P62258	14-3-3 protein epsilon OS=Homo sapiens GN=YWHAE PE=1 SV=1 - [1433E_HUMAN]	0	8.28474e+06	4.37245e+06	2.83151e+06	0				2.08346	3.14	1	1	30.6731	17.65	9	5	28.1318	13.33	6	3
P08572	Collagen alpha-2(IV) chain OS=Homo sapiens GN=COL4A2 PE=1 SV=4 - [CO4A2_HUMAN]	0	3.72064e+06	1.50212e+07	1.55853e+07	1.78402	0			27.2666	2.34	6	3	30.5608	1.64	7	2	23.0178	2.28	8	3
D6R9P3	Heterogeneous nuclear ribonucleoprotein A/B OS=Homo sapiens GN=HNRNPAB PE=4 SV=1 - [D6R9P3_HUMAN]	8.32858e+06	3.12015e+06	1.85295e+07	4.88966e+07	8.98204	11.07	3	3	11.0441	5	2	1	30.3707	17.14	9	5	36.0111	17.86	10	5
B2RBR9	cDNA, FLJ95650, highly similar to Homo sapiens karyopherin (importin) beta 1 (KPNB1), mRNA OS=Homo sapiens PE=2 SV=1 - [B2RBR9_HUMAN]	4.69405e+06	118154	5.14675e+06	9.61382e+06	6.57465	1.37	1	1	6.61805	1.37	1	1	30.3525	6.05	6	4	37.3755	9.36	9	6
P35998	26S protease regulatory subunit 7 OS=Homo sapiens GN=PSMC2 PE=1 SV=3 - [PRS7_HUMAN]	0	1.93555e+06	4.75294e+06	5.12362e+06	0	0			18.96	17.09	7	6	30.2458	18.01	9	6	12.7264	13.86	5	5
P30508	HLA class I histocompatibility antigen, Cw-12 alpha chain OS=Homo sapiens GN=HLA-C PE=1 SV=2 - [1C12_HUMAN]	890263	4.10978e+06	9.83108e+06	6.81973e+06	4.52719	3.01	1	1	18.8404	21.31	6	5	30.1123	24.59	9	6	29.5057	21.58	10	5
A6NHR9	Structural maintenance of chromosomes flexible hinge domain-containing protein 1 OS=Homo sapiens GN=SMCHD1 PE=1 SV=2 - [SMHD1_HUMAN]	0	867706	1.22794e+06	2.09259e+06	0	0			11.9945	1.25	3	2	30.103	2.39	7	4	31.3838	3.14	10	5
Q96C19	EF-hand domain-containing protein D2 OS=Homo sapiens GN=EFHD2 PE=1 SV=1 - [EFHD2_HUMAN]	4.6658e+06	0	5.28476e+06	1.08086e+07	13.4978	16.25	3	3					30.0197	27.5	8	6	19.7433	25.83	6	5
P10599	Thioredoxin OS=Homo sapiens GN=TXN PE=1 SV=3 - [THIO_HUMAN]	2.81844e+07	5.71627e+06	2.21015e+07	2.08799e+07	2.40243	10.48	1	1	18.7233	34.29	6	4	30.0077	42.86	10	4	21.7456	34.29	6	3
B4DH70	F-box/WD repeat-containing protein 11 OS=Homo sapiens GN=FBXW11 PE=2 SV=1 - [B4DH70_HUMAN]	0	937640	6.25217e+06	2.85587e+06	0				12.1416	8.24	5	4	29.7683	14.71	9	7	20.2728	9.02	6	4
B4E2V5	Erythrocyte band 7 integral membrane protein OS=Homo sapiens GN=STOM PE=2 SV=1 - [B4E2V5_HUMAN]	1.52656e+06	1.07452e+06	5.82908e+06	8.51636e+06	4.83511	5.06	1	1	5.31502	8.02	1	1	29.5952	25.74	8	4	49.8775	30.8	14	5
B4DNL5	cDNA FLJ59361, highly similar to Protein disulfide-isomerase (EC 5.3.4.1) OS=Homo sapiens PE=2 SV=1 - [B4DNL5_HUMAN]	0	1.77847e+06	2.17534e+06	3.02064e+06	0				31.6399	12.4	7	5	29.5431	14.84	8	6	22.2169	11.38	7	4
Q5SUL6	HLA class I histocompatibility antigen, A-68 alpha chain OS=Homo sapiens GN=HLA-A PE=3 SV=2 - [Q5SUL6_HUMAN]	890263	4.10978e+06	1.21136e+07	8.17943e+06	4.52719	3.68	1	1	17.0193	26.42	6	5	29.5225	26.42	9	5	26.7115	22.74	9	4
E9PF10	Nuclear pore complex protein Nup155 OS=Homo sapiens GN=NUP155 PE=4 SV=1 - [E9PF10_HUMAN]	0	1.53259e+06	1.89988e+06	2.85402e+06	1.98797	0			31.3255	6.03	8	6	29.3062	6.25	7	6	25.042	5.05	6	5
B4DZC0	cDNA FLJ51771, highly similar to SWI/SNF-related matrix-associatedactin-dependent regulator of chromatin subfamily A member5 (EC 3.6.1.-) OS=Homo sapiens PE=2 SV=1 - [B4DZC0_HUMAN]	0	1.08171e+06	3.12924e+06	5.25004e+06	0				22.8855	5.83	7	5	29.2606	8.44	9	7	55.9863	14.27	18	13
P63104	14-3-3 protein zeta/delta OS=Homo sapiens GN=YWHAZ PE=1 SV=1 - [1433Z_HUMAN]	3.77743e+06	5.95115e+06	7.5429e+06	8.52901e+06	6.58829	10.61	2	2	9.81335	8.98	3	2	28.9712	19.59	9	4	49.1061	22.45	13	5
P61160	Actin-related protein 2 OS=Homo sapiens GN=ACTR2 PE=1 SV=1 - [ARP2_HUMAN]	0	2.65363e+06	8.92445e+06	1.3808e+07	0				16.5009	6.6	4	2	28.7925	16.5	8	5	31.1446	18.27	9	7
O94906	Pre-mRNA-processing factor 6 OS=Homo sapiens GN=PRPF6 PE=1 SV=1 - [PRP6_HUMAN]	0	1.12734e+06	2.62725e+06	4.63056e+06	0				25.3548	5.63	7	4	28.6877	7.33	8	5	30.7705	8.61	9	6
O43143	Putative pre-mRNA-splicing factor ATP-dependent RNA helicase DHX15 OS=Homo sapiens GN=DHX15 PE=1 SV=2 - [DHX15_HUMAN]	0	3.14205e+06	6.35677e+06	8.34955e+06	0				27.6757	8.05	7	5	28.6194	8.55	7	5	31.4015	11.45	10	7
Q96PK6	RNA-binding protein 14 OS=Homo sapiens GN=RBM14 PE=1 SV=2 - [RBM14_HUMAN]	1.61019e+06	2.22274e+06	5.04412e+06	1.15658e+07	4.6752	1.49	1	1	20.6791	8.22	4	3	28.4097	8.22	5	3	44.3217	11.51	11	5
F8W1N5	Nascent polypeptide-associated complex subunit alpha (Fragment) OS=Homo sapiens GN=NACA PE=4 SV=1 - [F8W1N5_HUMAN]	0	2.91785e+06	4.12978e+06	3.91204e+06	0				15.9577	40.85	4	2	28.2156	59.15	7	3	11.9157	59.15	3	3
P07814	Bifunctional glutamate/proline--tRNA ligase OS=Homo sapiens GN=EPRS PE=1 SV=5 - [SYEP_HUMAN]	0	1.97366e+06	2.268e+06	2.5627e+06	0	0			18.1753	4.76	5	5	28.1796	4.96	7	5	33.7208	4.23	7	4
Q68CR9	Aspartate--tRNA ligase, cytoplasmic OS=Homo sapiens GN=DKFZp781B11202 PE=2 SV=1 - [Q68CR9_HUMAN]	0	1.98104e+06	2.71136e+06	3.91005e+06	2.15067	0			22.2197	15.71	7	6	28.0052	10.97	6	4	26.5101	11.22	6	4
P17858	6-phosphofructokinase, liver type OS=Homo sapiens GN=PFKL PE=1 SV=6 - [K6PL_HUMAN]	0	4.97126e+06	7.68661e+06	4.70944e+06	0	0			37.8674	10.38	11	6	27.9857	9.74	7	5	26.3337	6.92	6	4
P52597	Heterogeneous nuclear ribonucleoprotein F OS=Homo sapiens GN=HNRNPF PE=1 SV=3 - [HNRPF_HUMAN]	2.58114e+07	3.70375e+06	1.91733e+07	3.09449e+07	3.53432	4.1	1	1	15.4571	6.27	5	2	27.9331	18.8	7	5	54.3806	23.37	12	6
E9PF23	SUN domain-containing protein 1 OS=Homo sapiens GN=SUN1 PE=4 SV=1 - [E9PF23_HUMAN]	0	277212	2.2209e+06	6.32395e+06	0				6.5685	1.53	2	1	27.773	7.9	9	4	31.8643	9.94	9	5
P18031	Tyrosine-protein phosphatase non-receptor type 1 OS=Homo sapiens GN=PTPN1 PE=1 SV=1 - [PTN1_HUMAN]	0	3.39784e+06	4.54163e+06	4.73803e+06	0	0			28.5845	16.09	7	5	27.7024	14.02	7	4	16.1001	16.09	5	4
Q16527	Cysteine and glycine-rich protein 2 OS=Homo sapiens GN=CSRP2 PE=1 SV=3 - [CSRP2_HUMAN]	1.83076e+07	5.92312e+06	1.5342e+07	7.37278e+06	21.6736	18.65	5	2	21.6341	28.5	7	4	27.5538	33.16	8	4	15.0526	25.39	3	3
P14543	Nidogen-1 OS=Homo sapiens GN=NID1 PE=1 SV=3 - [NID1_HUMAN]	0	2.89837e+06	4.07781e+06	5.50015e+06	0				14.6905	4.01	4	4	27.5141	6.74	8	5	38.1283	11.39	11	9
B4DKT9	cDNA FLJ54052, highly similar to Alpha-1 catenin (Cadherin-associated protein) OS=Homo sapiens PE=2 SV=1 - [B4DKT9_HUMAN]	0	2.90914e+06	3.7828e+06	5.10263e+06	0	0			22.445	7.02	6	4	27.3659	7.02	7	4	26.2129	7.02	8	4
B3KN82	cDNA FLJ13913 fis, clone Y79AA1000231, highly similar to Nucleolar protein NOP5 OS=Homo sapiens PE=2 SV=1 - [B3KN82_HUMAN]	0	1.23597e+06	3.50615e+06	8.56073e+06	0				16.2021	10.94	5	4	27.3321	17.81	8	6	36.072	15.24	10	5
B0AZQ4	cDNA, FLJ79494, highly similar to Structural maintenance of chromosome 3 OS=Homo sapiens PE=2 SV=1 - [B0AZQ4_HUMAN]	265606	499053	1.39679e+06	3.71063e+06	4.02272	1.73	1	1	4.56316	1.64	1	1	27.1432	6.41	7	5	45.2243	13.06	13	11
B4DFD5	cDNA FLJ58528, highly similar to N-acetyltransferase 10 (EC 2.3.1.-) OS=Homo sapiens PE=2 SV=1 - [B4DFD5_HUMAN]	0	145704	1.83878e+06	3.89929e+06	0	0			3.78202	1.57	1	1	27.1099	4.72	6	3	18.2078	5.67	5	4
A6NLP3	Tripartite motif-containing protein 5 OS=Homo sapiens GN=TRIM5 PE=4 SV=2 - [A6NLP3_HUMAN]	6.79182e+06	8.26175e+06	1.07873e+07	1.07797e+07	6.60696	5.27	2	2	20.6862	11.36	6	5	27.0014	13.79	8	6	31.4861	12.37	6	5
P00390	Glutathione reductase, mitochondrial OS=Homo sapiens GN=GSR PE=1 SV=2 - [GSHR_HUMAN]	5.55345e+06	2.59421e+07	3.0672e+07	2.8368e+07	5.13487	2.11	1	1	50.8401	21.84	13	7	26.9706	12.64	9	6	30.9848	18.58	9	6
G8JLA8	Transforming growth factor-beta-induced protein ig-h3 OS=Homo sapiens GN=TGFBI PE=4 SV=1 - [G8JLA8_HUMAN]	0	712441	2.71988e+06	5.89598e+06	0				28.2849	8.35	9	4	26.8817	7.91	9	4	28.8777	7.91	9	4
Q8NBJ5	Procollagen galactosyltransferase 1 OS=Homo sapiens GN=GLT25D1 PE=1 SV=1 - [GT251_HUMAN]	2.63184e+06	835170	4.14757e+06	6.37157e+06	2.50261	1.61	1	1	15.9959	6.75	4	3	26.6906	10.93	7	5	17.9965	9.16	5	4
B4E3A8	cDNA FLJ53963, highly similar to Leukocyte elastase inhibitor OS=Homo sapiens PE=2 SV=1 - [B4E3A8_HUMAN]	1.59843e+07	2.7207e+06	4.32779e+06	3.99346e+06	2.56457	2.93	1	1	19.5024	15.84	6	4	26.6583	24.63	8	7	22.8947	11.14	6	3
F1T0B3	ATP-dependent RNA helicase DDX1 OS=Homo sapiens GN=DDX1 PE=2 SV=1 - [F1T0B3_HUMAN]	0	2.26491e+06	4.10885e+06	4.85729e+06	1.6605	0			28.3768	7.28	6	4	26.5959	9.41	7	5	23.6554	8.19	6	4
Q9Y2W1	Thyroid hormone receptor-associated protein 3 OS=Homo sapiens GN=THRAP3 PE=1 SV=2 - [TR150_HUMAN]	3.5346e+06	665836	6.24586e+06	1.0642e+07	2.22216	1.05	1	1	9.38418	3.14	2	2	26.5081	7.54	9	6	47.3842	7.64	11	6
B4DJP7	Small nuclear ribonucleoprotein Sm D3 OS=Homo sapiens GN=SNRPD3 PE=2 SV=1 - [B4DJP7_HUMAN]	1.16272e+07	404483	1.3418e+07	2.0805e+07	3.21246	8.33	1	1	2.28924	7.5	1	1	26.4769	33.33	8	3	21.4533	33.33	6	3
P67775	Serine/threonine-protein phosphatase 2A catalytic subunit alpha isoform OS=Homo sapiens GN=PPP2CA PE=1 SV=1 - [PP2AA_HUMAN]	0	155037	3.06871e+06	3.71192e+06	0	0			8.6274	8.09	3	2	26.4097	17.15	7	4	19.8148	12.3	5	3
B4DE69	cDNA FLJ56053, highly similar to Serine/threonine-protein phosphatase 2A 65 kDa regulatory subunit A alpha isoform OS=Homo sapiens PE=2 SV=1 - [B4DE69_HUMAN]	0	1.38746e+06	5.79716e+06	5.64035e+06	1.99616	0			10.1466	6.18	3	3	26.3147	11.61	8	4	13.3656	6.18	3	2
Q8NC51	Plasminogen activator inhibitor 1 RNA-binding protein OS=Homo sapiens GN=SERBP1 PE=1 SV=2 - [PAIRB_HUMAN]	0	1.24872e+06	5.30203e+06	2.95471e+06	1.96589	0			36.4419	18.63	10	6	26.252	17.89	8	6	30.527	10.54	6	3
P30050	60S ribosomal protein L12 OS=Homo sapiens GN=RPL12 PE=1 SV=1 - [RL12_HUMAN]	3.59084e+06	3.77087e+06	4.51971e+06	8.18388e+06	3.84062	9.09	1	1	26.1701	33.94	8	4	26.1371	40	6	4	28.6254	45.45	8	5
O75083	WD repeat-containing protein 1 OS=Homo sapiens GN=WDR1 PE=1 SV=4 - [WDR1_HUMAN]	0	1.41973e+06	7.47549e+06	1.21579e+07	0	0			11.6399	6.6	3	3	25.9697	9.74	7	4	53.2032	19.14	13	7
P07942	Laminin subunit beta-1 OS=Homo sapiens GN=LAMB1 PE=1 SV=2 - [LAMB1_HUMAN]	806395	1.14267e+06	4.9669e+06	5.94756e+06	6.62426	0.78	2	1	23.7953	3.14	6	4	25.8958	4.65	7	6	21.3358	3.81	5	5
Q9BSV4	SFPQ protein (Fragment) OS=Homo sapiens GN=SFPQ PE=2 SV=2 - [Q9BSV4_HUMAN]	4.78707e+06	4.07689e+06	9.05416e+06	1.70226e+07	6.82475	1.74	1	1	8.68544	5.84	3	3	25.8636	14.2	9	6	29.7248	10.73	9	6
Q68DS0	F-box/WD repeat-containing protein 1A OS=Homo sapiens GN=DKFZp781N011 PE=2 SV=1 - [Q68DS0_HUMAN]	0	907679	4.21986e+06	2.44213e+07	3.62195	0			11.8511	5.85	4	3	25.7193	8.16	6	4	23.6877	9.04	6	4
Q9Y230	RuvB-like 2 OS=Homo sapiens GN=RUVBL2 PE=1 SV=3 - [RUVB2_HUMAN]	0	1.95616e+06	3.37392e+06	6.02947e+06	5.79962	0			14.1479	11.66	6	5	25.6951	15.77	8	6	33.7215	19.44	10	7
P28074	Proteasome subunit beta type-5 OS=Homo sapiens GN=PSMB5 PE=1 SV=3 - [PSB5_HUMAN]	0	876595	3.56452e+06	3.49271e+06	0				12.4798	10.27	4	2	25.6647	18.63	7	4	14.1179	18.63	5	4
P46060	Ran GTPase-activating protein 1 OS=Homo sapiens GN=RANGAP1 PE=1 SV=1 - [RAGP1_HUMAN]	0	852985	3.9442e+06	7.01772e+06	0				13.1149	4.26	3	2	25.6229	16.52	7	7	33.7783	18.4	9	8
Q99497	Protein DJ-1 OS=Homo sapiens GN=PARK7 PE=1 SV=2 - [PARK7_HUMAN]	0	3.29694e+06	3.10554e+06	1.25164e+06	7.04202	0			21.5545	20.11	5	3	25.5809	24.34	4	3	17.8123	22.22	3	2
B0R0W4	Retinoblastoma binding protein 7 OS=Homo sapiens GN=RBBP7 PE=4 SV=1 - [B0R0W4_HUMAN]	1.21707e+06	4.80841e+06	1.03768e+07	1.5513e+07	3.38464	3.89	1	1	28.2226	11.19	9	5	25.5788	17.76	8	6	30.8531	17.76	9	6
C5MK54	MHC class I antigen OS=Homo sapiens GN=HLA-B PE=3 SV=1 - [C5MK54_HUMAN]	890263	1.55278e+06	9.1684e+06	5.40533e+06	4.52719	3.04	1	1	11.0909	16.57	4	4	25.5616	19.61	8	5	19.3768	16.57	7	4
B3KT66	Proteasome (Prosome, macropain) 26S subunit, non-ATPase, 6, isoform CRA_c OS=Homo sapiens GN=PSMD6 PE=2 SV=1 - [B3KT66_HUMAN]	0	0	2.29336e+06	3.04726e+06	0				4.49797	2.92	1	1	25.5284	11.95	7	3	15.7452	15.45	5	5
E7EQG2	Eukaryotic initiation factor 4A-II OS=Homo sapiens GN=EIF4A2 PE=3 SV=1 - [E7EQG2_HUMAN]	1.7947e+07	8.67695e+06	1.58773e+07	2.10269e+07	2.8436	4.42	1	1	20.7231	15.19	6	4	25.5091	14.64	7	4	27.0056	14.64	7	4
P08754	Guanine nucleotide-binding protein G(k) subunit alpha OS=Homo sapiens GN=GNAI3 PE=1 SV=3 - [GNAI3_HUMAN]	0	8.02733e+06	3.09232e+07	4.85418e+07	8.22965	0			14.0711	11.86	5	3	25.4967	14.41	8	4	22.7039	14.41	8	4
A8K897	cDNA FLJ78686, highly similar to Homo sapiens nucleoporin 93kDa (NUP93), mRNA OS=Homo sapiens PE=2 SV=1 - [A8K897_HUMAN]	0	1.76858e+06	1.73185e+06	2.67384e+06	0	0			17.5759	8.42	6	5	25.4661	9.52	8	6	26.8496	7.69	7	5
H7C3T4	Peroxiredoxin-4 (Fragment) OS=Homo sapiens GN=PRDX4 PE=4 SV=1 - [H7C3T4_HUMAN]	1.05882e+08	7.61901e+06	2.61611e+07	4.0006e+07	6.81375	7.45	1	1	14.7339	7.45	6	2	25.4613	13.66	10	3	14.2798	7.45	4	2
[truncated: 1,838 more rows]

## Sheet: Exp3
Accession	Description	GFP: Area	0min VEGF: Area	10min VEGF: Area	30min VEGF: Area	GFP: Score	GFP: coverage	GFP: # PSM	GFP: # Peptides	0 min: Score	0min: Coverage	0min: # PSM	10min: # Peptides	10 min: Score	10min: Coverage	10min: # PSM	10min: # Peptides	30 min: Score	30min: Coverage	30min: # PSM	30min: # Peptides
[truncated: 2,093 more rows]
